# Supplementary material for: Impact of Bmal1 Rescue and Time-Restricted Feeding on Liver and Muscle Proteomes During the Active Phase in Mice
Source: Mol Cell Proteomics. 2023 Oct 2;22(11):100655. doi: 10.1016/j.mcpro.2023.100655 (PMC10651687; doi:10.1016/j.mcpro.2023.100655)
Supplement: Table S1 [file mmc1.xlsx]

## Sheet: info
Data are on the next tab. Please note that 1 sample, which is labeled in red, was determined to be an outlier and is not included in the group averages or the statistical analysis.

## Sheet: data
Protein IDs	Protein names	Gene names	TMT1_126_WT-1 G_RUV	TMT1_127N_WT-4 G_RUV	TMT1_127C_LMRE-3 G_RUV	TMT1_128N_KO-2 G_RUV	TMT1_128C_NF WT-1 G_RUV	TMT1_129N_NF WT-4 G_RUV	TMT1_129C_NF LMRE-3 G_RUV	TMT1_130N_NF KO-2 G_RUV	TMT1_130C_pool (muscle)_RUV	TMT1_131_pool (muscle)_RUV	TMT2_126_WT-2 G_RUV	TMT2_127N_LMRE-1 G_RUV	TMT2_127C_LMRE-4 G_RUV	TMT2_128N_KO-3 G_RUV	TMT2_128C_NF WT-2 G_RUV	TMT2_129N_NF LMRE-1 G_RUV	TMT2_129C_NF LMRE-4 G_RUV	TMT2_130N_NF KO-3 G_RUV	TMT2_130C_pool (muscle)_RUV	TMT2_131_pool (muscle)_RUV	TMT3_126_WT-3 G_RUV	TMT3_127N_LMRE-2 G_RUV	TMT3_127C_KO-1 G_RUV	TMT3_128N_KO-4 G_RUV	TMT3_128C_NF WT-3 G_RUV	TMT3_129N_NF LMRE-2 G_RUV	TMT3_129C_NF KO-1 G_RUV	TMT3_130N_NF KO-4 G_RUV	TMT3_130C_pool (muscle)_RUV	TMT3_131_pool (muscle)_RUV	TMT4_126_WT-1 L_RUV	TMT4_127N_WT-4 L_RUV	TMT4_127C_LMRE-3 L_RUV	TMT4_128N_KO-2 L_RUV	TMT4_128C_NF WT-1 L_RUV	TMT4_129N_NF WT-4 L_RUV	TMT4_129C_NF LMRE-3 L_RUV	TMT4_130N_NF KO-2 L_RUV	TMT4_130C_pool (liver)_RUV	TMT4_131_pool (liver)_RUV	TMT5_126_WT-2 L_RUV	TMT5_127N_LMRE-1 L_RUV	TMT5_127C_LMRE-4 L_RUV	TMT5_128N_KO-3 L_RUV	TMT5_128C_NF WT-2 L_RUV	TMT5_129N_NF LMRE-1 L_RUV	TMT5_129C_NF LMRE-4 L_RUV
Q8BH86;E9QMK9;Q8BH86-2;F7CUW7	UPF0317 protein C14orf159 homolog, mitochondrial	9030617O03Rik	0.943954	0.805267	0.532442	-1.60848	1.29024	1.13688	0.230613	-1.49382	0.0575142	0.0575142	1.26541	0.0846252	0.267472	-1.91412	1.18281	0.276827	0.691007	0.637759	0.0575142	0.0575142	0.784404	0.353663	-1.74611	-1.43421	0.577558	0.0493539	-1.37166	-1.88696	0.0575142	0.0575142	-1.35877	0.55513	0.456305	-2.03171	-0.0757044	1.60625	0.00843134	-0.743514	-0.17285	-0.17285	-0.645128	0.0590475	2.03458	-1.45349	1.20643	1.14467	1.3374
P70236;A2AGS2	Dual specificity mitogen-activated protein kinase kinase 6	Map2k6	0.450977	0.802854	0.952095	-1.30588	0.71986	0.905854	0.742706	-1.47237	0.29055	0.29055	0.426799	0.619928	0.493905	-1.78177	0.579467	0.186769	0.40799	0.896882	0.29055	0.29055	0.7507	0.434054	-1.73692	-1.66311	0.782449	0.176009	-1.97166	-2.14089	0.29055	0.29055	-0.188855	0.254876	-1.75436	-1.17505	0.664833	1.82009	-0.123257	-0.682855	1.0509	1.0509	0.190933	-0.0753481	-1.27387	-0.924105	0.034866	1.16378	0.259419
Q922J3;D3Z2Z1;F8WIA1;D3Z3M7;Q922J3-2;F6RCU2;Q8C0S5;F7CB97;F6RAY2	CAP-Gly domain-containing linker protein 1	Clip1	0.504395	0.0477247	0.233215	-1.89291	0.00574588	0.366774	0.972117	-1.75336	0.634068	0.634068	0.240317	0.274823	0.747191	-1.60968	-0.191275	0.593072	0.487858	0.872127	0.634068	0.634068	1.14784	0.337106	-1.9898	-1.49144	0.217978	1.17743	-1.62605	-1.4756	0.634068	0.634068	-1.73167	-1.68518	2.42895	1.3443	-0.925541	0.806546	0.156427	0.768449	-0.397535	-0.397535	-0.618228	1.12809	1.85008	-0.174279	1.3758	-1.23687	-0.03416
Q9DBM2	Peroxisomal bifunctional enzyme;Enoyl-CoA hydratase/3,2-trans-enoyl-CoA isomerase;3-hydroxyacyl-CoA dehydrogenase	Ehhadh	NA	NA	NA	NA	NA	NA	NA	NA	NA	NA	NA	NA	NA	NA	NA	NA	NA	NA	NA	NA	NA	NA	NA	NA	NA	NA	NA	NA	NA	NA	0.672971	0.497579	2.34281	-1.33586	0.483387	-0.675236	-0.664241	-0.793836	-0.596779	-0.596779	0.800826	1.86897	1.74389	-1.57629	0.810229	-0.0739325	-0.470857
P40936	Indolethylamine N-methyltransferase	Inmt	1.66264	1.02543	-1.25054	-1.23502	0.914375	1.35161	-0.588982	-1.3121	0.409572	0.409572	1.33091	-1.94049	-1.10189	-0.986776	1.12279	-0.876792	-0.550804	0.558486	0.409572	0.409572	0.752373	-1.38329	-0.921468	0.318379	1.28934	-0.106778	0.345493	-0.874333	0.409572	0.409572	0.726553	0.553051	1.57223	-1.85444	0.141962	-0.4153	0.219965	-1.6595	0.00093925	0.00093925	0.529797	1.39689	1.6638	-1.81011	0.438932	0.684653	0.515377
Q8BWW4;E9Q066;G3X9Q6;A0A2R8VKL5	La-related protein 4	Larp4	NA	NA	NA	NA	NA	NA	NA	NA	NA	NA	NA	NA	NA	NA	NA	NA	NA	NA	NA	NA	NA	NA	NA	NA	NA	NA	NA	NA	NA	NA	-0.282748	0.897744	1.65068	-0.027341	1.1831	1.41244	0.244316	-0.121652	-1.20544	-1.20544	-0.383857	1.36202	1.5425	0.0699925	1.07481	-0.166421	-0.0591506
O35459;F7B227	Delta(3,5)-Delta(2,4)-dienoyl-CoA isomerase, mitochondrial	Ech1	0.469759	-1.79821	0.301714	-0.461295	0.84871	-0.786218	-0.418754	0.0650148	-0.141894	-0.141894	1.48107	0.419896	-0.913993	-1.055	0.527011	1.01933	1.72056	0.616991	-0.141894	-0.141894	-0.772815	0.965888	-1.63267	-0.197511	-0.296428	2.46891	0.307731	-2.02833	-0.141894	-0.141894	0.0861889	-0.237219	0.655422	-1.93604	0.930589	-0.0733319	1.09496	-0.341185	-0.298906	-0.298906	0.388518	0.721306	2.14566	-2.08976	1.11531	0.757669	0.623429
Q8R0P4;D3Z442;D3YZD8;D3YWY5;D3Z1Q3;Q8R0P4-2;D3YX09;D3YY39;Q8CF11	Mth938 domain-containing protein	Aamdc	0.514162	0.986592	0.630957	-1.91359	0.691749	0.744457	1.58488	-1.62696	0.0614209	0.0614209	0.138613	0.170911	0.786002	-1.60443	0.923951	1.0554	0.353292	0.412234	0.0614209	0.0614209	0.080459	0.500772	-1.49767	-1.55976	0.875437	0.743054	-1.89428	-1.46474	0.0614209	0.0614209	1.20488	0.228096	2.14475	0.416205	-0.297274	1.99674	1.03214	-0.417107	-0.86952	-0.86952	-1.33939	0.92362	0.684574	-0.389194	0.0496455	0.904931	-0.484758
Q80U63;Q80U63-2;A8Y5E5;A2A7Y8	Mitofusin-2	Mfn2	2.01265	0.71018	1.91301	2.76896	1.326	-0.50916	-0.752255	0.824994	-0.820469	-0.820469	0.334466	-0.257143	-1.13743	-0.390841	0.746613	-0.488582	-0.605677	0.147412	-0.820469	-0.820469	0.222788	-0.509713	-0.206649	0.332107	0.357652	-0.239597	-0.148534	-1.52843	-0.820469	-0.820469	0.410311	0.115843	1.54781	-1.7865	0.172706	1.36677	0.589344	-0.940461	-0.116175	-0.116175	0.065711	1.0896	1.80851	-1.53909	1.20658	1.12744	0.00192713
O55137	Acyl-coenzyme A thioesterase 1	Acot1	-0.126371	-1.73878	1.70104	1.78394	0.809972	-1.17856	-0.516886	1.08477	-0.100741	-0.100741	-0.675977	0.586086	-1.54543	0.193079	-0.648381	0.894998	-0.0315802	-0.0461829	-0.100741	-0.100741	-1.95657	0.394107	-1.18444	1.0091	-1.01873	1.58059	1.38586	-0.151202	-0.100741	-0.100741	0.185392	-0.468541	0.140308	-2.17884	0.370544	-0.358519	0.359808	-1.17646	0.0427603	0.0427603	0.521578	0.806776	1.39922	-1.95429	1.32687	0.723928	0.731332
Q8K4K6;Q8K4K6-2;A0A494B9A0;V9GXL0	Pantothenate kinase 1	Pank1	NA	NA	NA	NA	NA	NA	NA	NA	NA	NA	NA	NA	NA	NA	NA	NA	NA	NA	NA	NA	NA	NA	NA	NA	NA	NA	NA	NA	NA	NA	-0.832629	0.500574	1.84275	-1.41529	1.11904	0.599785	1.45323	-0.678081	-0.338408	-0.338408	-0.0197008	1.34772	1.26823	-2.1825	0.834716	0.744032	0.432772
P61148;D3Z192;D3Z6H1;D6RCX9;D3Z6E2;A0A494BBG9	Fibroblast growth factor 1	Fgf1	NA	NA	NA	NA	NA	NA	NA	NA	NA	NA	NA	NA	NA	NA	NA	NA	NA	NA	NA	NA	NA	NA	NA	NA	NA	NA	NA	NA	NA	NA	0.540031	0.598557	-0.527589	-1.39118	0.601863	0.725	-0.168239	-1.19407	0.642076	0.642076	0.664819	-0.384564	1.06941	-1.60306	0.0308304	-0.142531	0.51901
Q80UG2;P70207;P70208;P70208-2	Plexin-A4	Plxna4	0.297395	0.17987	0.73419	-2.17137	0.0661884	0.369675	0.492897	-2.02207	0.286304	0.286304	0.795665	1.00805	0.426007	-1.2876	0.698649	0.732257	0.787462	0.303886	0.286304	0.286304	0.704963	1.01789	-1.63854	-1.62014	0.523594	1.08307	-1.48577	-1.71404	0.286304	0.286304	-0.236296	0.0640401	2.62527	0.11815	0.544148	1.04514	0.157887	-0.318307	-1.04626	-1.04626	-0.267716	1.22638	2.10354	0.400984	1.32101	-0.756604	0.143831
Q80XL6;A0A0R4J0I6;D3YTQ5;A0A087WSI8;F6U473	Acyl-CoA dehydrogenase family member 11	Acad11	0.408328	1.30548	2.49065	0.777284	2.04029	-0.0575878	-0.526267	-1.04336	-0.8796	-0.8796	-0.182398	0.462733	-2.2569	-0.377082	1.20479	-0.34636	0.482329	0.14923	-0.8796	-0.8796	-0.698217	-0.622848	0.249998	1.03978	0.329483	0.528712	0.422166	-0.50263	-0.8796	-0.8796	0.81377	0.846653	1.31199	-1.56254	1.21824	-0.0138108	0.134132	-0.948959	-0.560375	-0.560375	0.215726	1.10448	1.86025	-1.52663	0.872282	0.534052	0.100899
Q8VCH0	3-ketoacyl-CoA thiolase B, peroxisomal	Acaa1b	NA	NA	NA	NA	NA	NA	NA	NA	NA	NA	NA	NA	NA	NA	NA	NA	NA	NA	NA	NA	NA	NA	NA	NA	NA	NA	NA	NA	NA	NA	1.50655	0.549247	0.973875	-1.67694	0.353816	-0.521764	-0.557471	-1.27286	0.17297	0.17297	1.60063	1.63951	0.873569	-1.90274	0.778341	0.387472	-0.166539
P14602;P14602-2;P14602-3;D3YZ06	Heat shock protein beta-1	Hspb1	-0.12668	1.22245	1.54506	-1.14973	-0.166654	0.223661	0.446271	-1.02076	0.196382	0.196382	-0.136802	1.38044	1.32387	-1.36056	0.129147	1.02356	0.675221	-0.343186	0.196382	0.196382	-0.633479	1.69339	-1.71186	-0.922192	-0.617937	0.660235	-0.73052	-2.58125	0.196382	0.196382	0.157052	0.255146	-0.87358	-1.06548	-0.146337	1.66943	-0.416141	-0.533879	0.535822	0.535822	0.00374942	-1.13763	-0.447218	-0.691272	0.688651	0.104608	-0.0492096
Q91WL8;Q91WL8-3;Q91WL8-4;Q91WL8-2	WW domain-containing oxidoreductase	Wwox	NA	NA	NA	NA	NA	NA	NA	NA	NA	NA	NA	NA	NA	NA	NA	NA	NA	NA	NA	NA	NA	NA	NA	NA	NA	NA	NA	NA	NA	NA	-0.287522	-0.371751	-1.42148	0.418278	-0.664588	-0.262246	-0.462133	1.7529	0.707328	0.707328	-0.646123	-1.58321	-1.93068	0.131746	-1.25331	-0.303039	-0.607316
Q62425;A0A0N4SVQ1	Cytochrome c oxidase subunit NDUFA4	Ndufa4	1.78182	-0.87822	-0.595429	1.52351	-1.39171	-0.138037	-2.07309	0.46268	0.780049	0.780049	1.34044	-0.0362697	-1.87989	-0.426335	-0.4973	0.0347352	0.0810148	1.27935	0.780049	0.780049	0.511804	-0.844542	-1.18311	0.00284204	-1.21392	-0.180514	0.493759	-0.853888	0.780049	0.780049	0.689467	0.150646	1.44883	-0.845539	-0.509579	0.475126	1.09118	-1.92173	-0.277807	-0.277807	0.685895	0.885749	1.55063	-1.66564	0.603958	1.62966	0.145946
Q80UY1;A0A494BA54	UPF0586 protein C9orf41 homolog	NA	0.354289	0.0898927	0.732436	-2.00966	0.387046	0.534526	0.728684	-1.84943	0.277067	0.277067	1.22627	0.344682	0.411652	-1.91281	0.498227	0.710876	0.433497	0.341937	0.277067	0.277067	1.15046	1.15658	-1.32647	-1.43573	0.761698	0.382326	-1.82117	-1.55221	0.277067	0.277067	-0.531987	-0.54808	-1.75256	-0.636166	-0.0426833	-1.47492	-0.433499	0.48326	-0.0485986	-0.0485986	0.30072	-0.778341	-2.28296	0.841358	0.302586	0.447877	-0.899418
Q9D517;D3YUW0;D3Z1M6;D3YV65;D3YTN7	1-acyl-sn-glycerol-3-phosphate acyltransferase gamma	Agpat3	-1.0169	-1.18786	-0.813347	2.11932	-0.846153	-0.670362	-1.19432	1.95832	0.0919171	0.0919171	-0.245916	-0.401145	-0.906173	1.52409	-0.490511	-0.358261	-0.628592	-0.513096	0.0919171	0.0919171	-0.858864	-0.66138	1.23865	1.64711	-0.858363	-0.266237	1.72108	1.15741	0.0919171	0.0919171	-0.330498	-1.17398	-2.44198	-0.491499	-0.867036	-1.1588	-0.529643	1.31866	0.816007	0.816007	-0.353756	-0.937845	-0.466487	-0.321237	-1.44482	0.088226	-0.330572
P16015	Carbonic anhydrase 3	Ca3	0.271	0.427872	0.85895	-2.07361	0.549692	0.809138	0.456435	-1.9917	0.142249	0.142249	0.605358	0.666867	0.81743	-1.9465	0.662974	0.655547	0.76655	0.155113	0.142249	0.142249	0.5308	1.12791	-1.48094	-1.28707	0.767152	0.909847	-1.41476	-1.69755	0.142249	0.142249	1.33382	0.310279	-0.310322	0.351675	0.696531	0.336892	-0.10463	-1.91624	-0.0565444	-0.0565444	1.20067	1.06623	0.188879	-0.822047	1.52848	0.297545	0.427551
Q9WV68;A0A494B909;A0A494BB28;A0A494B906	Peroxisomal 2,4-dienoyl-CoA reductase	Decr2	NA	NA	NA	NA	NA	NA	NA	NA	NA	NA	NA	NA	NA	NA	NA	NA	NA	NA	NA	NA	NA	NA	NA	NA	NA	NA	NA	NA	NA	NA	0.0655316	0.643863	0.558166	-2.00721	1.11316	-0.46703	0.0293984	-0.739781	0.0581758	0.0581758	0.981065	1.79142	0.634987	-1.88974	0.627583	0.978667	-0.154416
P97742;A0A494BAD3;A0A494BAC7;A0A494BBF2	Carnitine O-palmitoyltransferase 1, liver isoform	Cpt1a	NA	NA	NA	NA	NA	NA	NA	NA	NA	NA	NA	NA	NA	NA	NA	NA	NA	NA	NA	NA	NA	NA	NA	NA	NA	NA	NA	NA	NA	NA	-0.252013	0.236957	0.95422	-2.16166	0.827921	0.459201	1.30532	-1.00087	0.107721	0.107721	0.150334	0.756955	1.22067	-2.05337	0.679553	1.12119	0.695813
P24472;A0A1L1SS61	Glutathione S-transferase A4	Gsta4	0.0304367	1.4328	-1.04189	-0.840918	-0.268212	0.885035	-0.479679	-0.276297	-1.02766	-1.02766	1.02283	1.26741	1.12531	-0.615214	1.17462	0.637905	0.616456	-0.0181734	-1.02766	-1.02766	1.04208	1.26095	1.53593	-0.492938	0.681247	0.552141	-2.00423	-1.06162	-1.02766	-1.02766	0.907544	0.538674	1.36147	-2.42584	0.830569	1.22033	-0.113989	-0.736281	0.0658768	0.0658768	0.78601	0.670495	0.83336	-2.62269	0.522804	-0.0503341	0.765167
Q8R001;D3YYK8;E9Q6X0;Q8R001-2;Q3TG90	Microtubule-associated protein RP/EB family member 2	Mapre2	1.00516	0.452061	0.0746345	-1.97577	0.352126	0.484498	0.905809	-1.62753	0.30158	0.30158	0.181112	0.0104476	0.778163	-2.03835	-0.0941543	0.865819	0.793406	1.09809	0.30158	0.30158	1.4085	0.549806	-1.46135	-1.65781	0.472261	0.533488	-1.7554	-1.16449	0.30158	0.30158	1.5564	0.61025	2.46159	-1.01441	0.828226	2.4303	0.0541081	-0.267367	0.0445829	0.0445829	0.213066	0.0763619	0.749572	-1.09744	0.421689	0.198645	-0.223579
A0A0R4J083;P51174	Long-chain specific acyl-CoA dehydrogenase, mitochondrial	Acadl	1.02218	-0.646076	1.05708	1.07094	1.13576	-0.164235	-0.27404	-0.0977118	0.174912	0.174912	0.859834	0.371484	-1.77631	-1.22965	0.201647	0.526154	0.795307	0.423925	0.174912	0.174912	-0.244671	0.823661	-2.4078	-0.319177	-0.675584	1.4986	-0.241113	-2.75969	0.174912	0.174912	-0.0957783	-0.434645	0.44669	-2.15795	0.703194	0.500697	0.883946	-0.239157	-0.450437	-0.450437	0.0823736	0.275189	1.82791	-2.03448	0.870645	1.07704	0.747089
Q9CZW4;E9PUC2;D3Z4I4	Long-chain-fatty-acid--CoA ligase 3	Acsl3	0.594518	1.28229	0.143043	-1.28296	0.968432	1.19665	0.859106	-1.43739	0.106826	0.106826	0.639122	0.259407	0.654516	-1.50689	0.884982	0.536769	0.903193	1.22737	0.106826	0.106826	0.314561	-0.0433493	-1.33027	-1.6966	0.518667	-0.233007	-2.24151	-1.85161	0.106826	0.106826	-0.237073	1.43895	0.873788	0.723872	0.597185	-1.6176	0.421305	0.805574	-0.643106	-0.643106	-0.278074	1.30573	-1.71138	1.43495	0.708595	1.73287	-1.78668
A0A0R4J293;Q9JLF6;A0A2I3BS02;A0A2I3BQN2;A0A2I3BRW9	Protein-glutamine gamma-glutamyltransferase K	Tgm1	NA	NA	NA	NA	NA	NA	NA	NA	NA	NA	NA	NA	NA	NA	NA	NA	NA	NA	NA	NA	NA	NA	NA	NA	NA	NA	NA	NA	NA	NA	0.291989	1.00184	1.22534	-1.76765	0.682736	0.429378	0.851927	-1.46418	-0.116939	-0.116939	0.245255	1.19938	1.39881	-1.84977	0.632397	0.634819	0.878157
P10649;A2AE89;F6WHQ7	Glutathione S-transferase Mu 1	Gstm1	0.228333	0.793781	0.0716039	-2.04692	0.521271	1.01806	1.20539	-1.65046	-0.765357	-0.765357	0.520636	0.00495423	1.40285	-1.74105	0.824945	1.05476	0.11593	0.112906	-0.765357	-0.765357	1.10157	1.17141	-0.53546	-0.875357	1.43408	1.14285	-0.964341	-0.31961	-0.765357	-0.765357	-0.635291	0.216772	1.69402	1.52826	0.0408637	0.291306	-0.273788	1.0228	-1.2617	-1.2617	-0.274683	0.0550852	0.636808	1.07387	0.562149	-0.931404	-0.286088
Q9R0H0-2;A2A848	Peroxisomal acyl-coenzyme A oxidase 1	Acox1	-0.399599	-0.948238	0.773741	-0.692473	0.222334	-0.443864	-0.25341	-0.911465	0.0727706	0.0727706	-0.730608	-1.35348	-0.747229	0.51618	-0.606828	1.13535	0.996343	-0.231407	0.0727706	0.0727706	-0.825581	-0.779953	-0.101569	3.74	-0.56291	1.8174	0.641255	-0.690614	0.0727706	0.0727706	0.563807	0.360545	1.34083	-1.65128	0.738015	-0.123948	0.728771	-1.205	-0.0427424	-0.0427424	0.974654	1.19822	1.31771	-1.73879	0.675338	0.644975	0.00418319
Q504M2	NA	Pdp2	NA	NA	NA	NA	NA	NA	NA	NA	NA	NA	NA	NA	NA	NA	NA	NA	NA	NA	NA	NA	NA	NA	NA	NA	NA	NA	NA	NA	NA	NA	-0.0651962	0.783013	1.32601	-1.06759	0.898467	0.812493	1.69744	-0.846208	-0.292204	-0.292204	-0.3385	1.09945	1.35245	-1.2403	0.582731	0.964625	0.881503
Q9ERS2	NADH dehydrogenase [ubiquinone] 1 alpha subcomplex subunit 13	Ndufa13	1.38126	0.194316	1.19893	2.37531	1.65174	0.583901	-0.858842	0.901141	-0.499788	-0.499788	0.540428	0.00757664	-2.70574	-0.708445	0.0515249	-0.317191	0.000539037	0.0128721	-0.499788	-0.499788	-0.382477	-0.230815	-0.894407	0.81655	-0.0147171	0.667962	0.529049	-1.80174	-0.499788	-0.499788	0.762737	0.263522	1.7617	-2.89348	0.681766	0.875638	0.750916	0.199138	-0.236062	-0.236062	0.0167249	-0.359482	1.08699	-2.00064	-0.194743	1.65645	-0.0669638
Q9JJV2;Q9JJV2-3;D3YWS3;Q9JJV2-2	Profilin-2;Profilin	Pfn2	0.871395	0.605977	-0.387041	-2.23235	-0.399889	0.919989	0.764649	-1.30177	0.513731	0.513731	1.23668	0.108316	0.280101	-1.68301	0.63348	1.12598	0.81239	0.701478	0.513731	0.513731	0.554561	-0.139956	-1.91345	-1.4368	0.0966355	0.572723	-1.63897	-1.23351	0.513731	0.513731	-0.0540058	-1.04425	-1.34118	0.0529957	-1.67699	-0.0871251	-1.01286	0.0613344	0.721113	0.721113	0.436478	-0.838446	-0.693271	1.09245	-0.416445	0.138001	-0.0604741
Q8R016;E9PY26;E9Q6V3;E9PZH4;E9QA53	Bleomycin hydrolase	Blmh	0.166417	-0.456726	1.37656	-2.25896	-0.0883176	0.329055	1.09456	-2.04368	0.447602	0.447602	-0.466018	1.00106	1.80719	-1.28855	-0.135511	1.40473	0.312365	-0.367	0.447602	0.447602	0.220811	0.614594	-1.1582	-1.9212	0.355911	0.250801	-0.828901	-0.606592	0.447602	0.447602	-0.472107	-1.64446	-1.95829	-0.650609	-0.675454	-0.903197	0.0990506	1.17477	1.06297	1.06297	-0.328896	-0.877257	-1.2155	0.0350483	-0.782398	0.544582	-0.746728
Q8VCC1	15-hydroxyprostaglandin dehydrogenase [NAD(+)]	Hpgd	NA	NA	NA	NA	NA	NA	NA	NA	NA	NA	NA	NA	NA	NA	NA	NA	NA	NA	NA	NA	NA	NA	NA	NA	NA	NA	NA	NA	NA	NA	0.43419	0.169718	0.379867	-1.94807	0.397695	0.47389	0.762416	-1.48613	0.133909	0.133909	0.606036	1.18874	0.786763	-2.10233	1.4221	0.982816	0.829383
Q9Z1W8	Potassium-transporting ATPase alpha chain 2	Atp12a	-0.908895	0.502615	1.19979	-0.384374	1.68769	-0.681812	-0.0725873	-1.22298	-0.0653827	-0.0653827	0.760394	0.697722	1.4816	-1.36515	0.882636	0.816997	0.776503	-0.340626	-0.0653827	-0.0653827	-1.37982	1.75316	-1.20536	-0.998491	-0.626683	1.26791	-0.0631317	-2.1848	-0.0653827	-0.0653827	1.26676	1.37583	1.95621	-1.64699	1.07291	0.494502	0.000887028	-1.33895	-0.506164	-0.506164	-0.134704	0.801312	1.00108	-1.60281	1.15049	0.920037	-0.198739
Q70IV5-2;Q70IV5;A0A140LJ79;A0A140LHQ9;A0A140LJ61;Q70IV5-3	Synemin	Synm	0.740278	1.14708	1.04659	-1.55895	0.888998	1.12162	0.59466	-2.10495	0.118928	0.118928	0.444037	0.334709	0.8506	-1.10641	0.681746	0.0979301	0.755751	0.73425	0.118928	0.118928	0.677179	0.330797	-1.13003	-1.00516	0.645996	-0.61194	-2.07612	-2.21224	0.118928	0.118928	-0.362791	-2.52277	-0.511264	0.0218085	-1.61629	-0.184621	-0.28485	1.03532	0.961158	0.961158	-0.52681	-1.69137	-0.235112	0.0610571	-0.636864	-0.743248	0.281329
Q63886;D3YZE6;D3Z7G0;D3YZ96;G3UZC9;D6RH94	UDP-glucuronosyltransferase 1-1	Ugt1a1	NA	NA	NA	NA	NA	NA	NA	NA	NA	NA	NA	NA	NA	NA	NA	NA	NA	NA	NA	NA	NA	NA	NA	NA	NA	NA	NA	NA	NA	NA	0.734958	0.777035	0.265745	-1.73825	0.816205	0.493957	0.508255	-0.973408	-0.305253	-0.305253	0.4424	1.12811	1.79522	-2.23126	1.18777	0.721811	0.784687
Q80SW1;D3Z2Q0;F7ATQ6	Putative adenosylhomocysteinase 2	Ahcyl1	0.0432153	0.204534	0.421788	-1.66136	1.23947	-0.665144	-0.899169	-2.11573	0.557287	0.557287	0.0898435	0.794855	1.40292	-1.26817	1.40884	0.727351	1.25899	0.289713	0.557287	0.557287	-1.27709	0.766072	-1.40904	-0.701763	0.606695	-0.469739	-0.38072	-1.75008	0.557287	0.557287	-0.323191	-0.626786	-1.84213	0.793238	-1.1902	-0.501147	-0.276478	0.403504	1.08194	1.08194	0.364401	-0.620117	-1.73588	0.66767	-1.1667	0.329128	0.251948
P52196	Thiosulfate sulfurtransferase	Tst	1.04895	0.684359	1.01633	-1.54177	1.39978	1.02489	0.162071	-1.54848	-0.296469	-0.296469	1.11009	0.427865	0.450097	-1.37457	1.37117	0.519258	1.02069	0.831981	-0.296469	-0.296469	0.116345	0.249229	-1.71396	-0.838603	0.567936	0.242584	-1.16303	-2.2844	-0.296469	-0.296469	-0.739422	-1.29655	-1.16879	0.463794	-0.563686	-0.0399212	0.664392	2.28746	-0.8985	-0.8985	-0.459649	-0.751478	0.186549	1.07021	0.90419	0.417325	0.585853
Q8WUR0;J3QPY0;A0A0U1RNT4	Protein C19orf12 homolog	1600014C10Rik	NA	NA	NA	NA	NA	NA	NA	NA	NA	NA	NA	NA	NA	NA	NA	NA	NA	NA	NA	NA	NA	NA	NA	NA	NA	NA	NA	NA	NA	NA	-0.130343	1.28398	1.2583	-0.0615883	1.51398	0.927621	0.327531	-0.537111	-1.1086	-1.1086	-0.307652	1.60709	1.30136	0.157137	1.26158	0.0615315	-0.0822451
Q99LP6	GrpE protein homolog 1, mitochondrial	Grpel1	0.627017	-0.571484	0.221923	0.760928	0.199998	-0.00259743	-0.219184	0.493861	0.681398	0.681398	0.351215	0.290677	-2.9634	-1.2225	-1.41477	0.292053	0.326667	-0.304689	0.681398	0.681398	-0.681538	0.899488	-1.3725	0.920252	-1.04097	1.56525	0.691744	-1.93583	0.681398	0.681398	0.284346	-0.525602	1.13008	-1.66169	-0.195949	0.254526	1.29456	-0.747856	0.46385	0.46385	0.204627	0.610106	0.451149	-2.59967	0.755141	1.11076	0.94876
G3X8T7;Q9ER60;B1AWN6;A0A5H1ZRM8;Q62205;F8VPQ7;E9PW82;B1AYL0;K3W4N7;A2APX8-2;A2APX8-3;A2ASI5-3;A2ASI5-2;A2APX8;A0A0R4J1M7;Q9JJV9-2;A2ASI5;Q9JJV9;F7AMU5;A2APX9;Q9WTU3-2;F6U9Y2;A0A571BFW3	Sodium channel protein;Sodium channel protein type 4 subunit alpha	Scn4a	-0.88419	-1.05358	0.362125	-1.88415	-0.525766	0.119208	0.85347	-0.650545	0.516257	0.516257	2.58207	0.436625	1.37568	-1.64011	1.17511	0.400936	0.0882294	0.235279	0.516257	0.516257	0.1493	0.488431	-1.15322	-1.99447	-0.148419	0.245892	-1.21581	-0.45963	0.516257	0.516257	NA	NA	NA	NA	NA	NA	NA	NA	NA	NA	NA	NA	NA	NA	NA	NA	NA
P47740;B1AV77;B1ATI0;A0A140LJF9;P47739	Fatty aldehyde dehydrogenase;Aldehyde dehydrogenase	Aldh3a2	-0.451666	0.896283	2.43014	1.19839	3.02656	0.910663	0.244127	-0.195893	-0.0436682	-0.0436682	-0.411566	0.105359	0.71852	-0.450124	0.04858	-0.0167316	-0.105242	0.105489	-0.0436682	-0.0436682	-1.83738	-1.46317	-0.991811	-0.40411	-1.20674	-0.629827	-0.228799	-1.02903	-0.0436682	-0.0436682	0.4033	0.501268	0.242236	-1.80384	0.670242	0.273868	0.661587	-1.31643	0.0954301	0.0954301	0.938685	1.3906	0.878089	-2.03871	0.868477	0.720075	0.718251
Q921H8;H3BKL5;H3BJZ9;H3BKA1;H3BJG8;H3BJC1	3-ketoacyl-CoA thiolase A, peroxisomal	Acaa1a	0.822586	-1.62566	-0.573422	-0.586726	-0.478914	-1.18923	1.46547	0.111009	0.688215	0.688215	-1.17581	0.110981	-0.199364	-1.38011	-0.615791	0.756247	0.165412	-1.21148	0.688215	0.688215	-0.174594	-0.0284591	-1.65616	-1.26683	-0.196432	2.1446	1.46743	1.18594	0.688215	0.688215	1.3745	0.75174	0.925013	-1.87748	0.656592	-0.459233	-0.255604	-1.5134	0.0820722	0.0820722	1.39641	1.71186	0.670795	-1.76215	0.976214	0.452816	-0.159807
O88428;A0A494B923;A0A494BB18	Bifunctional 3-phosphoadenosine 5-phosphosulfate synthase 2;Sulfate adenylyltransferase;Adenylyl-sulfate kinase	Papss2	NA	NA	NA	NA	NA	NA	NA	NA	NA	NA	NA	NA	NA	NA	NA	NA	NA	NA	NA	NA	NA	NA	NA	NA	NA	NA	NA	NA	NA	NA	-0.632017	0.339561	1.22808	-1.50893	0.247053	-0.0717285	1.09064	-1.07706	-0.150241	-0.150241	-0.267064	1.39217	0.199187	-1.99029	1.22166	1.92401	0.383111
Q9CPQ1;A0A0G2JDA6	Cytochrome c oxidase subunit 6C	Cox6c	1.43633	0.562258	0.647449	2.44916	1.13961	0.227714	-1.39294	0.766239	0.132004	0.132004	0.698459	-0.0536235	-2.54492	-0.960338	-0.445572	0.0432932	0.134373	0.264548	0.132004	0.132004	-0.281466	0.034108	-1.13042	0.580559	-0.192487	-0.635998	0.27611	-2.41447	0.132004	0.132004	0.771359	0.347584	2.10073	-0.95661	0.598359	0.301047	1.01302	-0.441605	-0.67831	-0.67831	-0.047752	0.700031	1.41153	-1.01871	0.596023	1.73341	-0.425104
F8VPN4;A0A0G2JGI9;F6XXE6;E0CYU6;E0CX86;F7CSZ6	NA	Agl	0.96261	1.5436	0.578396	-1.51026	1.09248	1.18715	0.367505	-1.78793	-0.0417592	-0.0417592	0.816329	-0.140052	0.463968	-0.915788	0.90131	0.332756	0.37926	0.532442	-0.0417592	-0.0417592	1.02836	0.352221	-1.13891	-1.36011	0.874606	-0.0919879	-2.25805	-1.95935	-0.0417592	-0.0417592	0.170708	1.35702	-0.357775	0.695877	2.54593	-0.555222	-0.589975	-0.602849	-0.667424	-0.667424	0.721086	-0.700154	0.35885	-0.233664	2.13962	-0.0614091	0.64052
Q64726	Zinc-alpha-2-glycoprotein	Azgp1	-1.09304	-0.959671	-0.818048	1.11667	-0.970432	-0.0576627	0.295096	0.518293	-0.398533	-0.398533	-1.73759	0.755807	-0.25982	1.65443	-0.78384	0.0330548	0.589854	-0.729564	-0.398533	-0.398533	-1.70067	-0.13337	1.6003	0.951085	-0.44459	0.609985	2.14716	1.80777	-0.398533	-0.398533	-1.41526	-0.956322	-0.668848	2.42337	-1.60661	1.00989	0.0963489	1.90784	0.0556985	0.0556985	-0.64955	-0.62474	-0.727261	2.00108	-1.34781	-0.072676	0.158312
Q9R000	Integrin beta-1-binding protein 2	Itgb1bp2	-0.0526915	0.747733	1.693	-1.06298	0.957135	1.13047	1.42639	-1.05864	0.0569729	0.0569729	-0.630781	0.461495	1.61329	-1.52659	0.447694	0.63178	0.346248	-0.0198481	0.0569729	0.0569729	0.092763	1.17827	-1.85597	-1.37842	0.624425	-1.52049	-1.18865	-1.39747	0.0569729	0.0569729	NA	NA	NA	NA	NA	NA	NA	NA	NA	NA	NA	NA	NA	NA	NA	NA	NA
P52840	Sulfotransferase 1A1	Sult1a1	NA	NA	NA	NA	NA	NA	NA	NA	NA	NA	NA	NA	NA	NA	NA	NA	NA	NA	NA	NA	NA	NA	NA	NA	NA	NA	NA	NA	NA	NA	-0.464931	0.556233	1.22119	-2.31523	0.586679	0.217	0.927521	-1.237	0.0858928	0.0858928	-0.0494396	0.277594	0.489824	-1.93687	0.802425	1.60916	0.746453
Q8BK84;A0A286YD16	Dual specificity phosphatase DUPD1	Dupd1	-1.13075	-0.0485616	-0.82012	1.38308	0.108308	-0.0315303	-0.941972	1.39448	-0.0523983	-0.0523983	-1.17168	-1.09624	-0.323303	2.2165	-0.281089	-0.843425	-0.905544	-0.432334	-0.0523983	-0.0523983	-1.16435	-0.770667	2.48165	1.44611	0.367606	-0.928656	0.739441	1.06744	-0.0523983	-0.0523983	NA	NA	NA	NA	NA	NA	NA	NA	NA	NA	NA	NA	NA	NA	NA	NA	NA
Q924M7;F6Q3K8	Mannose-6-phosphate isomerase	Mpi	-1.36342	-1.31274	-0.789141	0.909781	-0.865333	-0.305174	-0.0432537	0.628458	-0.985247	-0.985247	-0.245631	-0.943345	0.0150123	1.34928	0.841199	1.01736	0.614056	0.272489	-0.985247	-0.985247	-0.825272	-0.507567	1.56367	1.95867	0.792517	0.327171	1.42169	1.40101	-0.985247	-0.985247	-0.0229106	-0.682003	-2.15493	0.299803	-0.894284	-0.88653	-0.306656	0.90326	1.10405	1.10405	0.0660301	-1.18658	-1.44563	0.696948	-0.99719	0.671576	-0.170835
Q8K0G8;D3Z139;Q3US41;Z4YMV4;Z4YMQ5;Z4YJI3;F8WGU3;Q3US41-4;Q3US41-3;Q3US41-2;Q3US41-5	Epithelial splicing regulatory protein 2	Esrp2	NA	NA	NA	NA	NA	NA	NA	NA	NA	NA	NA	NA	NA	NA	NA	NA	NA	NA	NA	NA	NA	NA	NA	NA	NA	NA	NA	NA	NA	NA	-1.44043	-0.385998	1.61606	-0.414039	1.19029	0.717699	-0.110566	-1.37163	-0.70824	-0.70824	-0.323199	1.50153	2.04666	-0.38026	1.79898	0.357133	0.129032
P47968	Ribose-5-phosphate isomerase	Rpia	0.565072	1.08502	0.526413	-1.31234	0.991964	0.760754	0.745191	-1.4229	-0.75243	-0.75243	-0.0648122	0.668691	1.30124	-0.42015	1.46943	0.721251	0.619748	0.389207	-0.75243	-0.75243	0.712008	1.18724	-1.36157	-1.34023	1.3204	0.484871	-1.41236	-1.69956	-0.75243	-0.75243	0.699973	2.14322	1.48133	-0.468785	1.112	1.2596	-0.244158	-0.19027	-1.20578	-1.20578	0.669225	0.441926	0.94033	-0.668917	1.321	1.10079	0.173101
Q9CQN1	Heat shock protein 75 kDa, mitochondrial	Trap1	0.476711	-0.580565	-1.37025	0.678281	0.763045	-0.188298	0.495405	0.808893	0.55726	0.55726	1.55546	-1.09078	-2.99632	0.194848	-0.756895	-0.592352	1.10268	1.45667	0.55726	0.55726	-0.863042	-0.438481	-1.18291	0.780908	-1.51325	0.594192	-0.261503	-0.415997	0.55726	0.55726	0.830538	-0.0497032	2.02779	-1.44564	0.203983	1.01668	1.00458	-1.06466	-0.0429645	-0.0429645	0.159817	0.757642	0.19565	-1.18554	0.125592	0.680434	0.781833
O54946-2;O54946;A0A0G2JER9;G3X8S5;A0A0G2JGN9;A0A0G2JEI3;F6YRQ2;Q9QYI8;O35723;Q5RL26	DnaJ homolog subfamily B member 6	Dnajb6	-0.0667595	0.448324	1.07021	-1.33593	1.38301	0.42149	0.705133	-1.70876	-0.169445	-0.169445	-0.256249	1.53717	0.62766	-0.867799	1.59871	0.997412	0.78368	0.150311	-0.169445	-0.169445	-0.577859	0.702936	-1.05244	-1.17405	1.50704	-0.253214	-1.48914	-2.13422	-0.169445	-0.169445	0.573774	0.266847	-0.661725	-1.57329	0.0167027	-0.0978505	0.599073	-0.452098	1.28232	1.28232	0.200635	-0.739632	-1.08673	-0.916878	-0.462439	1.29583	0.43828
Q60759;A0A0A0MQ68;D3Z4I2	Glutaryl-CoA dehydrogenase, mitochondrial	Gcdh	-0.778223	-1.30736	0.553069	-1.07018	1.89487	-0.769457	-0.843487	-0.0305097	-0.0189275	-0.0189275	-1.01447	-0.941477	1.05132	0.239066	-0.889553	2.74667	-1.03507	0.885234	-0.0189275	-0.0189275	-0.0759577	1.12133	-1.21632	1.0058	0.970986	0.834799	0.0743691	-1.29188	-0.0189275	-0.0189275	0.355248	-0.132663	1.43253	-1.25736	0.293645	1.04533	0.91694	-1.15298	-0.419111	-0.419111	0.272896	1.24303	1.625	-1.32384	0.995543	0.767413	1.16453
P29699;A0A338P703;A0A338P7G1;A0A338P7H5;A0A338P692;A0A338P6Y6;CON__P12763	Alpha-2-HS-glycoprotein	Ahsg	-0.934309	-1.32683	-1.65241	0.85483	-1.44195	-0.48303	-0.602974	0.689294	0.325981	0.325981	-1.21885	0.0622933	-0.447275	1.13335	-0.858243	-0.524082	-0.0621508	-0.477779	0.325981	0.325981	-1.08248	-0.0801707	1.55839	1.00626	-0.758151	0.313135	2.30436	2.0729	0.325981	0.325981	-0.925036	-1.16742	-0.587209	1.38979	-0.834535	0.143794	0.168615	2.60017	-0.155049	-0.155049	0.615124	-1.7089	-0.585531	1.68297	-1.01858	0.0564185	0.398833
A0A1B0GRA5;P70302;A0A1B0GR78	Stromal interaction molecule 1	Stim1	-1.31382	-0.74352	-0.316191	2.08348	-0.256608	-0.521359	-0.599321	1.74054	-0.37315	-0.37315	-0.871753	0.162546	-0.482264	1.66363	0.174811	-0.258853	-0.672665	-0.299372	-0.37315	-0.37315	-1.67533	-0.956225	1.86128	1.53176	-0.105125	-0.40309	1.73346	0.762885	-0.37315	-0.37315	-0.580084	0.737084	2.30781	-0.388561	1.52368	1.19929	0.919707	0.259225	-1.1336	-1.1336	-1.22213	-0.054581	1.28399	-0.181642	0.39392	0.287352	-0.713574
Q9QZS5;Q9QZS5-2;Q9ERE3;A0A087WR70;A0A087WQS1	Serine/threonine-protein kinase Sgk2	Sgk2	NA	NA	NA	NA	NA	NA	NA	NA	NA	NA	NA	NA	NA	NA	NA	NA	NA	NA	NA	NA	NA	NA	NA	NA	NA	NA	NA	NA	NA	NA	1.05227	-0.0786346	2.05094	-2.36547	0.307506	0.794025	0.216753	-0.503898	-0.430327	-0.430327	0.80631	1.33229	0.383386	-1.40469	0.128878	0.357487	0.12697
A0A1D5RM22;E9PW74	GTPase IMAP family member GIMD1	Gimd1	NA	NA	NA	NA	NA	NA	NA	NA	NA	NA	NA	NA	NA	NA	NA	NA	NA	NA	NA	NA	NA	NA	NA	NA	NA	NA	NA	NA	NA	NA	-0.336771	1.20638	2.13806	-1.59539	0.728482	0.858388	0.0365042	-0.918993	-0.347312	-0.347312	-0.149225	1.61422	1.3065	-2.2658	1.11302	0.626389	0.312728
Q9D1G3;A0A1L1SR86;A0A1L1SRJ1	Protein-cysteine N-palmitoyltransferase HHAT-like protein	Hhatl	-1.69444	0.0759434	-0.0533608	1.03728	0.953603	0.572168	-0.0137936	1.2146	-0.38092	-0.38092	0.00854647	-1.23993	-0.807621	1.36123	-0.0684874	-1.06484	-1.50367	-0.909004	-0.38092	-0.38092	-0.628065	-1.02036	1.8478	1.58366	0.356759	-0.818102	1.19637	1.89924	-0.38092	-0.38092	NA	NA	NA	NA	NA	NA	NA	NA	NA	NA	NA	NA	NA	NA	NA	NA	NA
Q60823;F8WHG5;D3YXM7;D3Z3N2;D3Z490;D3Z5X2;Q9WUA6;D3Z0M3;D3YZJ5;Q9WUA6-2;D3YYP9	RAC-beta serine/threonine-protein kinase	Akt2	-1.03327	-0.543261	-0.881806	1.33017	-0.84972	-0.678958	0.134065	1.67819	-0.260172	-0.260172	-0.877117	-0.581599	0.198441	2.07987	-0.490534	-0.494273	-0.559319	-1.25196	-0.260172	-0.260172	-1.38001	-0.348419	1.87121	1.1346	-0.446279	0.14953	1.76288	1.6386	-0.260172	-0.260172	0.143517	0.17125	1.76268	-1.51628	1.1195	1.25522	1.68286	-0.839679	-0.0355506	-0.0355506	-0.00254755	1.14237	-0.267301	-1.18672	1.15867	0.468325	0.46868
G3UYJ7;G3UX05;G3UX71;G3UYL6	NA	Gm20441	0.903017	1.36024	1.04394	0.062927	3.09049	1.48026	-0.638395	-0.93092	-0.685218	-0.685218	-0.336088	0.381678	-0.289277	-0.666041	0.835572	-0.402982	-1.46501	0.7272	-0.685218	-0.685218	-0.104178	-0.836722	-0.877531	-0.138485	1.74112	-0.716932	0.0728631	-0.185434	-0.685218	-0.685218	0.0720837	0.435908	1.07623	-2.27445	0.771245	0.598909	0.803032	-0.981159	-0.573955	-0.573955	-0.0979625	1.15288	0.671767	-1.68428	0.71695	1.75676	0.551489
Q9D614;Q9D0I4;B1AVI2	Syntaxin-17	Stx17	NA	NA	NA	NA	NA	NA	NA	NA	NA	NA	NA	NA	NA	NA	NA	NA	NA	NA	NA	NA	NA	NA	NA	NA	NA	NA	NA	NA	NA	NA	0.821796	1.22853	0.67043	-1.06407	0.990489	1.23896	0.308789	-0.765374	-0.0643469	-0.0643469	1.07623	0.714166	1.06354	-1.76587	0.891618	0.121814	0.867682
Q8C7E7;A0A0J9YUR6	Starch-binding domain-containing protein 1	Stbd1	-0.0131274	0.582163	0.584936	-2.46106	-0.36414	-0.0778269	0.798604	-1.30624	0.389708	0.389708	0.726739	0.422888	1.52517	-1.0086	0.434918	1.17423	0.423995	-0.580841	0.389708	0.389708	0.364543	1.51833	-1.49052	-1.62477	-0.475308	1.18667	-1.66361	-1.01538	0.389708	0.389708	0.990566	2.40966	-0.253123	-0.775444	0.684233	-1.35638	-0.268037	-0.673209	0.340346	0.340346	1.4718	-0.969331	1.28856	-1.92386	0.247982	0.501927	-0.243592
D3Z4J9;Q05BC3-3;Q05BC3;Q05BC3-2;D6RII3;Q5SQM0	Echinoderm microtubule-associated protein-like 1	Eml1	-0.0269982	-0.486043	-0.836315	0.571595	0.0608036	-0.253952	-1.03673	0.900688	0.288491	0.288491	-0.273348	-1.88696	-0.746997	1.93204	0.428884	-1.86786	-0.660886	1.18719	0.288491	0.288491	-0.102101	-1.77848	1.1598	1.37904	0.585071	-1.79529	0.588824	1.22708	0.288491	0.288491	NA	NA	NA	NA	NA	NA	NA	NA	NA	NA	NA	NA	NA	NA	NA	NA	NA
Q9DCJ5	NADH dehydrogenase [ubiquinone] 1 alpha subcomplex subunit 8	Ndufa8	1.19329	-1.68679	-0.106683	1.74532	-0.814666	-0.63722	-1.72309	0.194962	0.603646	0.603646	1.37003	1.01153	-1.95504	-0.203929	0.484253	0.255864	0.641572	0.553119	0.603646	0.603646	0.2055	-1.0874	-1.47232	0.35357	-0.791377	-0.0940108	0.678324	-1.73668	0.603646	0.603646	0.990797	0.00979668	0.947239	-2.83631	0.173944	0.00176323	1.50639	-0.344291	-0.0404355	-0.0404355	0.40334	-0.455598	1.19203	-2.30013	-0.142467	1.46522	0.104281
A0A5F8MPW1;Q3UTR7;P11859	Angiotensinogen;Angiotensin-1;Angiotensin-2;Angiotensin-3;Angiotensin-4;Angiotensin 1-9;Angiotensin 1-7;Angiotensin 1-5;Angiotensin 1-4	Agt	-1.63089	-0.829017	0.160226	1.4642	-0.373998	-0.499007	-0.104268	0.777395	0.21062	0.21062	-1.86704	0.269475	-0.641594	0.858234	-0.462836	-0.655977	-0.858716	-0.900669	0.21062	0.21062	-1.33654	-0.863628	1.42646	1.01221	-0.330638	-0.242558	2.29446	2.071	0.21062	0.21062	-1.00586	-1.45182	-1.40603	1.53291	-1.39312	-0.635898	0.19749	1.55829	0.539901	0.539901	-0.938177	-1.10294	-0.725615	0.294778	-0.751073	-0.0739169	-0.487156
Q8BW75;E9Q3X6;E9PVL9	Amine oxidase [flavin-containing] B	Maob	0.994606	0.0126653	0.305654	-1.61073	1.08802	-0.184518	-0.506369	-1.86992	0.095771	0.095771	1.61587	0.259524	-0.01069	-1.2228	0.992055	-0.0852654	1.01772	0.944954	0.095771	0.095771	0.344115	0.434251	-1.31287	-1.10081	1.28104	1.37664	-1.01545	-2.32233	0.095771	0.095771	0.307888	-0.22768	1.06793	-2.60069	0.376636	1.15141	0.744879	-0.333495	0.203887	0.203887	-0.0846976	0.091338	0.445971	-2.6299	0.881771	0.575136	1.03602
Q9Z1Q9;G3UY93;G3UZ22;G3UYW2;G3UZX1	Valine--tRNA ligase	Vars	0.228332	0.747305	1.88432	-0.942893	1.75918	0.196279	1.58255	-0.857651	-0.328463	-0.328463	-1.8089	1.16023	1.81612	-0.628808	0.430041	0.497743	0.28273	-0.402347	-0.328463	-0.328463	-0.605782	0.668176	-1.05699	-1.44081	0.950188	-0.190928	-1.57171	-0.725603	-0.328463	-0.328463	-1.44357	0.5629	-0.121609	1.64179	-0.336734	0.0126566	-0.768436	1.38858	0.106958	0.106958	-1.28006	-0.925667	0.402451	1.25664	-1.16877	-0.93153	-0.349478
Q8QZR5;A0A2R8VHW0;A0A2R8VHV7;A0A2R8VI31	Alanine aminotransferase 1	Gpt	-0.561766	-0.700909	-0.873845	1.92652	-0.136923	-0.354093	-0.891926	1.71015	0.0449787	0.0449787	-0.535913	-1.01956	-1.57531	1.55987	-0.406574	-0.723649	-0.675502	-0.54525	0.0449787	0.0449787	-0.886168	-0.899978	1.17947	1.81694	-0.377381	-0.467773	2.07739	1.09231	0.0449787	0.0449787	-1.94165	-1.71307	-1.16927	1.22376	-0.867351	-1.20874	0.186065	0.462172	0.126797	0.126797	-1.45054	0.14593	-1.63902	1.13949	-0.16357	0.548855	-0.0643936
P70704;P70704-2;A0A0M3HEP7;P70704-3;A0A0J9YV34;A2ANX3;F6Q8P7;E9Q4J5;Q3U9N5	Phospholipid-transporting ATPase IA	Atp8a1	-0.382226	0.622118	1.6714	-0.814779	1.66634	0.494011	0.300463	-0.7644	0.0828391	0.0828391	0.383314	0.241219	1.21219	-1.87118	0.476058	0.164486	0.321484	0.544433	0.0828391	0.0828391	-0.188289	1.07093	-2.01619	-1.06991	0.948212	0.466027	-1.83807	-2.13466	0.0828391	0.0828391	NA	NA	NA	NA	NA	NA	NA	NA	NA	NA	NA	NA	NA	NA	NA	NA	NA
Q91V61;Q3U4F0;Q91V61-2;A0A494BB84	Sideroflexin-3	Sfxn3	-2.0345	-0.507912	-0.538137	1.0368	-0.158392	-1.23273	-0.0939023	0.730399	-0.203649	-0.203649	-1.66523	-0.345921	0.199405	2.07731	-0.302343	-0.0687994	0.0304108	-0.669771	-0.203649	-0.203649	-1.30401	0.0007595	1.92706	1.55638	0.203399	-0.641255	1.1569	1.86597	-0.203649	-0.203649	0.688934	0.66063	2.10665	-1.38115	1.52816	1.58271	-0.120516	-0.287574	-0.800738	-0.800738	-0.113344	0.300262	0.741372	-0.831422	1.88922	0.712834	0.06057
Q91Z53;D6REG4;B1AXQ0	Glyoxylate reductase/hydroxypyruvate reductase	Grhpr	0.385867	0.482421	0.894585	-1.4506	0.954742	0.905484	1.44372	-1.76905	0.170673	0.170673	0.28938	-0.0162717	1.05016	-1.04599	0.96335	1.03673	0.807694	0.492946	0.170673	0.170673	0.0268988	0.430839	-2.22359	-1.21453	-0.0084019	-0.0113889	-2.38056	-1.06847	0.170673	0.170673	-0.673916	-0.412278	-2.37374	2.1833	0.129017	-1.02569	-0.357391	1.5283	-0.485109	-0.485109	0.478913	0.0605301	-0.888685	2.4963	-0.699513	0.119304	-0.835759
Q8C7V8-2;Q8C7V8;A0A2R8VKP7;A0A2R8VI68	Coiled-coil domain-containing protein 134	Ccdc134	-0.501244	-0.752832	-1.42467	0.74133	-0.989597	-0.455006	-0.712508	1.22294	0.474116	0.474116	-0.680675	-1.21171	-0.259354	1.69864	-0.978977	-0.659578	-0.95099	0.334109	0.474116	0.474116	-0.314242	-1.80234	1.83837	0.914683	-0.237858	-0.798059	1.01965	2.11522	0.474116	0.474116	-0.350333	-1.106	-2.47353	0.524022	-1.04104	-0.277347	-0.238504	1.06016	1.00003	1.00003	-0.285184	-1.34828	-0.849937	0.0896288	-1.27843	-0.837378	0.331149
Q64471;D3Z3X5;D3Z5W7	Glutathione S-transferase theta-1	Gstt1	1.55054	2.2035	0.156332	-0.653857	2.11422	1.94866	0.0061208	-0.763102	-0.871067	-0.871067	0.657318	0.14785	0.531578	-0.409304	1.75481	0.0245169	-0.334232	0.80645	-0.871067	-0.871067	-0.832836	-0.736071	-0.457854	-0.527965	-0.0852088	-0.47099	-1.0196	-0.384467	-0.871067	-0.871067	0.393491	0.975814	0.305513	-2.19312	0.83824	0.573823	0.140889	-1.45002	-0.242253	-0.242253	0.802313	0.6492	0.885612	-1.99628	1.08372	1.15061	0.63953
E9Q1U6;Q6PEE2;Q6PEE2-2	CBP80/20-dependent translation initiation factor	Ctif	NA	NA	NA	NA	NA	NA	NA	NA	NA	NA	NA	NA	NA	NA	NA	NA	NA	NA	NA	NA	NA	NA	NA	NA	NA	NA	NA	NA	NA	NA	0.122321	0.321765	0.514177	-2.60359	0.786832	0.210644	0.907632	-0.125368	0.185792	0.185792	0.200491	0.218904	1.86066	-1.46514	-0.276882	0.406301	0.889341
Q8C165;F7B8J4	Probable carboxypeptidase PM20D1	Pm20d1	NA	NA	NA	NA	NA	NA	NA	NA	NA	NA	NA	NA	NA	NA	NA	NA	NA	NA	NA	NA	NA	NA	NA	NA	NA	NA	NA	NA	NA	NA	-1.40763	-0.7492	-0.828179	1.98746	-0.791595	-1.01124	0.357188	0.893344	-0.768399	-0.768399	-1.4677	0.975452	-0.549573	2.01397	-0.0787795	0.541147	0.175459
Q8K0D5	Elongation factor G, mitochondrial	Gfm1	0.785006	-0.206814	0.623304	1.00324	1.29622	0.289042	-1.16805	-0.473674	-0.271951	-0.271951	0.998014	0.554251	-2.35918	-0.716692	0.558438	0.0429168	1.09954	0.433071	-0.271951	-0.271951	0.686807	1.29303	-1.6518	0.111519	0.971263	0.556917	-0.29624	-2.79843	-0.271951	-0.271951	0.521487	0.555699	1.00991	-1.59266	0.442916	0.609234	0.687236	-1.49135	0.0728706	0.0728706	0.0576341	1.08736	0.529933	-1.35502	0.597611	0.933963	0.838872
Q8BYC6;A0A0R4J1T3;Q3V3K3;F6RXB5;E9Q364	Serine/threonine-protein kinase TAO3	Taok3	NA	NA	NA	NA	NA	NA	NA	NA	NA	NA	NA	NA	NA	NA	NA	NA	NA	NA	NA	NA	NA	NA	NA	NA	NA	NA	NA	NA	NA	NA	-0.255295	0.245735	1.53796	-2.17075	1.07525	0.279778	1.18587	0.0115092	0.243912	0.243912	-0.868909	-0.168704	0.86142	-1.61443	0.479617	1.16228	0.182885
Q9CQM9;A0A1B0GS58;A0A1B0GT04;A0A1B0GSD3	Glutaredoxin-3	Glrx3	-0.815157	-0.342907	-0.475525	2.17044	-0.977525	0.253695	0.500093	1.81381	-0.905035	-0.905035	-1.12532	-0.00293771	0.297142	1.58412	-0.786751	-0.0576222	-0.467181	-0.104355	-0.905035	-0.905035	-0.723231	-0.336249	2.01752	1.05221	-0.498521	0.032877	1.42957	0.992018	-0.905035	-0.905035	1.019	0.200018	-0.681951	0.795485	1.63853	0.226141	-0.209114	-0.491123	-0.899593	-0.899593	0.353731	0.501751	-2.66672	1.38797	0.585197	1.15105	-1.7094
Q68FH4;Q8BUU7;B7ZCT3;B7ZCT5;B7ZCT4	N-acetylgalactosamine kinase	Galk2	NA	NA	NA	NA	NA	NA	NA	NA	NA	NA	NA	NA	NA	NA	NA	NA	NA	NA	NA	NA	NA	NA	NA	NA	NA	NA	NA	NA	NA	NA	-1.52777	0.262027	-0.843969	0.922541	0.0698217	-0.278662	-1.07131	1.21602	0.610802	0.610802	-1.13631	-1.50447	-1.69933	0.413322	-0.144855	-0.125871	-1.21806
O70548	Telethonin	Tcap	0.82751	0.499466	0.628875	-1.20337	1.13733	0.895175	0.562719	-1.2154	0.313502	0.313502	0.604388	-0.348306	0.320798	-1.73354	0.643252	0.317828	0.693961	0.971268	0.313502	0.313502	0.468371	0.0221803	-2.35832	-1.41315	0.502519	1.02404	-1.56567	-2.16294	0.313502	0.313502	NA	NA	NA	NA	NA	NA	NA	NA	NA	NA	NA	NA	NA	NA	NA	NA	NA
Q91VF2	Histamine N-methyltransferase	Hnmt	NA	NA	NA	NA	NA	NA	NA	NA	NA	NA	NA	NA	NA	NA	NA	NA	NA	NA	NA	NA	NA	NA	NA	NA	NA	NA	NA	NA	NA	NA	0.198667	1.88423	0.375864	-1.54165	0.928865	0.0379299	-0.0600473	-1.23215	0.0417578	0.0417578	0.162275	0.739934	0.462699	-1.3422	0.658158	1.15129	0.320231
P50172;Q3TJI8;F2Z3U6	Corticosteroid 11-beta-dehydrogenase isozyme 1	Hsd11b1	NA	NA	NA	NA	NA	NA	NA	NA	NA	NA	NA	NA	NA	NA	NA	NA	NA	NA	NA	NA	NA	NA	NA	NA	NA	NA	NA	NA	NA	NA	1.15443	0.895591	0.396355	-1.67723	0.636626	0.723133	0.035572	-1.22878	0.0289269	0.0289269	0.674456	0.626837	1.18544	-2.26227	0.765665	1.06569	0.51749
P70695	Fructose-1,6-bisphosphatase isozyme 2	Fbp2	0.869648	0.651045	1.03878	-2.46659	0.790259	0.616014	1.15072	-1.31845	0.168858	0.168858	0.630132	-0.517891	0.695131	-2.00359	0.598153	0.276109	0.75596	0.410675	0.168858	0.168858	0.633789	0.825515	-2.04289	-1.33968	0.470306	0.512351	-1.02679	-1.22185	0.168858	0.168858	NA	NA	NA	NA	NA	NA	NA	NA	NA	NA	NA	NA	NA	NA	NA	NA	NA
Q921H9	Cytochrome c oxidase assembly factor 7	Coa7	1.57488	0.265663	2.01874	1.40454	1.84597	-0.0875369	0.596781	-0.21895	0.137087	0.137087	-0.215275	-0.793183	-2.35548	-1.34613	-0.947059	-0.840221	-0.641439	-0.494789	0.137087	0.137087	0.419652	1.20795	-1.56114	0.377734	0.626982	-0.526968	0.00171156	-1.13496	0.137087	0.137087	0.864058	0.130074	1.2817	-1.35073	-0.447458	-0.386212	1.35141	-1.04917	0.287466	0.287466	0.820867	0.453514	0.297597	-2.57836	-0.522523	1.62744	0.414099
Q99L20	NA	Gstt3	NA	NA	NA	NA	NA	NA	NA	NA	NA	NA	NA	NA	NA	NA	NA	NA	NA	NA	NA	NA	NA	NA	NA	NA	NA	NA	NA	NA	NA	NA	-0.0681331	-0.369594	1.14736	-1.80618	-0.0174134	0.514773	1.02786	-0.45469	-0.332585	-0.332585	0.547851	0.663911	0.803743	-1.82803	0.229395	1.65566	0.204892
Q91XC9	Peroxisomal membrane protein PEX16	Pex16	NA	NA	NA	NA	NA	NA	NA	NA	NA	NA	NA	NA	NA	NA	NA	NA	NA	NA	NA	NA	NA	NA	NA	NA	NA	NA	NA	NA	NA	NA	0.0550407	1.00807	1.86979	-0.903038	1.26066	1.42038	-0.312895	-0.940202	-0.117219	-0.117219	0.341307	2.42036	0.526215	-1.3133	0.977751	-0.281479	-0.609437
Q924Y0;A2AGK3	Gamma-butyrobetaine dioxygenase	Bbox1	NA	NA	NA	NA	NA	NA	NA	NA	NA	NA	NA	NA	NA	NA	NA	NA	NA	NA	NA	NA	NA	NA	NA	NA	NA	NA	NA	NA	NA	NA	-0.0413355	-0.341883	-0.453479	-2.1834	0.329858	-0.70717	0.252365	-0.642194	0.29267	0.29267	0.891846	0.929997	1.50251	-1.74647	0.926855	1.65311	0.0720756
Q3UQ44	Ras GTPase-activating-like protein IQGAP2	Iqgap2	NA	NA	NA	NA	NA	NA	NA	NA	NA	NA	NA	NA	NA	NA	NA	NA	NA	NA	NA	NA	NA	NA	NA	NA	NA	NA	NA	NA	NA	NA	-0.244457	-0.0919741	1.37412	-1.36626	-0.111799	0.0346283	1.70674	-1.1394	0.0742677	0.0742677	-0.354021	0.605746	1.40189	-1.27248	0.112991	1.00077	0.879526
P32020-2	Non-specific lipid-transfer protein	Scp2	NA	NA	NA	NA	NA	NA	NA	NA	NA	NA	NA	NA	NA	NA	NA	NA	NA	NA	NA	NA	NA	NA	NA	NA	NA	NA	NA	NA	NA	NA	-0.238256	0.800581	1.3139	-1.57336	0.962368	0.0831759	-0.0368514	-1.23542	-0.321499	-0.321499	0.217373	1.02226	1.60639	-1.673	1.6199	0.85589	0.147268
Q9QYI3;A0A6I8MX00;A0A6I8MWX8;A0A6I8MWZ1;A0A6I8MWY7;A0A6I8MWZ9;A2A5E1;F7BTP8;A0A6I8MWW2;A0A6I8MX31;A0A6I8MWZ5;A0A6I8MWW0	DnaJ homolog subfamily C member 7	Dnajc7	-1.86374	-2.77907	-0.0857405	0.921024	-0.597385	-0.764612	-0.633797	0.887501	0.675399	0.675399	-1.06344	-0.00202811	-0.750015	0.688786	-0.629499	-0.229665	-0.374806	-0.335758	0.675399	0.675399	-0.477896	-0.312643	1.14624	0.611221	-0.872153	-0.0760872	1.48798	2.05319	0.675399	0.675399	-0.220776	-0.745456	-0.12223	0.932258	-0.152064	-0.879049	-1.24076	0.988951	0.837318	0.837318	-0.08844	-1.49549	-1.85834	0.302895	-1.31149	-1.62308	-0.856014
P48024;Q9CXU9;A0A1L1SSA3;J3QN87;J3QPZ8	Eukaryotic translation initiation factor 1;Eukaryotic translation initiation factor 1b	Eif1;Eif1b	0.108062	-1.25828	-0.986228	-0.182327	-0.799838	-0.410928	-0.0638475	0.510422	1.14362	1.14362	-0.328085	-1.53123	-1.68041	-0.0304687	-1.22035	-0.359914	-0.328321	0.639906	1.14362	1.14362	-0.796629	-1.68521	-0.365884	0.629046	-0.380485	0.633297	0.828359	2.19763	1.14362	1.14362	-0.14659	-0.797696	-0.628198	-1.46845	-0.110212	-0.868053	0.811134	0.378446	1.25292	1.25292	0.705554	-1.49735	0.403279	-2.29306	0.622807	0.655084	0.977686
P51150;A0A0N4SVR6;A0A0N4SVG9	Ras-related protein Rab-7a	Rab7a	-0.991158	-1.02288	0.97621	-1.07643	-0.396334	-1.17848	0.629982	-1.20709	0.700529	0.700529	2.45969	0.537487	0.248654	-0.337491	-1.74708	-1.02279	0.201896	0.749764	0.700529	0.700529	1.63579	0.621954	-0.460713	-1.05313	-1.64939	-0.176259	0.312211	-0.257567	0.700529	0.700529	1.07155	0.454439	-0.845935	-3.45888	-0.317664	-0.552569	-0.1706	-0.380013	0.35089	0.35089	-0.100463	1.00802	0.238864	-1.30554	0.481899	0.946923	0.426275
Q64691;A0A668KLF1;Q64691-2;A2AVV7;A2AVV6;Q0VGP9;A2AVV5;A0A668KM80;A0A668KLB3;Q8C2H4;A0A668KL63	Calpain-3	Capn3	-0.338822	-1.51534	-0.81632	0.540659	-1.4199	-0.786973	-0.148079	1.05726	0.595959	0.595959	-1.12362	-1.45324	-0.510278	1.50574	-0.637891	-0.244377	-0.313905	0.834533	0.595959	0.595959	-0.709697	-1.95845	1.19892	0.855378	-0.720048	-0.162622	1.43255	1.85877	0.595959	0.595959	NA	NA	NA	NA	NA	NA	NA	NA	NA	NA	NA	NA	NA	NA	NA	NA	NA
P26043;A0A5F8MPB9;Q7TSG6	Radixin	Rdx	-1.06786	-0.524987	-1.13642	0.587665	-0.902282	-0.256077	-0.37575	1.02664	0.616506	0.616506	-1.13954	-1.09075	-0.278509	1.69603	-0.925811	-0.4402	-0.829458	-0.210099	0.616506	0.616506	-0.308902	-1.65123	0.917852	0.597189	-0.843576	-0.66973	1.4845	2.64226	0.616506	0.616506	0.315958	-1.90849	-1.03732	-0.579785	-1.34046	-0.914049	1.64298	-0.661703	1.03187	1.03187	-0.169197	-0.52994	-1.01696	-0.717793	-0.641816	1.49489	0.840415
Q8BWA8	Rho guanine nucleotide exchange factor 19	Arhgef19	0.173988	0.20302	0.349525	-1.10652	0.391034	0.264012	0.933194	-1.00864	0.0935054	0.0935054	0.511601	0.10277	0.306771	-1.63904	1.27035	0.203311	0.613062	0.924737	0.0935054	0.0935054	0.665676	1.08449	-1.9756	-0.795386	1.64467	0.79001	-2.15016	-2.31788	0.0935054	0.0935054	0.616665	2.2178	1.06056	-0.838425	0.3133	0.864144	0.859499	1.09934	-0.376051	-0.376051	-0.671971	-0.571179	-1.92608	-0.943842	-0.356889	0.245071	-1.32449
P43006;P43006-2;A2APL5;P43006-3;F6ZRK3;F7CAM6	Excitatory amino acid transporter 2;Amino acid transporter	Slc1a2	NA	NA	NA	NA	NA	NA	NA	NA	NA	NA	NA	NA	NA	NA	NA	NA	NA	NA	NA	NA	NA	NA	NA	NA	NA	NA	NA	NA	NA	NA	0.421593	0.0828418	-1.36812	-2.16162	-0.455777	-0.545673	0.635067	-1.39982	0.912994	0.912994	0.931737	-0.365084	0.459422	-1.90238	0.57761	1.05663	0.780902
E9PZI9;Q05D16;E9QMY1;Q80VX2;O54901	OX-2 membrane glycoprotein	Cd200	0.0219738	-1.24859	-1.9115	0.334221	0.306387	0.853579	-2.11532	-0.56362	0.790064	0.790064	1.76087	-1.20476	-1.13063	0.381908	0.350924	-0.206782	-0.998554	0.777378	0.790064	0.790064	1.63836	-1.58598	-0.423422	-0.387127	0.0303753	-0.549684	0.790259	0.33935	0.790064	0.790064	NA	NA	NA	NA	NA	NA	NA	NA	NA	NA	NA	NA	NA	NA	NA	NA	NA
P52479-2;P52479;G3X9U6	Ubiquitin carboxyl-terminal hydrolase 10	Usp10	-3.10256	-0.590094	0.602339	-0.983681	0.161697	-1.06149	-0.641898	-0.985986	-0.479115	-0.479115	-0.329749	1.37897	1.78225	0.657471	0.831523	-0.368131	0.125915	-0.146291	-0.479115	-0.479115	0.66255	1.2906	1.81568	0.182999	1.12826	0.720353	-0.266576	0.010541	-0.479115	-0.479115	0.879028	-0.173693	1.58932	-1.81991	0.356288	1.79397	0.582285	0.298736	-0.0404687	-0.0404687	0.293825	0.817863	0.655264	-1.72997	-0.670141	-0.401234	0.92566
Q9WUA2;A0A087WPV4;A0A087WS80;A0A087WQ15	Phenylalanine--tRNA ligase beta subunit	Farsb	0.463695	1.60263	1.92062	-0.596463	1.74054	1.38726	1.18642	-0.77432	-0.657415	-0.657415	-0.446943	0.446581	1.20652	-1.24783	0.215196	-0.087922	-0.0305605	-0.249216	-0.657415	-0.657415	0.871432	0.831134	-0.750067	-1.3287	0.973305	-1.63973	-1.14354	-0.605555	-0.657415	-0.657415	-0.113558	0.639083	1.36111	2.12985	-1.08586	0.0878871	0.46915	1.74827	-0.718031	-0.718031	-0.974083	0.638467	0.459237	1.77132	-1.20236	-0.451662	-0.253995
P37040;Q05DV1;E9Q997;E9PVT9;F6R7H8	NADPH--cytochrome P450 reductase	Por	-0.00695791	-0.309177	0.702717	0.103211	0.606991	-0.22873	0.705884	-0.177202	0.248456	0.248456	-0.394747	-1.43608	-1.30578	-1.89139	-2.50773	0.0635811	-0.995601	-0.0416026	0.248456	0.248456	-0.690376	1.0727	-0.257443	1.71103	0.450659	1.19982	2.43682	-0.30134	0.248456	0.248456	0.414855	0.285623	0.627	-1.78683	0.257321	0.143963	1.2336	-1.24005	0.427284	0.427284	0.583089	0.509416	0.756015	-2.02198	0.565365	1.17302	0.602495
P68181;P68181-4;P68181-2;P68181-3;H6TMF5;A0A0G2JFT9	cAMP-dependent protein kinase catalytic subunit beta	Prkacb	-0.00921475	1.11518	-0.165538	0.903668	0.858596	1.23486	1.63499	0.240285	-1.32995	-1.32995	0.244208	-0.692288	-1.24472	1.1027	0.712515	-0.677347	0.253121	0.788866	-1.32995	-1.32995	0.0137154	-1.03505	1.20821	1.17632	0.772244	0.809021	-1.07059	-0.194083	-1.32995	-1.32995	-0.353	0.00555605	-1.69168	-2.00501	0.73883	-0.4618	0.819872	0.070308	0.164393	0.164393	-0.128594	-0.63811	-0.644959	-1.13537	0.949122	2.75521	1.00317
P21460;A2APX3	Cystatin-C	Cst3	-1.10771	-0.619207	-1.26553	1.25535	-0.212935	0.250731	-1.35589	0.903787	0.421318	0.421318	-1.13044	-0.985911	-0.0701508	2.31946	-0.358069	-0.602042	-0.324076	0.422781	0.421318	0.421318	-0.511948	-2.00391	1.12235	1.57416	-0.277485	-1.43121	1.12229	0.757694	0.421318	0.421318	-1.23713	-1.34079	1.81769	-0.411685	-1.35234	1.88739	0.118123	0.347557	0.484782	0.484782	-1.45055	0.00883034	-0.208962	-0.0035232	-1.30417	0.363702	-0.276137
Q64464	Cytochrome P450 3A13	Cyp3a13	NA	NA	NA	NA	NA	NA	NA	NA	NA	NA	NA	NA	NA	NA	NA	NA	NA	NA	NA	NA	NA	NA	NA	NA	NA	NA	NA	NA	NA	NA	-0.438493	-0.0279996	0.784259	-1.1007	0.0211597	0.692972	2.63341	-0.685538	-0.0662414	-0.0662414	-0.364505	1.06978	1.11856	-1.45446	0.494632	1.44242	0.468928
D3Z0Y2;Q8BG37	NA	Prdx6	1.58861	0.568169	1.34264	-0.704714	0.206093	-0.293512	1.61214	-0.424786	-0.10818	-0.10818	0.475287	1.25462	-0.0770262	-1.93797	0.857236	1.01461	0.316005	0.0023125	-0.10818	-0.10818	0.242045	0.766544	-1.65555	-1.00256	0.174559	0.277753	-1.22321	-2.73023	-0.10818	-0.10818	0.819862	0.13247	-1.1812	-0.215675	0.415989	0.0191772	0.415114	-1.94553	0.474333	0.474333	1.43178	0.655132	-0.707227	-1.24206	1.09878	0.745017	1.15627
Q68FG2;A0A494BBH5;A0A5F8MPM8	NA	Sptbn2	NA	NA	NA	NA	NA	NA	NA	NA	NA	NA	NA	NA	NA	NA	NA	NA	NA	NA	NA	NA	NA	NA	NA	NA	NA	NA	NA	NA	NA	NA	-0.122517	-0.793007	0.282831	-2.31453	0.530207	0.168854	1.15763	-0.269198	0.494551	0.494551	-0.30521	0.203455	0.835795	-1.9799	0.136082	1.37133	1.16464
Q9CSU0;A0A0R4J195;Q9CSU0-2;F6YB25;Q9CSU0-3;F7DAY5	Regulation of nuclear pre-mRNA domain-containing protein 1B	Rprd1b	-1.64254	-1.13742	0.47664	-0.562484	0.947989	-0.311337	0.836216	-1.68338	0.75353	0.75353	-0.0215472	1.36325	1.31805	-0.950486	0.653938	-0.260635	0.356466	-0.890179	0.75353	0.75353	-1.77103	0.924455	-1.87291	-0.532676	-0.1773	1.17672	0.369933	-1.1309	0.75353	0.75353	-0.669817	1.51597	1.77763	-0.138154	2.34684	1.52028	-0.337231	0.0730897	-0.691109	-0.691109	-1.40586	-1.2643	1.39629	-0.680558	1.00894	-0.0779846	-0.3577
A0A0A6YWG7;Q8CHG7;E9QNQ4	Rap guanine nucleotide exchange factor 2	Rapgef2	NA	NA	NA	NA	NA	NA	NA	NA	NA	NA	NA	NA	NA	NA	NA	NA	NA	NA	NA	NA	NA	NA	NA	NA	NA	NA	NA	NA	NA	NA	0.287023	-0.327286	-1.52403	-0.0564219	-0.67676	-0.719841	-0.346037	0.622698	1.50626	1.50626	0.537737	-1.16403	-1.43368	-0.0297653	-1.73475	-0.591324	-0.301658
Q9D1I2	Bcl10-interacting CARD protein	NA	0.376445	1.76733	0.401419	-2.03535	1.15895	1.32993	0.666278	-1.62457	-0.0239638	-0.0239638	1.03552	-0.157169	0.605636	-1.26696	0.679795	0.195806	0.416505	-0.0379176	-0.0239638	-0.0239638	0.927034	0.969621	-0.971397	-0.857799	0.46912	-0.00509938	-1.64418	-2.25517	-0.0239638	-0.0239638	-0.22183	-0.916227	-2.7653	0.297676	-0.385696	-0.0169978	-0.45196	0.461254	0.25935	0.25935	0.0894438	-0.925907	-0.488997	-0.8885	0.190351	1.47886	0.494324
A0A3B2WCK7;Q8CD91;Q8CD91-2;A0A3B2WCQ8	SPARC-related modular calcium-binding protein 2	Smoc2	-0.83694	-0.812646	-0.837471	1.29206	-0.72644	-0.676409	-0.603981	1.07488	-0.364339	-0.364339	-1.06621	-0.1365	-0.141729	1.93474	-0.329266	-0.467237	-0.648698	-0.322917	-0.364339	-0.364339	-0.721981	-0.714971	2.3573	1.54723	-0.106958	-0.554066	2.0739	1.61034	-0.364339	-0.364339	NA	NA	NA	NA	NA	NA	NA	NA	NA	NA	NA	NA	NA	NA	NA	NA	NA
Q9JLQ0;A0A3B2W812	CD2-associated protein	Cd2ap	-0.178721	0.71961	0.971801	0.304273	0.449693	0.0862611	0.429843	0.594326	-1.48032	-1.48032	0.224647	0.848472	1.38911	0.287099	0.296533	0.8105	1.06647	-0.232055	-1.48032	-1.48032	-1.50144	1.45651	0.416021	-0.0925877	0.250359	1.2946	0.49369	-1.50311	-1.48032	-1.48032	-0.963727	-1.10322	-0.640616	-0.623508	-1.25737	-0.267546	0.195089	0.719243	1.32174	1.32174	-0.149732	-1.66571	-1.43441	-0.301784	-1.83388	0.310934	-0.503796
Q6GQS1;F6X0P2;F7ANR8	Calcium-binding mitochondrial carrier protein SCaMC-3	Slc25a23	NA	NA	NA	NA	NA	NA	NA	NA	NA	NA	NA	NA	NA	NA	NA	NA	NA	NA	NA	NA	NA	NA	NA	NA	NA	NA	NA	NA	NA	NA	-0.737852	-0.183894	-1.86317	0.622601	-0.633512	-0.916601	-1.29198	1.17118	1.01655	1.01655	-0.20568	-1.50699	-1.48278	0.851118	-1.1765	0.39046	-0.0221934
P10648;E9Q6L7	Glutathione S-transferase A2;Glutathione S-transferase	Gsta2;Gm10639	NA	NA	NA	NA	NA	NA	NA	NA	NA	NA	NA	NA	NA	NA	NA	NA	NA	NA	NA	NA	NA	NA	NA	NA	NA	NA	NA	NA	NA	NA	0.777163	-0.161372	2.54299	-1.44915	0.678226	1.00916	0.54013	-1.01002	0.0795814	0.0795814	0.591412	0.711731	0.157913	-2.18531	0.820691	0.257925	0.365162
Q9CZN7;Q9CZN7-2	Serine hydroxymethyltransferase	Shmt2	0.434688	-1.88507	1.55102	0.62165	1.04115	-1.32199	-0.939362	-0.244809	0.258455	0.258455	-0.0191864	1.57	2.27296	0.183477	0.258862	0.518623	0.666577	-0.560751	0.258455	0.258455	-1.43637	-0.214882	-0.562393	0.0460283	-1.0513	-1.11371	0.699845	-2.0658	0.258455	0.258455	0.308815	0.343176	1.59033	-1.03831	0.61647	0.507604	1.19733	-1.38358	-0.577912	-0.577912	-0.0584991	1.21949	0.960794	-0.910176	0.749109	0.946374	0.999361
Q9WUB3;E9PUM3	Glycogen phosphorylase, muscle form;Alpha-1,4 glucan phosphorylase	Pygm	1.30287	1.67639	1.18134	-1.64451	1.32206	1.03656	1.21855	-1.53995	-0.0826261	-0.0826261	0.69214	-0.181686	0.356876	-1.14439	0.3257	-0.278065	-0.268527	-0.389695	-0.0826261	-0.0826261	1.18047	0.534099	-1.11825	-1.57681	0.824376	0.0655122	-2.02737	-1.05193	-0.0826261	-0.0826261	0.489777	1.30071	-0.765326	0.838224	1.15666	-0.174482	-1.16784	-0.603657	-1.04276	-1.04276	0.17237	-0.583122	-0.183367	0.794725	0.880228	0.26705	-0.126172
Q8BIG7	Catechol O-methyltransferase domain-containing protein 1	Comtd1	0.390125	1.21095	0.520694	-0.222207	0.491465	0.748334	0.659999	0.0839789	-1.60894	-1.60894	0.108396	1.23211	0.767898	-0.624662	1.42121	1.00947	0.254569	0.645076	-1.60894	-1.60894	0.221494	0.674844	0.145746	-0.342059	1.2477	0.643377	-1.20806	-0.426792	-1.60894	-1.60894	NA	NA	NA	NA	NA	NA	NA	NA	NA	NA	NA	NA	NA	NA	NA	NA	NA
P47857;P47857-2;P47857-3;A0A2R8VHV2;A0A2R8VHA5	ATP-dependent 6-phosphofructokinase, muscle type	Pfkm	1.222	0.957804	0.877694	-1.45123	0.546471	1.08924	-0.7442	-1.66006	-0.216107	-0.216107	-0.0207328	0.687314	1.05035	-0.848475	1.66178	0.767338	0.308611	0.181339	-0.216107	-0.216107	1.57334	-0.226899	-0.810577	-1.85296	1.25571	-0.477259	-1.91923	-0.870725	-0.216107	-0.216107	-0.0478142	0.513868	1.30584	0.140784	0.811732	1.00501	-0.49299	0.150659	-0.697524	-0.697524	-0.674842	-0.0981006	0.302567	-0.278633	0.0879876	-0.422982	-0.442825
P50285;Q3UNX7;A0A0A6YVP9;D3Z0T2;Q8C9C1	Dimethylaniline monooxygenase [N-oxide-forming] 1	Fmo1	NA	NA	NA	NA	NA	NA	NA	NA	NA	NA	NA	NA	NA	NA	NA	NA	NA	NA	NA	NA	NA	NA	NA	NA	NA	NA	NA	NA	NA	NA	0.154198	0.810965	0.195406	-2.23428	0.731396	0.21988	0.532506	-1.50619	-0.0256463	-0.0256463	0.225432	0.785818	0.729086	-2.32187	1.71747	1.16877	0.440791
Q9DC50	Peroxisomal carnitine O-octanoyltransferase	Crot	-0.757117	0.174507	-0.877152	0.954721	-0.882888	0.00611411	-0.324917	0.952586	0.194564	0.194564	-1.48473	-1.05105	0.276543	1.80093	-0.929535	-0.954338	-0.939589	-0.0920918	0.194564	0.194564	-0.776463	-0.883206	2.23679	0.969402	0.157925	-1.76432	1.07705	1.94346	0.194564	0.194564	0.243689	-0.839974	-0.487107	-1.50668	-0.485091	-1.31914	-0.283916	2.33496	0.387762	0.387762	-0.169238	-1.864	1.36796	-0.500725	0.659327	-1.14815	-0.631821
Q61586;A0A494BA32;A0A494BAR5	Glycerol-3-phosphate acyltransferase 1, mitochondrial	Gpam	-1.53322	-1.34636	-0.278604	-2.51896	-0.60538	-0.641376	-0.0463877	-1.01532	0.00932909	0.00932909	1.21986	0.811335	1.36624	-0.937281	1.55195	1.29234	1.02333	1.00429	0.00932909	0.00932909	0.754602	1.38676	-1.01235	-0.583037	0.81277	0.498236	-0.722574	-0.536838	0.00932909	0.00932909	1.23147	1.32535	1.85449	-0.481726	0.876288	0.140921	-0.0730222	-0.762402	-0.683662	-0.683662	0.450911	1.67129	1.09022	-1.16935	0.790953	-0.0219441	-0.185151
Q9R0H0	Peroxisomal acyl-coenzyme A oxidase 1	Acox1	NA	NA	NA	NA	NA	NA	NA	NA	NA	NA	NA	NA	NA	NA	NA	NA	NA	NA	NA	NA	NA	NA	NA	NA	NA	NA	NA	NA	NA	NA	-0.430548	0.380525	0.787091	-0.670704	0.683865	-0.338248	0.141739	-0.562075	-1.2028	-1.2028	-0.173992	1.32043	1.31848	-0.802548	1.83684	0.93052	0.407287
P97872;Q14DT3;Q8C116	Dimethylaniline monooxygenase [N-oxide-forming] 5	Fmo5	NA	NA	NA	NA	NA	NA	NA	NA	NA	NA	NA	NA	NA	NA	NA	NA	NA	NA	NA	NA	NA	NA	NA	NA	NA	NA	NA	NA	NA	NA	0.304973	0.800405	1.5944	-1.3828	0.464815	1.4003	-0.0824422	-1.65578	-0.24005	-0.24005	0.471484	1.07785	0.854962	-0.892822	0.97983	0.180313	1.04062
Q8K2B3;A0A1Y7VJ55	Succinate dehydrogenase [ubiquinone] flavoprotein subunit, mitochondrial	Sdha	1.40979	-0.546579	0.335289	2.1101	1.03495	0.0922895	-1.1189	0.295031	0.0317358	0.0317358	1.40792	0.148495	-2.42345	-0.573955	0.656368	0.0560978	0.779953	-0.176889	0.0317358	0.0317358	-0.21158	0.293063	-1.72858	0.629829	-0.334176	0.194263	0.0825808	-2.60233	0.0317358	0.0317358	1.27508	-0.180191	1.65896	-1.49299	0.323485	0.908481	1.4213	-0.715397	-0.472732	-0.472732	0.447265	-0.132953	1.16163	-1.36583	0.680409	1.66556	0.715344
E9Q1T1;A0A0G2JGS4;Q6PHZ2;Q6PHZ2-5;E9Q1W0;E9Q1V9;Q6PHZ2-2;Q6PHZ2-4;Q8CCM0;F6RWZ9;E9QAJ4;D6RDQ8;E9PXV3	Calcium/calmodulin-dependent protein kinase type II subunit delta	Camk2d	-0.816451	-1.01765	-0.412061	0.840565	-1.1337	-0.721698	0.320918	1.61576	0.29497	0.29497	-1.37226	-0.52388	0.190693	1.67094	-1.62592	-0.278479	-0.711176	-0.807451	0.29497	0.29497	-0.775475	-0.35811	1.86992	0.914762	-1.19219	-0.686779	1.22605	2.01385	0.29497	0.29497	-0.590677	-0.634726	2.41122	-0.711272	0.00346204	1.67205	0.230863	0.946786	0.391245	0.391245	-1.12688	-1.85126	-0.911456	0.199975	-1.47498	-0.0931161	-1.41461
Q99K82-2	Spermine oxidase	Smox	0.76387	1.43983	-1.33041	0.662391	0.53724	0.886831	0.086301	-0.35297	-0.198103	-0.198103	-0.0325851	-0.528976	-0.00162402	1.74641	-0.884274	-0.969894	0.815823	1.28809	-0.198103	-0.198103	0.934625	-0.463446	0.909893	1.10985	0.425291	-1.37412	-2.4183	-2.06122	-0.198103	-0.198103	NA	NA	NA	NA	NA	NA	NA	NA	NA	NA	NA	NA	NA	NA	NA	NA	NA
E9PV41;O08808;F6XC54;D3Z074;E9PXV7	Protein diaphanous homolog 1	Diap1;Diaph1	0.257533	0.344436	-0.501181	0.572315	-2.07115	-0.0949455	-1.32172	0.162359	0.850321	0.850321	-0.754408	-0.87368	0.0714767	1.72619	-1.48099	-0.253104	-0.215471	0.265454	0.850321	0.850321	0.493267	-1.30507	0.977683	1.82052	-1.62925	-1.13692	-0.769995	0.614718	0.850321	0.850321	-1.10888	-1.63311	0.907545	0.194455	-1.29322	-0.228661	0.266303	1.8133	0.219924	0.219924	-1.40204	-0.687411	0.802979	1.24442	-0.3378	0.185811	-1.19509
P15327;D3Z223;D3YUE8;D3YYH3	Bisphosphoglycerate mutase;Phosphoglycerate mutase	Bpgm	0.214623	0.454428	1.29297	-1.7165	1.01039	0.372764	2.01515	-1.65799	-0.446599	-0.446599	-0.246186	0.433424	0.219452	-1.80472	0.549309	-0.164224	0.284905	0.566717	-0.446599	-0.446599	-0.291405	1.84427	-1.10274	-0.600844	1.51922	1.27036	-1.11799	-0.665787	-0.446599	-0.446599	-0.362025	-0.610669	-1.54898	0.922791	-1.73499	-0.224151	-0.630636	2.40182	0.236479	0.236479	1.24021	-1.52477	-0.697365	1.24635	-0.692971	0.579848	-0.0249703
Q9DCE9;E9PW35;E9Q9N8	NA	Igtp	-0.540737	-0.427312	2.52463	-0.518599	0.366754	2.04767	0.87548	-0.369846	-0.20018	-0.20018	-0.229864	1.18356	0.714447	-0.1548	0.309483	0.932768	0.904953	-0.69846	-0.20018	-0.20018	-1.09421	1.33749	-1.2417	-1.6012	-0.430122	0.371675	-1.37132	-1.68967	-0.20018	-0.20018	-0.568946	0.0311956	2.69356	-0.51281	-0.355737	3.92082	0.159435	-0.520749	0.0291777	0.0291777	-1.07063	0.782253	-0.819363	-0.198298	0.109728	0.021926	-0.689677
Q9EP89;A0A1L1SVF9	Serine beta-lactamase-like protein LACTB, mitochondrial	Lactb	0.925671	-0.900736	1.39333	-1.79284	0.730484	0.575817	0.748385	-1.772	0.494628	0.494628	0.487463	0.25916	0.799826	-1.37488	-0.0409288	0.981359	0.126487	0.322662	0.494628	0.494628	1.52662	-0.0750596	-1.7679	-1.51344	0.481519	-0.189356	-1.44146	-1.45795	0.494628	0.494628	1.40345	-2.10076	-1.16227	0.741658	-1.05455	0.117905	0.425757	1.69661	0.325421	0.325421	0.585928	-1.96123	0.346873	-0.0632525	-0.703215	1.00092	0.106502
Q9QY76;Q8BH80	Vesicle-associated membrane protein-associated protein B	Vapb	-0.29225	-2.21048	-1.02808	0.218018	-1.39026	-1.1353	-0.92255	0.554508	1.10118	1.10118	1.3917	-1.61113	-0.66878	0.624943	-0.60921	-0.340641	-0.429222	0.225743	1.10118	1.10118	0.110092	-1.14393	-0.253979	0.914582	-0.413286	-0.442471	1.30574	0.93916	1.10118	1.10118	0.921203	-0.97114	-1.94988	-0.517788	-1.88942	-0.765642	-0.754987	-0.148043	1.40402	1.40402	0.669773	-0.0545857	-0.315858	-1.03855	-1.22947	-0.242311	0.0337242
G3X8R0;A0A494BBE3;Q60870	Receptor expression-enhancing protein;Receptor expression-enhancing protein 5	Reep5	-0.987082	-1.52468	-0.472101	1.0708	-1.11037	-1.13117	0.327747	0.952858	0.784156	0.784156	0.508604	-0.683258	-0.539699	0.879404	-1.30482	-0.162204	-1.18693	-0.325935	0.784156	0.784156	-0.787706	-1.59907	0.592393	0.335697	-0.912839	-0.48307	1.97153	1.86696	0.784156	0.784156	1.47409	1.16324	-0.747631	-1.43798	-0.590227	1.66296	-0.248736	0.0419248	0.898826	0.898826	1.35931	-1.03098	-1.20782	-0.809249	-1.33152	0.198763	-0.823091
Q9QZ57	Heat shock protein beta-3	Hspb3	-0.999874	0.36068	0.135817	-1.42985	0.497391	1.09853	0.647184	-0.870347	0.694247	0.694247	1.02739	0.614015	-0.512445	-2.34228	-0.337426	1.28802	0.68177	1.22481	0.694247	0.694247	-0.05938	0.624647	-1.27485	-1.05669	-0.190886	0.0100467	-2.26028	-1.04148	0.694247	0.694247	NA	NA	NA	NA	NA	NA	NA	NA	NA	NA	NA	NA	NA	NA	NA	NA	NA
Q922Q1;E0CZH6	Mitochondrial amidoxime reducing component 2	44257	1.71203	1.10359	-1.64137	-1.5965	-0.41272	0.864856	-0.750989	-1.69701	-0.0857042	-0.0857042	1.70794	0.774994	1.65597	-0.442233	0.0340139	-0.515024	1.6578	0.999071	-0.0857042	-0.0857042	1.18334	-0.67661	-0.719392	-0.0675585	-0.796187	-0.908329	-0.00977407	-0.945691	-0.0857042	-0.0857042	0.758656	-0.315465	0.569118	-2.04149	0.0362037	0.181365	1.71664	-0.963618	0.278214	0.278214	0.376572	0.685876	0.475222	-1.49968	0.173091	1.67198	0.65008
A0A1B0GRV0;D3Z5X0	NA	NA	0.801887	0.831679	-1.3145	0.858059	-0.593352	0.759272	1.27977	1.36621	-0.594009	-0.594009	-0.426269	-2.15918	-1.61882	0.456197	-1.13617	-0.702791	-0.280988	0.690614	-0.594009	-0.594009	-0.996101	-0.243738	1.63917	1.0636	1.64197	0.217548	0.680566	0.749426	-0.594009	-0.594009	0.373098	0.588871	1.49393	0.815165	0.631972	1.61867	0.220906	-1.05893	-1.04754	-1.04754	-0.178443	1.40355	1.29919	1.3312	1.23436	-0.277415	0.361123
A0A571BEC9;O88492;O88492-2	Perilipin-4	Plin4	-0.250016	-1.37069	0.710775	-1.85639	-0.101945	-0.468313	1.2678	-0.061468	0.787972	0.787972	-0.492132	0.0808244	1.5229	-1.31238	0.0169832	-0.0902707	0.665443	0.160113	0.787972	0.787972	-0.759577	-0.263591	-2.02987	-2.16579	-0.259014	1.23843	1.29393	-0.203592	0.787972	0.787972	NA	NA	NA	NA	NA	NA	NA	NA	NA	NA	NA	NA	NA	NA	NA	NA	NA
O08528;E9Q5B5;E9Q9M6	Hexokinase-2;Hexokinase	Hk2	1.35089	1.04626	0.297987	-1.05547	0.883287	0.84208	-0.112961	-1.59923	0.317053	0.317053	1.17862	0.0933002	-0.432241	-1.57183	0.734365	0.354461	0.90842	0.718699	0.317053	0.317053	0.862152	-0.0117132	-2.21996	-1.18463	0.490276	-0.0148715	-1.07789	-2.38231	0.317053	0.317053	-0.690421	0.481943	2.87849	-0.539668	0.628828	2.13817	0.566253	-0.430573	-0.759566	-0.759566	-0.842813	0.446617	0.766152	0.0822107	0.578207	-0.345847	-0.37528
Q6NXL1	NA	Sec24d	NA	NA	NA	NA	NA	NA	NA	NA	NA	NA	NA	NA	NA	NA	NA	NA	NA	NA	NA	NA	NA	NA	NA	NA	NA	NA	NA	NA	NA	NA	0.774997	1.44022	1.03434	-0.332908	0.951661	1.43737	1.44358	0.0129386	-0.773996	-0.773996	-0.0477145	0.720347	0.822195	-0.411409	-0.0548064	0.141414	0.343592
Q63836	Selenium-binding protein 2	Selenbp2	-0.0404931	0.670817	1.30784	-0.909901	1.60451	0.615286	1.33346	-1.0882	-1.00154	-1.00154	0.68172	0.609276	0.144868	-1.47559	1.05129	0.295533	0.370561	-0.268059	-1.00154	-1.00154	0.0117184	1.43228	-0.826774	-0.273992	1.33329	1.40565	-0.238077	-1.73774	-1.00154	-1.00154	0.340015	1.12131	2.1369	0.106897	1.26207	0.0158364	0.441744	-0.194026	-1.38905	-1.38905	-0.263417	1.21582	0.0208451	0.376786	1.08655	1.00209	-1.47358
P15105;D3YVK1	Glutamine synthetase	Glul	0.299512	-0.0855686	0.625903	-1.8546	0.421259	0.555586	1.01755	-1.87533	0.403456	0.403456	0.197382	0.0140285	1.66731	-1.15409	0.727471	0.625658	0.678634	0.590881	0.403456	0.403456	-0.0889179	-0.0879361	-2.05247	-2.08504	0.888012	0.700647	-0.36052	-1.78609	0.403456	0.403456	-0.77358	0.60152	-1.76436	1.33516	0.121115	0.0888028	0.117125	-0.842323	-0.82083	-0.82083	-0.131656	1.42957	0.316667	1.86341	0.759804	1.38256	-0.376132
P07724	Serum albumin	Alb	0.776977	0.180257	0.415634	-1.9355	0.57249	0.720298	0.665988	-1.66614	0.0416897	0.0416897	0.0956054	1.2761	1.16983	-2.47452	0.417249	0.445947	1.17761	0.0780016	0.0416897	0.0416897	-0.510038	0.955835	-1.60138	-2.19813	0.577286	0.522117	0.427242	-0.338886	0.0416897	0.0416897	0.315391	0.374245	0.635664	-1.81048	0.420462	0.818394	0.62744	-0.440529	0.0998665	0.0998665	1.7359	0.218169	0.598268	-2.03766	0.720593	0.813546	1.69488
P31725	Protein S100-A9	S100a9	-0.877127	-1.3581	1.46157	0.790191	-0.302086	-0.459436	3.21426	-0.629073	-0.478912	-0.478912	-1.27112	0.920317	-0.181003	0.652437	-0.412727	-0.0253734	0.170096	-0.699253	-0.478912	-0.478912	-2.02786	-0.299858	0.964016	0.370129	0.299011	0.883644	0.70088	0.989933	-0.478912	-0.478912	-1.40335	-1.28664	0.929816	-0.4515	-0.268328	1.40967	2.90403	-1.58537	-0.125861	-0.125861	-1.81471	0.600353	-0.499107	0.0904214	-0.19226	0.16883	-0.902682
Q9D7G0;G3UXL2	Ribose-phosphate pyrophosphokinase 1	Prps1;Prps1l3	1.2295	1.25492	0.334013	-1.83125	1.22324	1.69682	0.809085	-1.39946	-0.22034	-0.22034	1.15616	-0.199963	0.461939	-0.75584	0.471254	0.133756	0.0277668	0.615781	-0.22034	-0.22034	1.63651	-0.525347	-1.40645	-1.63451	0.550102	-0.303559	-2.09076	-0.131663	-0.22034	-0.22034	-0.197231	-0.263507	-2.23998	0.00347245	-0.306482	-0.323032	-2.06449	-0.55	-0.218033	-0.218033	0.542906	-0.630845	-1.39753	0.601545	1.14932	0.26461	0.0958918
Q9D8V0;Q9D8V0-3	Minor histocompatibility antigen H13	Hm13	-1.75469	-2.21705	-0.817371	0.675151	0.431732	-0.785744	0.0113786	0.710224	0.802985	0.802985	-0.858637	-0.419331	0.00661569	0.681433	-1.3165	-0.348171	-0.968976	-0.523323	0.802985	0.802985	-0.696638	-0.59684	0.399163	0.684472	-0.308926	-0.810782	1.90645	2.09844	0.802985	0.802985	1.29498	-0.620004	-2.28366	-1.04597	-0.873342	-0.166184	-0.345781	0.0157625	1.26601	1.26601	1.0394	-0.0123653	-0.741802	-0.0533192	-1.97687	0.359709	0.228113
Q61704;A0A2I3BRQ3;A0A2I3BQM8;CON__Q0V8M9	Inter-alpha-trypsin inhibitor heavy chain H3	Itih3	-1.03049	-1.694	-0.679935	0.732047	-0.928891	-0.188544	0.54896	0.863323	0.725608	0.725608	-1.38035	-0.923934	-0.889904	0.55528	-1.10827	-0.225006	-0.891766	-0.761143	0.725608	0.725608	-0.668792	-1.01981	0.174017	1.20598	-1.00071	1.78769	1.94431	1.2263	0.725608	0.725608	-0.870237	-0.695913	0.502249	0.538301	-0.602348	0.61456	1.1192	1.87083	0.0388314	0.0388314	-1.00162	-1.3179	-1.05369	1.85093	-0.894752	-0.884824	-0.996661
Q61153;D3YX15;A0A0R4J110;D6RDQ6;D6RCH6;D3YVM7;A0A0R4J1U2	Type I iodothyronine deiodinase;Iodothyronine deiodinase	Dio1	NA	NA	NA	NA	NA	NA	NA	NA	NA	NA	NA	NA	NA	NA	NA	NA	NA	NA	NA	NA	NA	NA	NA	NA	NA	NA	NA	NA	NA	NA	-0.270866	0.356427	0.621596	-0.885891	1.17888	0.544766	0.814928	-1.3317	-0.252231	-0.252231	0.292033	2.05346	2.10647	-0.566133	0.405946	0.570143	0.610572
Q8BZZ3;Q3TXI7	NEDD4-like E3 ubiquitin-protein ligase WWP1	Wwp1	NA	NA	NA	NA	NA	NA	NA	NA	NA	NA	NA	NA	NA	NA	NA	NA	NA	NA	NA	NA	NA	NA	NA	NA	NA	NA	NA	NA	NA	NA	-0.0858015	-1.00628	-1.55086	-0.212877	-1.55622	0.128897	0.181371	0.825032	1.26581	1.26581	-0.591007	-1.34888	-1.15823	0.283911	-1.51923	0.130293	0.660279
O35855;O88374;A0A1B0GX27;A0A1B0GST1;A0A1B0GQY4	Branched-chain-amino-acid aminotransferase, mitochondrial;Branched-chain-amino-acid aminotransferase	Bcat2	-0.0333847	-0.114207	0.741943	-1.18718	0.72769	0.816242	0.176035	-1.7648	0.151961	0.151961	1.12956	0.2928	-0.0818073	-1.37912	0.833196	1.44169	0.597631	-0.414416	0.151961	0.151961	1.15869	1.50907	-2.2494	-0.747397	0.666742	0.114959	-0.758117	-2.3882	0.151961	0.151961	NA	NA	NA	NA	NA	NA	NA	NA	NA	NA	NA	NA	NA	NA	NA	NA	NA
Q02257	Junction plakoglobin	Jup	NA	NA	NA	NA	NA	NA	NA	NA	NA	NA	NA	NA	NA	NA	NA	NA	NA	NA	NA	NA	NA	NA	NA	NA	NA	NA	NA	NA	NA	NA	-0.414499	0.0485219	1.37569	-1.681	0.721225	0.379973	1.5255	-0.198111	-0.122472	-0.122472	-0.628254	0.0477814	0.475443	-1.67894	0.466886	1.48721	-0.150372
Q6P5H2;Q6P5H2-2	Nestin	Nes	-2.24043	0.0319375	2.26078	-0.877101	1.84059	-0.454415	-0.0301113	-1.56904	0.279115	0.279115	-0.128634	1.28261	0.80868	-1.79754	-0.0579367	-0.144539	0.196803	-0.389027	0.279115	0.279115	-0.681254	1.48608	0.139586	-0.571307	0.228929	0.853046	-1.3058	-0.556593	0.279115	0.279115	NA	NA	NA	NA	NA	NA	NA	NA	NA	NA	NA	NA	NA	NA	NA	NA	NA
Q99PR8;Q99PR8-2	Heat shock protein beta-2	Hspb2	-0.917082	0.453753	0.886442	-1.24999	0.98132	0.660228	1.01628	-0.676659	-0.881236	-0.881236	-0.561046	1.43527	2.45426	-0.501362	1.04195	1.07491	0.0189077	0.417534	-0.881236	-0.881236	0.033132	1.32357	0.429427	-0.959503	0.795265	-0.271785	-1.46134	-1.13606	-0.881236	-0.881236	NA	NA	NA	NA	NA	NA	NA	NA	NA	NA	NA	NA	NA	NA	NA	NA	NA
Q921X9	Protein disulfide-isomerase A5	Pdia5	NA	NA	NA	NA	NA	NA	NA	NA	NA	NA	NA	NA	NA	NA	NA	NA	NA	NA	NA	NA	NA	NA	NA	NA	NA	NA	NA	NA	NA	NA	0.0701049	1.56608	1.49541	-1.27788	1.02643	1.09169	1.19998	-0.904096	-0.38165	-0.38165	-0.0751882	0.520836	1.20329	-1.03867	0.438834	0.490944	0.468624
G5E895;D3Z494;S4R2G9	NA	Akr1b10	1.91984	0.618896	1.21565	-0.60955	0.854945	0.956913	0.13666	-1.69389	0.218886	0.218886	0.703021	-0.0433313	-0.379283	-1.47718	0.759554	-0.0757962	0.185755	0.198532	0.218886	0.218886	1.34563	0.317607	-1.83486	-1.0842	0.457268	0.225839	-1.90103	-2.1103	0.218886	0.218886	0.438261	0.352824	2.04071	-0.0908914	0.379922	3.44399	0.569679	0.871644	-0.629853	-0.629853	-1.15458	-0.903418	0.329618	-0.552692	-0.754621	-0.516237	-0.504621
P07607	Thymidylate synthase	Tyms	NA	NA	NA	NA	NA	NA	NA	NA	NA	NA	NA	NA	NA	NA	NA	NA	NA	NA	NA	NA	NA	NA	NA	NA	NA	NA	NA	NA	NA	NA	-0.997523	0.440287	-0.576361	1.60022	0.180701	-1.24765	-0.866606	0.87697	-0.109855	-0.109855	-0.929668	-0.799967	-1.30413	1.32861	-0.748191	-0.504181	-1.53888
P21619;A0A0R4J0Q5;P21619-2	Lamin-B2	Lmnb2	-0.0430155	-1.03961	-0.791985	-0.925742	0.523605	0.111654	0.111055	0.00827123	1.07084	1.07084	-0.161797	-2.31312	0.228756	-1.1588	-0.974851	-0.22464	-0.860431	-0.300992	1.07084	1.07084	-0.4948	-1.16786	-0.922274	-0.857492	0.326157	0.978347	2.06311	1.46143	1.07084	1.07084	0.409725	0.538865	0.886635	-1.80231	0.649618	0.691421	0.752922	-1.54628	0.221044	0.221044	0.241613	0.0588038	0.994053	-1.69567	0.165487	0.880126	0.556335
Q3UV70;A2AJP9;A8Y5Q0;A2AJQ0	[Pyruvate dehydrogenase [acetyl-transferring]]-phosphatase 1, mitochondrial	Pdp1	0.908215	0.817095	0.915478	-0.673869	1.41625	1.23497	0.599201	-1.07006	-0.337283	-0.337283	1.20895	0.898616	-0.395121	-1.05835	1.26408	0.372056	0.570924	0.249256	-0.337283	-0.337283	0.375565	0.781814	-1.72588	-1.23453	0.545425	0.288651	-1.91232	-2.35272	-0.337283	-0.337283	NA	NA	NA	NA	NA	NA	NA	NA	NA	NA	NA	NA	NA	NA	NA	NA	NA
P35123;A0A0A6YW28;A0A0A6YVY7;A0A0A6YWM7;A0A0A6YW63;Q99K46	Ubiquitin carboxyl-terminal hydrolase 4;Ubiquitin carboxyl-terminal hydrolase	Usp4	-0.314468	-1.60455	-1.4734	0.202598	-1.48269	-0.178045	-0.78964	0.485323	0.43594	0.43594	0.191506	-1.77183	0.095866	1.9988	-1.93701	0.0362778	0.770116	0.961268	0.43594	0.43594	-0.00941784	-1.05176	1.49555	1.6398	-0.507718	-0.440663	0.969904	0.0985443	0.43594	0.43594	-0.326836	0.428799	-2.57176	-0.508843	0.251252	-1.47668	-0.857666	0.293899	0.814881	0.814881	-0.473246	-1.43052	-1.63727	-0.931043	-0.422097	1.06011	-0.00898353
Q9ERG0;Q9ERG0-2;A0A2R8VI67	LIM domain and actin-binding protein 1	Lima1	NA	NA	NA	NA	NA	NA	NA	NA	NA	NA	NA	NA	NA	NA	NA	NA	NA	NA	NA	NA	NA	NA	NA	NA	NA	NA	NA	NA	NA	NA	0.712312	0.503328	0.77323	-1.45987	0.499542	1.21248	1.35566	-0.986006	0.0548896	0.0548896	0.0624512	0.764598	1.1758	-1.72767	0.418333	0.569096	0.754895
O70404;A0A0R4J0R1;A0A0U1RPE8	Vesicle-associated membrane protein 8	Vamp8	NA	NA	NA	NA	NA	NA	NA	NA	NA	NA	NA	NA	NA	NA	NA	NA	NA	NA	NA	NA	NA	NA	NA	NA	NA	NA	NA	NA	NA	NA	0.287707	-0.109296	-1.55308	-0.18634	-0.592159	-1.1217	0.362764	1.10418	1.23493	1.23493	0.12384	-1.63528	-1.41242	-0.378351	-1.49394	0.328822	-0.495435
Q9CX86	Heterogeneous nuclear ribonucleoprotein A0	Hnrnpa0	-0.0590263	0.72487	0.449364	-1.74838	0.245576	-0.121222	1.75207	-1.97606	-0.266882	-0.266882	0.160654	1.49779	1.57361	-0.594785	-0.250231	-0.876821	0.236762	-1.5536	-0.266882	-0.266882	-0.865202	1.82208	0.108501	-0.68152	0.139581	1.80557	0.769857	-0.958138	-0.266882	-0.266882	-0.64123	-0.0982839	-2.2694	-0.248878	-0.277606	-0.993566	-0.468083	0.44401	0.527187	0.527187	0.19303	-2.24202	-0.812668	-0.0903065	-1.12505	0.865989	0.00456775
Q60932;Q60932-2;F2Z471	Voltage-dependent anion-selective channel protein 1	Vdac1	1.15395	0.263709	0.994239	-0.644561	0.989486	0.963912	-0.557324	-1.4081	0.371413	0.371413	1.34677	0.286738	-0.0181926	-1.65646	0.572996	0.357994	0.548365	1.016	0.371413	0.371413	0.982712	-0.288735	-2.22162	-1.61197	0.129882	0.0242255	-1.42999	-2.02251	0.371413	0.371413	1.3626	0.304634	1.69625	-1.21506	-0.127297	1.4164	0.135965	-0.450691	-0.674162	-0.674162	0.733663	-0.093218	0.357074	-1.03178	0.257408	2.04033	0.603138
Q9JLZ8;Q9JLZ8-2	Single Ig IL-1-related receptor	Sigirr	NA	NA	NA	NA	NA	NA	NA	NA	NA	NA	NA	NA	NA	NA	NA	NA	NA	NA	NA	NA	NA	NA	NA	NA	NA	NA	NA	NA	NA	NA	0.774476	0.406923	0.882621	-1.48053	0.175638	-0.0218104	0.419568	-0.876494	-0.907791	-0.907791	1.02453	1.7292	1.67381	-2.0661	1.2403	0.849742	0.971258
P00329	Alcohol dehydrogenase 1	Adh1	2.3266	0.864988	-1.66041	-0.0714757	0.652814	0.67922	-0.597757	-0.351345	-0.148737	-0.148737	1.57052	-1.07356	-1.65246	-0.912352	0.930188	-0.712396	-0.366596	0.728136	-0.148737	-0.148737	0.418321	-0.409189	-0.969819	2.66653	-0.0948939	-0.0655236	-0.0331987	-0.973903	-0.148737	-0.148737	1.38973	1.49626	1.58868	-0.731942	0.436382	0.544861	0.595578	-1.31741	-0.477464	-0.477464	0.91783	1.03374	1.07642	-1.02169	0.5592	0.558132	0.0328184
Q9R0X4;Q32MW3	Acyl-coenzyme A thioesterase 9, mitochondrial;Acyl-coenzyme A thioesterase 10, mitochondrial	Acot9;Acot10	-0.506203	-1.17369	0.655715	1.74734	-1.11867	-0.957648	0.0486918	1.54515	-0.0827855	-0.0827855	-1.24699	0.345766	-0.0489252	1.39561	-1.8731	0.646997	0.0926549	-0.488711	-0.0827855	-0.0827855	-1.77232	-0.499125	1.65358	0.917614	-1.36413	0.390705	1.43121	0.675203	-0.0827855	-0.0827855	-0.981175	0.0207628	0.84471	-0.827041	0.270037	0.814571	-0.290634	0.900946	0.184957	0.184957	-1.55601	-1.55744	-1.72227	-0.616486	-1.01561	-0.718322	-1.74052
Q6PB66;F6V2A3	Leucine-rich PPR motif-containing protein, mitochondrial	Lrpprc	1.18689	-0.122543	-0.332098	0.00624917	0.621622	0.646063	-0.556054	-0.346052	-0.100165	-0.100165	1.95289	0.723942	-1.31244	-0.756171	0.838429	0.322213	1.34279	1.27325	-0.100165	-0.100165	0.903869	0.918702	-1.98294	0.185749	-0.449434	-0.438421	-1.24284	-2.78269	-0.100165	-0.100165	0.371224	0.422922	0.59331	-1.77374	0.540902	0.207059	1.03221	-1.29002	0.109046	0.109046	0.593884	0.643118	0.72446	-1.20244	0.327972	1.15862	0.916278
Q8BGE6;A0A0R4J065;A0A087WNY2;D3YZP6;A0A087WRT0	Cysteine protease ATG4B	Atg4b	NA	NA	NA	NA	NA	NA	NA	NA	NA	NA	NA	NA	NA	NA	NA	NA	NA	NA	NA	NA	NA	NA	NA	NA	NA	NA	NA	NA	NA	NA	-0.0597659	-0.75851	-1.56306	-0.20036	-0.438479	-0.645678	0.144511	1.46366	1.23626	1.23626	0.0416735	-1.41225	-1.80838	-0.332859	-1.14902	0.693243	0.222627
P12787	Cytochrome c oxidase subunit 5A, mitochondrial	Cox5a	1.22381	-0.120736	1.69997	2.85633	1.54225	0.28139	-1.08721	0.0718332	-0.455327	-0.455327	0.0471088	1.06978	-0.659264	-0.22767	1.02736	-0.00635265	-0.351008	-0.486516	-0.455327	-0.455327	-0.387724	-0.685303	-0.476259	0.169067	0.543382	-0.841996	0.101099	-2.57138	-0.455327	-0.455327	1.00181	-0.0219048	0.903324	-1.26822	0.599415	-0.327678	1.43113	-0.682365	0.154633	0.154633	-0.127743	-0.00617423	0.561304	-2.96946	0.162633	1.60161	0.321529
Q9CRD0;A0A0J9YUB6;Q9CRD0-3;Q9CRD0-2;A0A0J9YUK7;A0A0J9YTV7;A0A0J9YTV6	OCIA domain-containing protein 1	Ociad1	-1.42006	-0.810427	0.20361	0.642858	0.0121438	-0.59345	0.378843	1.01818	-0.100618	-0.100618	-1.71314	-1.17733	-0.877756	1.28637	-0.801722	-0.654243	-1.21596	-0.739739	-0.100618	-0.100618	-1.20338	0.0890033	1.78989	1.86927	0.385914	0.85155	1.7364	1.54688	-0.100618	-0.100618	-1.4518	0.898788	1.23654	-1.30322	0.854179	-0.622976	-0.324889	-1.61501	-0.704698	-0.704698	-1.55578	0.467632	-0.174514	-0.220225	1.41703	0.0419509	0.909664
Q149L6;Q149L6-2;A0A0G2JFJ4	DnaJ homolog subfamily B member 14	Dnajb14	NA	NA	NA	NA	NA	NA	NA	NA	NA	NA	NA	NA	NA	NA	NA	NA	NA	NA	NA	NA	NA	NA	NA	NA	NA	NA	NA	NA	NA	NA	-1.19386	-1.98814	-1.11611	-0.189763	-1.03144	-1.05977	0.273033	0.693405	1.1859	1.1859	-0.224954	-1.06481	-0.778375	0.139866	-1.55941	-0.116656	-0.283822
E0CX80;P70274;E0CZ76;E0CY03	Selenoprotein P	Sepp1	NA	NA	NA	NA	NA	NA	NA	NA	NA	NA	NA	NA	NA	NA	NA	NA	NA	NA	NA	NA	NA	NA	NA	NA	NA	NA	NA	NA	NA	NA	0.422629	0.35414	0.961083	-1.39146	0.415683	1.14312	0.467239	0.179796	0.298964	0.298964	0.44423	-0.348663	1.53642	-1.38193	0.737238	0.589235	0.549851
Q64727;A0A286YDJ4	Vinculin	Vcl	0.132032	0.559148	0.430865	-1.77733	-0.142208	-0.492549	-0.0247434	-2.24985	1.02397	1.02397	-0.741276	1.06685	1.73161	-0.161625	-0.564137	-0.255272	0.735339	0.51522	1.02397	1.02397	-0.468389	0.262862	-1.04312	-1.15271	-0.35239	-1.05136	0.727587	-1.82837	1.02397	1.02397	-0.643648	-0.578282	0.912643	-1.46129	-0.261997	0.560024	1.00874	-0.0930238	0.654998	0.654998	-0.339372	-0.57698	-0.0895865	0.531177	-1.54324	2.25913	-0.430434
P31001	Desmin	Des	0.369277	0.408269	1.43346	-0.349711	0.91248	0.413335	0.278949	-1.60114	0.310446	0.310446	0.371989	0.94922	-0.151142	-1.21906	0.491248	0.912885	1.03919	-0.0757295	0.310446	0.310446	0.11049	0.620039	-1.94392	-1.14347	-0.108241	0.763433	-1.15419	-3.19034	0.310446	0.310446	-0.305203	0.0163561	0.0439468	-0.430597	-0.118208	1.87688	-0.110269	0.221863	0.223967	0.223967	-0.0449547	-1.4547	-0.662087	-0.152349	-0.918883	0.559104	-0.588456
Q9JK42	[Pyruvate dehydrogenase (acetyl-transferring)] kinase isozyme 2, mitochondrial	Pdk2	1.09579	0.890324	1.30822	-0.380254	2.30021	1.10003	0.760988	-0.172261	-0.29842	-0.29842	0.641808	-0.433329	-0.662225	-1.73314	0.503725	0.709156	0.307654	0.482237	-0.29842	-0.29842	-0.110283	0.167797	-2.31229	-1.12436	-0.54272	1.48744	-1.48401	-1.00999	-0.29842	-0.29842	-0.0191751	0.0705218	1.4545	-1.73199	0.787839	0.972503	1.33844	-1.37119	-0.211671	-0.211671	-0.291693	-0.153521	0.970537	-1.84001	0.884045	1.12121	0.571627
A0JNY3;Q8BUV3	Gephyrin;Molybdopterin adenylyltransferase;Molybdopterin molybdenumtransferase	Gphn	-0.358918	0.584285	-0.111456	0.461004	0.376757	0.613954	1.07233	0.714476	-1.28263	-1.28263	-1.67836	-0.379435	0.146917	1.32736	0.120199	-0.604144	-0.245714	0.494646	-1.28263	-1.28263	-0.31666	-0.905304	1.97609	1.56968	1.26036	-0.0909054	0.31066	1.35796	-1.28263	-1.28263	-1.1776	-2.00306	-1.7748	0.898602	-1.28536	-0.562985	0.269261	0.901793	0.855319	0.855319	-0.810795	-0.69171	-1.20739	0.931013	-1.25392	0.592671	0.100983
O09131;A0A494BAB1;A0A494B9X6;A0A494BAY2;A0A494BB82;Q8K2Q2	Glutathione S-transferase omega-1	Gsto1	0.483545	-1.20028	-0.135571	-1.16157	-0.147928	0.102448	0.743674	-0.764187	0.89208	0.89208	0.662767	0.340458	0.492167	-1.54174	-0.508802	1.5706	0.694434	0.88015	0.89208	0.89208	0.872804	-0.508009	-2.66102	-1.34983	-1.17071	0.541121	-0.718917	-0.868069	0.89208	0.89208	1.22731	-1.60671	-0.702592	-0.444064	-1.85694	-0.838693	0.576511	1.0896	1.07862	1.07862	0.728997	-1.37157	-1.16832	-0.680434	-1.28425	0.769157	-0.317863
D3Z2P8	Sulfotransferase	Sult1a1	NA	NA	NA	NA	NA	NA	NA	NA	NA	NA	NA	NA	NA	NA	NA	NA	NA	NA	NA	NA	NA	NA	NA	NA	NA	NA	NA	NA	NA	NA	0.194621	0.344191	0.82546	-1.86563	0.0698992	0.0268363	1.09834	-1.11399	0.558765	0.558765	0.15891	0.108191	0.259676	-1.97868	0.0983269	1.4853	0.97352
Q4LDG0;E9PXV4;F6YDR6	Bile acyl-CoA synthetase	Slc27a5	NA	NA	NA	NA	NA	NA	NA	NA	NA	NA	NA	NA	NA	NA	NA	NA	NA	NA	NA	NA	NA	NA	NA	NA	NA	NA	NA	NA	NA	NA	1.31069	0.272227	0.961928	-2.07898	-0.628974	-0.118688	0.43684	-0.987572	0.552194	0.552194	-0.0556789	0.330845	0.639277	-2.2663	-0.175496	1.78503	-0.563291
Q99KG5;Q99KG5-2;Q99KG5-3;D3YYU9	Lipolysis-stimulated lipoprotein receptor	Lsr	NA	NA	NA	NA	NA	NA	NA	NA	NA	NA	NA	NA	NA	NA	NA	NA	NA	NA	NA	NA	NA	NA	NA	NA	NA	NA	NA	NA	NA	NA	0.412313	1.1312	2.04071	-0.945809	0.603845	1.3481	-0.366084	-0.700014	-0.860534	-0.860534	-0.288932	1.1266	1.68142	-0.948218	1.45834	0.766684	0.131598
Q8VCT4	Carboxylesterase 1D	Ces1d	1.03984	-1.01244	1.02363	-1.40666	0.0241585	-0.294071	0.427026	-1.37807	0.738768	0.738768	1.45803	0.153964	-0.607875	-1.42539	-0.0753339	-0.180069	0.649144	0.20509	0.738768	0.738768	0.530705	1.1545	-2.57083	-1.41732	0.559221	0.169133	0.201512	-1.6605	0.738768	0.738768	0.943785	0.651057	0.211392	-1.46065	0.477239	0.269915	0.451063	-1.49807	0.356847	0.356847	1.00337	0.690449	0.653123	-2.12688	0.802379	0.829004	0.590496
Q99J87	Probable ATP-dependent RNA helicase DHX58	Dhx58	NA	NA	NA	NA	NA	NA	NA	NA	NA	NA	NA	NA	NA	NA	NA	NA	NA	NA	NA	NA	NA	NA	NA	NA	NA	NA	NA	NA	NA	NA	-0.581578	0.599636	-2.35406	0.705022	0.247995	-0.178462	-0.706292	0.39279	1.00933	1.00933	0.177305	-2.17145	-1.58453	-0.20348	-1.07662	0.526549	-0.351244
Q91XD7	Cysteine-rich with EGF-like domain protein 1	Creld1	0.901896	0.345763	1.07633	-0.875479	-0.810249	-0.0169019	1.52371	-0.616236	0.587449	0.587449	1.75114	0.239239	0.596692	-1.98151	-1.07111	1.38395	0.287979	0.0107884	0.587449	0.587449	-0.246553	0.340673	-0.649976	-2.13097	-0.57549	0.0384477	-1.37036	-1.67647	0.587449	0.587449	0.00998451	-0.596479	-2.44556	-0.0107843	-0.955529	-0.818056	-0.551615	0.744771	1.21795	1.21795	0.536681	-1.04127	-1.79399	0.0223398	-1.45175	-0.211122	-0.179222
Q91YU8;A0A1L1SRW3	Suppressor of SWI4 1 homolog	Ppan	NA	NA	NA	NA	NA	NA	NA	NA	NA	NA	NA	NA	NA	NA	NA	NA	NA	NA	NA	NA	NA	NA	NA	NA	NA	NA	NA	NA	NA	NA	-0.60275	-0.120961	2.14009	1.04348	1.30198	0.568117	-0.427939	0.285918	-1.46679	-1.46679	-0.399552	-0.777951	1.13874	0.820054	0.486153	-0.384751	-0.250221
Q01339;I7HJR3;I7HPW5;CON__P17690	Beta-2-glycoprotein 1	Apoh	-1.05765	-1.18242	-1.33345	0.437832	-1.06205	-0.754528	-0.289593	0.683566	0.127144	0.127144	-1.2659	-0.0249423	-0.303055	1.0353	-0.789589	-0.32468	0.132489	-0.750677	0.127144	0.127144	-1.5507	0.0194267	1.67081	1.35926	-0.34635	0.29016	2.49525	2.14864	0.127144	0.127144	-1.23598	-0.687926	0.300328	1.50418	-0.557812	0.0994	-0.0580724	2.77083	-0.165719	-0.165719	-0.0999006	-1.35731	-0.337907	1.47619	-0.18664	-0.311088	-0.141969
Q8VCQ3	Nuclear receptor-binding factor 2	Nrbf2	NA	NA	NA	NA	NA	NA	NA	NA	NA	NA	NA	NA	NA	NA	NA	NA	NA	NA	NA	NA	NA	NA	NA	NA	NA	NA	NA	NA	NA	NA	-0.813212	0.32971	1.8128	-0.0851738	0.427232	0.216481	0.453133	0.511126	-0.84035	-0.84035	-0.582855	1.15316	1.2489	-0.146036	1.03523	-0.4468	-0.422006
Q3UBG2;Q3UBG2-2	PTB-containing, cubilin and LRP1-interacting protein	Pid1	NA	NA	NA	NA	NA	NA	NA	NA	NA	NA	NA	NA	NA	NA	NA	NA	NA	NA	NA	NA	NA	NA	NA	NA	NA	NA	NA	NA	NA	NA	-0.530298	-1.15808	-1.59244	0.649267	-1.42535	-0.896717	-0.0575536	0.756278	1.15249	1.15249	-0.256924	-1.00564	-1.48527	0.667907	-1.74823	-0.22311	-0.328705
P13707;E0CXN5	Glycerol-3-phosphate dehydrogenase [NAD(+)], cytoplasmic;Glycerol-3-phosphate dehydrogenase [NAD(+)]	Gpd1	0.879941	1.29196	0.942636	-2.15408	1.02463	0.832628	0.763989	-1.60722	0.339275	0.339275	0.420445	-0.543633	1.08719	-1.37984	0.439317	0.158266	-0.227841	0.324694	0.339275	0.339275	1.04119	-0.0805419	-1.70065	-1.86902	1.01383	-0.353264	-1.4217	-0.918586	0.339275	0.339275	0.995272	1.58912	-0.996783	0.0786578	0.820606	-0.898531	-0.405187	-1.45016	-0.27591	-0.27591	1.5252	2.12653	1.04581	0.0574532	0.0692032	0.304225	-0.645139
A0A0R4J050;A0A1L1SS90;Q99JW2;A0A1L1SRC1;A0A1L1SRW7;A0A087WPX1;A0A1L1SSU4;A0A1L1SRL5;A0A087WRE0;A0A087WPV3	Aminoacylase-1	Acy1	-0.141917	0.914632	1.24255	-1.26702	1.10586	1.34822	2.72251	-0.503985	-0.362476	-0.362476	-0.683839	-0.690882	0.086759	-1.16197	0.837327	0.985183	0.272551	0.445837	-0.362476	-0.362476	-0.451566	0.0168843	-1.98416	-1.55715	0.87197	1.02309	-0.415893	-0.84013	-0.362476	-0.362476	0.185773	-0.187188	1.08295	-1.7092	0.850254	0.335742	1.12974	-1.39094	-0.141714	-0.141714	-0.199717	0.773606	0.497244	-1.5039	1.36064	1.56341	1.1894
E9QNL5;Q91W19	Sulfotransferase	Sult1a1	0.869384	-0.810513	0.611477	-0.114335	-0.911448	-0.64961	1.11351	-0.435644	-0.984135	-0.984135	-1.2366	0.540143	2.20635	0.439663	-0.577172	-0.593069	-0.856995	-0.777067	-0.984135	-0.984135	-0.0854622	0.167777	1.30729	1.56008	0.689892	0.32195	1.84546	1.27974	-0.984135	-0.984135	-0.123168	0.413069	1.25829	-1.93299	0.310927	0.318324	1.42194	-1.25786	0.223649	0.223649	0.0287974	-0.144258	0.146309	-1.96756	0.293181	1.4298	0.792696
G3UY75;Q64487-10;Q64487-11;Q64487;Q64487-1;Q64487-7;Q64487-9;Q64487-8;Q64487-6;Q64487-5;Q64487-3;Q64487-12;G3UWK6;B9EJA3;E9PVW8;G3UYU6;G3UX60;E9Q7I7;Q5SPA9;Q64487-2;B0V2N1-2;A0A1D5RLZ1;B0V2N1-6;B0V2N1-5;B0V2N1-4;B0V2N1;B0V2N1-3;G3UYR6	Protein-tyrosine-phosphatase;Receptor-type tyrosine-protein phosphatase delta	Ptprd	NA	NA	NA	NA	NA	NA	NA	NA	NA	NA	NA	NA	NA	NA	NA	NA	NA	NA	NA	NA	NA	NA	NA	NA	NA	NA	NA	NA	NA	NA	0.452133	0.519541	0.878564	-1.70056	0.903456	0.876019	0.443201	-1.28669	0.338234	0.338234	0.100881	-0.0838386	-0.0794417	-2.18501	0.641367	0.846712	0.84252
A2ARA8;G3UYV5;G3UYN5;A2ARA8-2	Integrin alpha-8;Integrin alpha-8 heavy chain;Integrin alpha-8 light chain	Itga8	NA	NA	NA	NA	NA	NA	NA	NA	NA	NA	NA	NA	NA	NA	NA	NA	NA	NA	NA	NA	NA	NA	NA	NA	NA	NA	NA	NA	NA	NA	-1.69303	-0.948451	1.00159	0.703885	-1.00811	2.07867	-0.12835	0.264515	0.412635	0.412635	-1.56889	-1.03225	-0.114387	0.471164	-1.8178	0.835523	0.277083
Q91X72;A0A1B0GS57	Hemopexin	Hpx	-1.19632	-0.760904	0.564526	0.0196001	0.107058	1.36101	3.21687	0.667191	-0.166003	-0.166003	-1.39885	0.534013	-0.309561	0.726324	-0.796296	-0.565243	-1.20744	-0.876917	-0.166003	-0.166003	-1.8511	0.155436	0.68783	0.213057	-0.398347	1.84286	0.480077	-0.218838	-0.166003	-0.166003	-1.2921	-0.55307	1.76297	0.287545	0.0447315	1.261	2.8632	2.24083	-0.29847	-0.29847	-0.00548513	-0.704871	-0.559373	0.792082	-0.671513	-0.0404251	-0.733651
Q91VR5;A0A1Y7VM48	ATP-dependent RNA helicase DDX1	Ddx1	-1.4189	-0.652787	-0.0634971	-2.15515	-0.963943	-0.066109	-0.432653	-1.29198	0.257889	0.257889	0.762558	1.93347	1.91484	-0.339896	0.834022	1.38808	1.35266	0.541653	0.257889	0.257889	0.366939	0.99795	-1.29287	-1.04357	0.256613	-0.260101	-1.05221	-0.862445	0.257889	0.257889	0.217381	-0.345837	-1.05419	0.630378	-1.02592	-0.343435	0.239114	2.33511	0.316945	0.316945	0.429022	-1.08413	-1.77801	1.02826	-2.05986	-0.0952232	-0.765189
Q9DBF1-2;Q9DBF1;G3UYR8;G3UY72;E9Q1H3;E9Q1G1	Alpha-aminoadipic semialdehyde dehydrogenase	Aldh7a1	0.703495	-0.0547277	0.908138	-1.78464	0.507125	0.291139	1.87433	-2.28624	-0.491649	-0.491649	0.208805	0.0574062	0.948958	-0.980424	0.678622	1.53482	0.865481	0.341902	-0.491649	-0.491649	0.60092	0.798344	-1.55804	-0.172024	0.695898	1.20778	-1.19728	-1.23989	-0.491649	-0.491649	-0.040496	-1.38477	0.726108	0.124691	-0.129709	1.67122	1.17488	0.0459778	-1.13533	-1.13533	-0.131028	0.284907	-0.708636	0.110199	1.4456	0.366968	1.47098
Q8R3K3	Pentatricopeptide repeat-containing protein 2, mitochondrial	Ptcd2	NA	NA	NA	NA	NA	NA	NA	NA	NA	NA	NA	NA	NA	NA	NA	NA	NA	NA	NA	NA	NA	NA	NA	NA	NA	NA	NA	NA	NA	NA	1.56497	-0.859934	0.948142	-1.93127	-0.966827	-0.217042	0.759158	-0.14463	0.367523	0.367523	0.686297	1.23095	0.742152	-1.33757	0.241551	1.66323	1.30081
A0A0G2JEX1;Q7TPW1;A0A0G2JG59;A0A0G2JFD8	Nexilin	Nexn	-0.388428	-0.159327	-0.408864	-2.34759	-0.842056	0.933355	0.0328996	-0.95176	0.887519	0.887519	0.5473	0.747885	0.892486	-0.788805	0.364226	0.359016	0.536634	0.572556	0.887519	0.887519	1.34938	0.727312	-1.75068	-0.837439	-0.256476	-1.39249	-2.15509	-0.109151	0.887519	0.887519	NA	NA	NA	NA	NA	NA	NA	NA	NA	NA	NA	NA	NA	NA	NA	NA	NA
Q62452;E9PXN7;Q6ZQM8;D3Z748	UDP-glucuronosyltransferase 1-9	Ugt1a9;Ugt1a10	NA	NA	NA	NA	NA	NA	NA	NA	NA	NA	NA	NA	NA	NA	NA	NA	NA	NA	NA	NA	NA	NA	NA	NA	NA	NA	NA	NA	NA	NA	1.32787	0.827502	0.46178	-1.95811	0.375821	0.527438	0.412547	-1.46122	0.248721	0.248721	1.25871	0.205967	1.09696	-1.82604	0.892377	0.796525	0.981713
Q9D020;A0A0N4SW80	Cytosolic 5-nucleotidase 3A	Nt5c3a	-0.621748	-1.30589	-0.945644	1.75653	-1.5341	-0.474478	0.273119	1.88145	0.6743	0.6743	-1.26467	-0.934132	-0.327647	1.13336	-1.35656	0.609793	0.0400033	-0.0502056	0.6743	0.6743	-0.653286	-1.33739	0.137023	0.514806	-1.5671	-0.370313	0.987479	1.36381	0.6743	0.6743	0.362937	-0.372061	0.643061	-1.56192	-0.531962	0.589181	0.399909	0.22379	1.10246	1.10246	0.180898	-1.44683	-0.458291	-1.98256	-1.12845	0.65154	0.298771
Q8BWN8;Q32Q92;Q32Q92-2;A0A1Y7VK62	Acyl-coenzyme A thioesterase 4	Acot4	NA	NA	NA	NA	NA	NA	NA	NA	NA	NA	NA	NA	NA	NA	NA	NA	NA	NA	NA	NA	NA	NA	NA	NA	NA	NA	NA	NA	NA	NA	0.293295	-0.0809477	0.138864	-2.08563	0.0710017	-0.0515535	0.16983	-1.14878	0.56563	0.56563	0.44044	0.345185	0.250236	-2.18712	1.31869	1.06064	0.804646
A0A5F8MPH8;A0A571BG59;O35452;E9Q2T3;A0A0G2JE11	NA	Tnxb	1.20749	1.44925	-0.904857	-1.64994	1.71994	0.795719	-0.882381	-1.32939	0.166245	0.166245	0.560298	-1.14058	-0.299203	-0.693625	0.759118	-1.03186	0.32372	0.534196	0.166245	0.166245	0.315072	-1.51338	-0.895184	-1.47381	2.38952	0.0276964	0.503869	0.230842	0.166245	0.166245	-0.96228	1.86982	1.26555	-1.37086	1.92451	1.90729	-0.267093	-0.695672	-0.0184747	-0.0184747	-0.196291	-1.86416	-0.484936	0.757313	-0.876009	0.874017	-0.80861
Q91WU5;A0A494B985;A0A494B9D3	Arsenite methyltransferase	As3mt	-0.739643	-0.981381	-0.514407	-0.711185	-0.852037	-0.212931	0.915127	0.101227	0.121535	0.121535	-0.699302	-0.955318	-0.147553	-1.15234	-0.747522	-0.520248	0.374453	-0.583388	0.121535	0.121535	-1.50708	2.38712	0.651222	2.2467	1.498	1.97934	0.492845	-1.05091	0.121535	0.121535	0.641779	1.06147	0.894473	-1.80004	0.648218	0.31385	0.736741	-1.63327	0.25775	0.25775	0.744808	0.464168	0.244782	-1.89301	0.423132	1.04182	0.361225
Q9DC51	Guanine nucleotide-binding protein G(k) subunit alpha	Gnai3	NA	NA	NA	NA	NA	NA	NA	NA	NA	NA	NA	NA	NA	NA	NA	NA	NA	NA	NA	NA	NA	NA	NA	NA	NA	NA	NA	NA	NA	NA	0.9629	1.65496	2.21973	-1.47238	1.20967	0.631695	-0.443345	-1.43149	-0.382822	-0.382822	-0.6038	0.987014	1.432	-1.24085	1.17133	-0.120457	0.183376
Q9CPU0;A0A494BAF7;A0A494BBE7;A0A494B970	Lactoylglutathione lyase	Glo1	0.703316	1.49409	0.292856	-1.39761	0.511748	0.944699	1.25426	-1.92087	-0.227637	-0.227637	0.398358	-0.207685	0.497577	-1.29409	0.979573	0.417191	0.148263	1.24181	-0.227637	-0.227637	1.45122	-0.505629	-1.3775	-1.18419	1.66154	-0.0306226	-1.89574	-0.81675	-0.227637	-0.227637	1.07403	0.377147	-1.77207	1.28119	-0.539312	-0.186121	-2.762	-0.503784	-0.10043	-0.10043	1.35625	-0.107286	-0.669494	1.54145	0.877911	-0.672064	-0.262961
A0A140T8M9;A0A140T8M0;A0A0B4J1I0;A0A075B5N0;A0A075B5K8;F6XWB2;A0A140T8N1;A0A0G2JDE5;P01631	Ig kappa chain V-II region 26-10	Igkv1-110;Igkv1-35;Igkv1-99;Igkv1-115	1.64527	0.327489	-0.079518	-0.709528	-1.33005	-0.0324907	0.8053	-2.13638	0.450127	0.450127	1.18479	0.253912	0.870777	-1.38743	0.859545	-0.622149	-0.0424614	-0.294844	0.450127	0.450127	1.2193	0.860286	-0.498821	-1.65995	-1.58521	1.56486	-1.16679	-0.746676	0.450127	0.450127	1.67606	0.540236	0.199809	-0.519587	-1.30807	0.231361	0.706234	-1.2188	0.596218	0.596218	1.97156	-1.0191	0.59545	-1.30198	0.810008	-0.375263	0.0563724
Q8K0E8;CON__P02676	Fibrinogen beta chain;Fibrinopeptide B;Fibrinogen beta chain	Fgb	-0.686259	-1.54561	-0.700774	0.593472	-0.923556	-0.491775	1.62082	1.23595	0.0750479	0.0750479	-2.08685	0.653387	0.419915	0.639991	-1.25823	-0.424211	-0.131843	-0.87514	0.0750479	0.0750479	-1.37326	-0.60589	1.62362	0.31927	-0.835679	1.5186	1.47326	1.3905	0.0750479	0.0750479	-1.42191	-1.24029	0.0201594	1.32473	-1.09853	0.46195	0.824163	2.5079	0.107641	0.107641	-0.298343	-0.943466	-0.910459	1.79059	-1.3334	-0.183688	-0.109843
Q9WV98;A0A1Y7VIZ6;A0A1Y7VL11	Mitochondrial import inner membrane translocase subunit Tim9	Timm9	0.882283	-0.717578	1.45197	0.382188	0.784342	-0.130622	-0.924224	-0.682098	1.15204	1.15204	0.366212	0.240807	-0.87603	-1.75466	0.0952724	0.765863	0.249658	0.453876	1.15204	1.15204	-0.594477	-1.36137	-2.32635	-1.35419	-0.71657	-0.515396	0.00407757	-0.63525	1.15204	1.15204	-0.0592599	0.220916	0.931657	-0.954562	0.224753	-0.536863	0.885757	0.175429	-0.45189	-0.45189	-0.218632	-0.238552	1.46606	-1.73575	1.04559	2.50576	0.913564
B2RQK7;Q8BWB1	Synaptopodin 2-like protein	Synpo2l	-1.12535	0.445196	0.674554	-0.935908	0.64437	0.65814	1.25298	-0.557743	-0.646177	-0.646177	0.0619823	0.315539	1.97979	-0.587106	1.23099	0.919268	1.17275	0.787068	-0.646177	-0.646177	-0.456686	1.45584	-1.2283	-0.625472	0.544814	0.728981	-0.984248	-2.49438	-0.646177	-0.646177	NA	NA	NA	NA	NA	NA	NA	NA	NA	NA	NA	NA	NA	NA	NA	NA	NA
Q9CZW5	Mitochondrial import receptor subunit TOM70	Tomm70a	-0.774148	-1.39591	-0.492147	1.94104	-1.46235	-1.68554	-0.918586	1.36894	-0.377077	-0.377077	-0.322478	0.67304	-0.317884	1.34287	-0.166785	0.147407	0.234659	-0.329202	-0.377077	-0.377077	-1.04209	0.529255	1.52976	1.58065	-0.904147	0.317662	1.97694	0.431489	-0.377077	-0.377077	0.730944	-0.0876222	-0.9063	-1.81617	-1.05239	-0.0894857	0.724331	-0.644702	0.749212	0.749212	0.660634	-0.356417	1.00875	-2.44721	-0.438114	1.45519	0.9744
Q9D665;G3UXV3	Short-chain dehydrogenase/reductase family 42E member 1	Sdr42e1	NA	NA	NA	NA	NA	NA	NA	NA	NA	NA	NA	NA	NA	NA	NA	NA	NA	NA	NA	NA	NA	NA	NA	NA	NA	NA	NA	NA	NA	NA	-1.07845	0.318444	0.910323	-0.0764506	0.758342	2.00696	-0.119674	-1.16136	-1.21067	-1.21067	-0.247672	1.42234	1.65478	-0.30573	0.178489	-0.0379437	-0.332749
Q60949;Q60949-2;E9Q6L4;F6QUA9	TBC1 domain family member 1	Tbc1d1	0.845038	1.81458	1.0002	-2.02235	1.218	1.62242	0.827247	-1.80286	0.119534	0.119534	0.0824227	-0.018522	0.493761	-0.858136	0.578536	0.1322	0.111096	0.828907	0.119534	0.119534	0.813722	-0.595116	-1.68144	-1.27701	0.269381	-0.24005	-1.56325	-1.29599	0.119534	0.119534	NA	NA	NA	NA	NA	NA	NA	NA	NA	NA	NA	NA	NA	NA	NA	NA	NA
P58871;Z4YJL4	182 kDa tankyrase-1-binding protein	Tnks1bp1	-0.544675	0.839382	-1.06954	-0.726519	-0.330801	0.59909	0.0229966	0.384038	-0.994398	-0.994398	-0.449013	-0.912435	-1.21318	-0.451127	0.675101	0.0673047	-0.242188	0.769413	-0.994398	-0.994398	1.03872	1.42377	2.38162	1.48734	1.48515	1.51873	-0.662851	-0.123942	-0.994398	-0.994398	0.0606932	1.1092	1.17412	-1.83224	1.20991	0.650646	0.54273	-1.35175	0.0112447	0.0112447	-0.0757462	0.122857	0.830944	-1.72772	0.850835	0.65171	0.146372
Q5XG73;Q5XG73-3;E9QNH7;Q5XG73-2;A0A2I3BRB9;Z4YM84;A0A2I3BQH8;A0A2I3BQ50;Z4YN06	Acyl-CoA-binding domain-containing protein 5	Acbd5	NA	NA	NA	NA	NA	NA	NA	NA	NA	NA	NA	NA	NA	NA	NA	NA	NA	NA	NA	NA	NA	NA	NA	NA	NA	NA	NA	NA	NA	NA	1.6873	0.603063	0.438785	-0.704175	0.626371	-0.369235	-0.820558	-0.984336	-0.3073	-0.3073	1.04758	2.12653	0.96989	-0.989308	0.855015	0.202992	0.342184
Q8BTX9;A0A1D5RLG0;A0A1D5RM62	Inactive hydroxysteroid dehydrogenase-like protein 1	Hsdl1	-0.793248	-0.0575991	1.15525	-1.66928	0.552936	0.220368	-1.31398	-1.66028	-0.145986	-0.145986	1.13224	1.10591	0.62985	-0.946381	1.68368	0.761271	0.245282	-0.228872	-0.145986	-0.145986	0.0130859	1.31682	-0.176832	-0.238681	1.67138	1.02095	-1.72567	-1.82227	-0.145986	-0.145986	-0.541062	-0.672249	-1.92324	-1.26442	-1.03236	-0.839088	-0.777395	-0.0418051	1.2068	1.2068	-0.167009	-1.45018	-1.42781	-0.493258	-0.408699	1.32457	-0.117649
Q8C854;G8JL68;A2ATP5;A2ATP6;Q8C854-3;F6XJA1;Q8C854-2;Q8C854-1	Myelin expression factor 2	Myef2	NA	NA	NA	NA	NA	NA	NA	NA	NA	NA	NA	NA	NA	NA	NA	NA	NA	NA	NA	NA	NA	NA	NA	NA	NA	NA	NA	NA	NA	NA	-0.184401	-0.793511	-1.34191	0.119641	-0.390029	-0.3641	-0.738688	1.39754	0.902458	0.902458	-0.390866	-2.11043	-1.27852	0.12568	-1.66721	-0.452178	-0.622475
P62257;E9Q3U1	Ubiquitin-conjugating enzyme E2 H	Ube2h	-0.768965	-0.291825	-0.166645	1.22358	-0.0483078	0.0532556	0.290321	1.79558	-0.0896594	-0.0896594	-0.578053	-1.44572	-1.58486	1.86986	-2.08111	-0.57854	-0.0565119	0.362981	-0.0896594	-0.0896594	-0.751176	-0.525437	-0.0227623	1.69002	-0.707232	-0.406632	1.12942	2.13672	-0.0896594	-0.0896594	0.0424509	-0.627657	-1.12719	-2.32158	0.135346	-0.0336517	0.182227	0.788236	1.1704	1.1704	0.756401	1.01587	-2.24732	-1.00768	-0.856101	-0.117591	-0.229492
Q91YN9;A0A087WNX9	BAG family molecular chaperone regulator 2	Bag2	-0.469996	-0.980618	0.691205	-0.763912	-0.850333	-0.0260555	0.376116	-0.675053	0.862674	0.862674	0.0996963	0.898639	1.13294	-0.541104	0.0336912	1.36833	0.758501	0.545595	0.862674	0.862674	0.23752	1.17505	-2.28705	-0.999417	-1.20562	-0.109985	-1.42175	-2.16243	0.862674	0.862674	NA	NA	NA	NA	NA	NA	NA	NA	NA	NA	NA	NA	NA	NA	NA	NA	NA
Q9DBN1-2;Q9DBN1	NA	Stra6l	NA	NA	NA	NA	NA	NA	NA	NA	NA	NA	NA	NA	NA	NA	NA	NA	NA	NA	NA	NA	NA	NA	NA	NA	NA	NA	NA	NA	NA	NA	-0.704419	-1.39479	-1.82514	0.178661	-0.964588	-0.364626	-1.03357	1.54028	1.07186	1.07186	-0.286222	-1.38952	-1.67502	-0.370778	-0.294867	0.878263	-0.0868105
O35127	Protein C10	Grcc10	-0.19122	-0.384752	0.0582521	1.59918	-0.000912416	0.449572	-0.132075	1.77128	0.348727	0.348727	-1.57353	-1.26951	-0.0595275	0.869685	-1.40606	-0.698743	-1.2177	-1.09876	0.348727	0.348727	-0.881433	-0.977918	0.739657	0.963252	-1.05075	-1.16086	1.49168	2.06884	0.348727	0.348727	NA	NA	NA	NA	NA	NA	NA	NA	NA	NA	NA	NA	NA	NA	NA	NA	NA
Q9Z0P5;Q9Z0P5-2;A0A1L1STC8;A0A1L1SU53	Twinfilin-2	Twf2	-0.657611	-1.77434	-1.75654	0.0463863	-2.47047	-0.836862	-0.946328	0.980304	0.692764	0.692764	0.0764267	-0.693517	-0.540314	1.11494	-0.923132	-0.0367027	-0.0432958	0.401342	0.692764	0.692764	0.14789	-0.602977	0.253402	1.22624	-0.467848	0.00655967	1.71591	1.62394	0.692764	0.692764	-0.810409	0.287618	2.48908	0.179774	0.587533	2.00778	0.559598	-0.198978	-1.14952	-1.14952	-1.45531	0.294063	0.282992	0.320621	0.685478	0.236465	-0.956772
Q9WVL3;Q9WVL3-2;A0A1Y7VMP9	Solute carrier family 12 member 7	Slc12a7	NA	NA	NA	NA	NA	NA	NA	NA	NA	NA	NA	NA	NA	NA	NA	NA	NA	NA	NA	NA	NA	NA	NA	NA	NA	NA	NA	NA	NA	NA	1.34064	-0.161656	0.445314	-2.27416	-0.205297	0.417939	0.782158	-1.32051	0.659556	0.659556	0.696371	0.520438	0.434072	-1.74842	0.0717192	0.85065	0.0774184
E9PVB5;A2AFY7;E9PVB5-2;A2AGG1	Tetratricopeptide repeat protein 17	Ttc17	NA	NA	NA	NA	NA	NA	NA	NA	NA	NA	NA	NA	NA	NA	NA	NA	NA	NA	NA	NA	NA	NA	NA	NA	NA	NA	NA	NA	NA	NA	-0.67099	0.656014	1.44766	-0.688202	0.530832	0.572756	0.960023	0.400738	-1.00117	-1.00117	-0.502453	1.2846	2.4513	-0.418614	0.576585	0.823279	-0.254917
Q91W18;Q91W18-2;Q91W18-3;F6ZI20	Tudor domain-containing protein 3	Tdrd3	NA	NA	NA	NA	NA	NA	NA	NA	NA	NA	NA	NA	NA	NA	NA	NA	NA	NA	NA	NA	NA	NA	NA	NA	NA	NA	NA	NA	NA	NA	-0.40997	-0.654425	-1.58111	-0.0955943	-0.927061	-0.238775	-0.322186	0.535523	1.32952	1.32952	-0.476689	-1.47122	-1.21309	-0.31337	-1.19793	0.508665	-0.0533265
Q9DB26;A2AQZ2;A0A0R4J137;A0A0A0MQG9;A2AQZ7;D6RIQ3;D6RI61;A2AQZ5	Phytanoyl-CoA dioxygenase domain-containing protein 1	Phyhd1	NA	NA	NA	NA	NA	NA	NA	NA	NA	NA	NA	NA	NA	NA	NA	NA	NA	NA	NA	NA	NA	NA	NA	NA	NA	NA	NA	NA	NA	NA	-1.20132	-0.285566	-2.17998	1.71438	-0.302161	-1.40004	-0.275648	0.699195	0.812479	0.812479	-0.797393	-1.12345	-1.69381	1.25923	-0.988434	0.398781	0.0837425
Q3U4I7;A0A494BA58;A0A494BB94	Pyridine nucleotide-disulfide oxidoreductase domain-containing protein 2	Pyroxd2	NA	NA	NA	NA	NA	NA	NA	NA	NA	NA	NA	NA	NA	NA	NA	NA	NA	NA	NA	NA	NA	NA	NA	NA	NA	NA	NA	NA	NA	NA	-0.0173172	-1.21017	-1.29631	0.508395	-0.941586	1.44066	-0.466028	1.94561	0.549058	0.549058	-0.317368	-1.61365	-1.3175	-0.00572568	-0.660305	-0.501383	-0.518835
Q9JMH3;A0A0R4J224;E9Q0I0;E9Q0P5;E9Q2Z0	Sialidase-2	Neu2	-0.695508	-0.0401082	1.25563	-1.7701	-0.0245596	1.0019	2.75164	-0.660038	-0.627881	-0.627881	-0.407431	-0.347167	1.39071	-1.82778	0.702594	0.450022	0.16106	0.298297	-0.627881	-0.627881	0.269695	0.345233	-0.46532	-1.17158	1.71487	1.00435	-0.478569	0.309433	-0.627881	-0.627881	NA	NA	NA	NA	NA	NA	NA	NA	NA	NA	NA	NA	NA	NA	NA	NA	NA
Q91WU0;D3Z298	Carboxylic ester hydrolase	Ces1f	NA	NA	NA	NA	NA	NA	NA	NA	NA	NA	NA	NA	NA	NA	NA	NA	NA	NA	NA	NA	NA	NA	NA	NA	NA	NA	NA	NA	NA	NA	1.09711	1.03986	0.554909	-1.78696	1.04642	0.620385	0.226292	-1.11574	0.125922	0.125922	1.0993	0.509475	0.249976	-2.4902	1.06675	0.341975	0.596437
Q8R4E4;E9QJU4	Myozenin-3	Myoz3	-1.06714	0.168422	0.0231362	0.604388	0.162112	0.754653	0.785267	0.45317	-0.44433	-0.44433	-0.941192	-1.13023	0.146268	1.60891	0.368472	-1.73261	-0.784759	-0.423001	-0.44433	-0.44433	-0.49606	-1.3179	2.09882	0.964926	0.752431	-1.366	0.566837	2.46707	-0.44433	-0.44433	NA	NA	NA	NA	NA	NA	NA	NA	NA	NA	NA	NA	NA	NA	NA	NA	NA
P14094;A0A0A6YX05	Sodium/potassium-transporting ATPase subunit beta-1	Atp1b1	0.96789	-0.794655	0.0543901	1.8841	0.889637	0.188597	-0.663279	0.755243	0.459598	0.459598	0.761952	0.0146068	-2.26664	-1.29958	-0.0543538	-0.0304378	0.440284	0.779885	0.459598	0.459598	-0.412076	-0.701692	-2.21197	0.11775	-0.960288	0.173053	1.53183	-1.92184	0.459598	0.459598	1.56446	-0.210281	1.12069	-1.92683	-0.259278	0.692875	0.684402	-0.552883	0.403903	0.403903	0.82117	-0.235246	-0.0362435	-1.83988	-0.168372	1.47414	0.350623
Q8CHH5	GLTSCR1-like protein	Gltscr1l	NA	NA	NA	NA	NA	NA	NA	NA	NA	NA	NA	NA	NA	NA	NA	NA	NA	NA	NA	NA	NA	NA	NA	NA	NA	NA	NA	NA	NA	NA	-0.0163319	0.865865	0.636854	-0.612988	0.623256	0.532167	0.755364	-1.58396	-0.2372	-0.2372	0.621395	1.01882	0.957133	-1.89416	1.44421	0.460642	0.477995
P49935;A0A087WR20;D3Z437;D3YVI3	Pro-cathepsin H;Cathepsin H mini chain;Cathepsin H;Cathepsin H heavy chain;Cathepsin H light chain	Ctsh	NA	NA	NA	NA	NA	NA	NA	NA	NA	NA	NA	NA	NA	NA	NA	NA	NA	NA	NA	NA	NA	NA	NA	NA	NA	NA	NA	NA	NA	NA	-0.0182143	0.706881	0.209504	-2.14135	1.03225	1.75184	0.802609	0.130916	-0.141181	-0.141181	0.0692979	-0.181409	1.89458	-2.08202	0.750614	0.596826	0.339649
Q8K4H1;Q8K4H1-2;B1AQL0	Kynurenine formamidase	Afmid	NA	NA	NA	NA	NA	NA	NA	NA	NA	NA	NA	NA	NA	NA	NA	NA	NA	NA	NA	NA	NA	NA	NA	NA	NA	NA	NA	NA	NA	NA	-0.360883	0.789033	0.698927	-1.29297	-0.0336169	-0.00617933	0.43894	-1.85043	0.542698	0.542698	0.664466	0.230324	-0.210585	-1.71151	0.446122	1.77944	0.438221
Q8BJ64	Choline dehydrogenase, mitochondrial	Chdh	NA	NA	NA	NA	NA	NA	NA	NA	NA	NA	NA	NA	NA	NA	NA	NA	NA	NA	NA	NA	NA	NA	NA	NA	NA	NA	NA	NA	NA	NA	1.02662	0.725854	0.785087	-1.42652	1.26827	0.75094	0.90291	-1.16669	-0.260858	-0.260858	0.724651	0.679255	0.988184	-1.68281	0.934604	0.680062	0.482297
Q5DTJ9;A0A1W2P7G1	Myopalladin	Mypn	-0.160102	-0.428656	0.103447	-2.30335	1.32435	0.368991	1.75555	-0.244754	-0.456708	-0.456708	-0.323488	0.288444	1.88852	-0.725733	1.40856	1.21187	0.551099	-0.651153	-0.456708	-0.456708	0.0374363	1.14204	-1.58615	-0.522792	0.763428	1.163	-1.22146	-1.09884	-0.456708	-0.456708	NA	NA	NA	NA	NA	NA	NA	NA	NA	NA	NA	NA	NA	NA	NA	NA	NA
Q91ZJ5	UTP--glucose-1-phosphate uridylyltransferase	Ugp2	1.67535	0.722342	0.453681	-1.06382	-0.298844	0.184522	0.583541	-1.44781	0.533753	0.533753	-0.161989	0.1319	-0.32128	-1.37206	-0.632902	0.870435	0.786039	0.299914	0.533753	0.533753	-0.0774835	0.464152	-2.37337	-0.844642	-0.592954	2.40646	-1.51484	-1.07887	0.533753	0.533753	2.00706	-0.471005	-2.34128	1.29352	-1.0859	-1.20815	-1.36324	-0.220466	0.275783	0.275783	0.374326	-1.57051	-1.28167	1.75061	-0.860636	0.0486178	0.442787
Q6PD03;A0A0A6YVV9	Serine/threonine-protein phosphatase 2A 56 kDa regulatory subunit alpha isoform	Ppp2r5a	-1.44292	-2.03439	-1.5692	-0.0734032	-1.41494	-0.577555	-0.777175	0.802795	0.424722	0.424722	0.223746	-0.117355	-0.946448	0.927627	-0.48417	-0.540677	-0.600993	0.0189916	0.424722	0.424722	-0.00193805	-0.871975	1.45299	1.75141	-0.328599	0.389229	1.74361	1.92302	0.424722	0.424722	-2.46865	-0.109265	2.1049	0.811462	1.33686	1.62473	0.663007	-0.0656891	-0.267745	-0.267745	-1.4908	0.144811	-0.335994	0.177754	0.933141	0.567819	-0.171029
Q3T9X0-2;Q3T9X0;Q3T9X0-4;Q3T9X0-3	NA	Slc2a9	NA	NA	NA	NA	NA	NA	NA	NA	NA	NA	NA	NA	NA	NA	NA	NA	NA	NA	NA	NA	NA	NA	NA	NA	NA	NA	NA	NA	NA	NA	0.65605	0.841122	0.481396	-1.44802	0.921381	1.24971	0.566444	-0.931295	-0.424416	-0.424416	0.0891046	0.602644	1.43105	-1.24507	1.20872	1.80564	1.18313
A0A1B0GRV7	NA	NA	NA	NA	NA	NA	NA	NA	NA	NA	NA	NA	NA	NA	NA	NA	NA	NA	NA	NA	NA	NA	NA	NA	NA	NA	NA	NA	NA	NA	NA	NA	0.544467	0.709774	0.244305	-1.52531	1.27467	0.773076	-0.0964232	-1.57658	-0.252955	-0.252955	0.633495	0.630418	1.53855	-2.08376	1.49082	0.674557	0.906167
A0A0N4SUJ3	NA	NA	NA	NA	NA	NA	NA	NA	NA	NA	NA	NA	NA	NA	NA	NA	NA	NA	NA	NA	NA	NA	NA	NA	NA	NA	NA	NA	NA	NA	NA	NA	0.434875	1.08116	1.57142	-1.20854	0.593237	0.488696	0.362972	-1.09806	-0.694556	-0.694556	-0.176355	0.687097	1.44946	-1.24555	1.07067	1.2171	0.153413
P50247;A2ALT5	Adenosylhomocysteinase	Ahcy	1.79949	0.870267	-0.817891	-2.11736	0.613008	0.997002	0.446178	-1.30434	0.267671	0.267671	0.696357	-0.492284	0.477488	-0.800928	0.780383	-0.096371	0.333312	0.9039	0.267671	0.267671	0.617882	-0.0797676	-1.96213	0.959248	0.194031	0.302844	-1.88137	-2.04499	0.267671	0.267671	0.5794	0.0438805	0.81584	-1.44469	0.684403	0.349172	1.25565	-1.58221	0.0904978	0.0904978	0.269972	0.776674	0.507112	-1.26029	0.747367	1.09502	0.87923
P97384;D3Z7U0	Annexin A11;Annexin	Anxa11	0.584542	1.42554	0.473933	-1.74768	0.935972	0.6828	1.77047	-1.5066	0.0173315	0.0173315	0.155869	-0.397906	0.490699	-1.36125	0.632681	0.340256	0.489991	0.546194	0.0173315	0.0173315	0.619219	0.432098	-1.68873	-1.43116	0.746726	1.11222	-2.01266	-1.39722	0.0173315	0.0173315	0.516488	1.04128	-0.757392	-1.09138	0.696466	1.20953	0.878333	-1.03012	0.47711	0.47711	0.327064	-0.136446	-0.616006	-0.392594	0.00577129	1.54639	0.304549
A0A0J9YUI8;Q91X44;A0A0J9YVA3	Glucokinase regulatory protein	Gckr	NA	NA	NA	NA	NA	NA	NA	NA	NA	NA	NA	NA	NA	NA	NA	NA	NA	NA	NA	NA	NA	NA	NA	NA	NA	NA	NA	NA	NA	NA	-0.951308	-0.16417	-0.437064	1.21473	-1.02153	-0.976683	-0.303751	1.34111	0.309778	0.309778	-1.69586	-1.42077	-1.03485	1.06524	-1.40396	0.310535	-1.22919
Q8VCR2-2;Q8VCR2;A8Y5N4	17-beta-hydroxysteroid dehydrogenase 13	Hsd17b13	0.976744	1.53797	0.865022	-0.508944	1.5596	0.843286	0.618148	-1.40584	-0.955989	-0.955989	0.675581	1.3341	1.99233	-0.337548	-0.686224	0.36054	0.579893	-0.646084	-0.955989	-0.955989	-1.1883	-0.458799	0.639897	0.450033	-0.0594348	0.945348	-0.933351	-1.41803	-0.955989	-0.955989	1.56137	1.50192	1.01637	-1.90979	1.12261	0.309497	-0.630567	-0.604815	0.0979065	0.0979065	0.936887	-0.33102	0.789949	-2.28641	0.243382	0.0982208	-0.0590615
Q8BGQ7	Alanine--tRNA ligase, cytoplasmic	Aars	-0.397483	0.422038	0.296553	-1.55746	0.357239	0.71216	0.540844	-2.05866	-0.180868	-0.180868	-0.175237	1.09449	1.81644	-0.434864	1.91572	0.771865	0.723474	0.704068	-0.180868	-0.180868	0.970355	0.0992673	-0.687688	-1.34508	1.07765	-0.195952	-1.76911	-1.79542	-0.180868	-0.180868	-0.891785	-0.858592	-2.97829	0.0278493	-0.588993	-0.558884	-0.0316122	-0.061504	1.12192	1.12192	-0.202543	-0.222091	-1.84023	0.825432	-1.07231	0.0237335	0.430465
P53986	Monocarboxylate transporter 1	Slc16a1	0.944976	0.246888	1.98349	-1.23645	1.0569	0.730233	-0.84284	-1.75696	0.200149	0.200149	0.603537	1.51102	0.863949	-1.28621	0.838147	0.717481	0.632919	0.326978	0.200149	0.200149	0.0105567	-0.275804	-1.92351	-1.34146	-0.252966	-0.0253356	-0.744665	-1.98177	0.200149	0.200149	0.408647	0.332407	-0.0105999	-0.0742048	-0.783284	-1.15888	-0.341203	2.25695	-0.0704303	-0.0704303	-0.131657	-0.8135	1.03604	0.898949	-0.295372	-0.161532	-0.561623
Q9CS42	Ribose-phosphate pyrophosphokinase 2	Prps2	NA	NA	NA	NA	NA	NA	NA	NA	NA	NA	NA	NA	NA	NA	NA	NA	NA	NA	NA	NA	NA	NA	NA	NA	NA	NA	NA	NA	NA	NA	0.125504	0.156219	-1.45867	0.362113	0.23958	-0.848816	-1.75616	0.454044	-0.222492	-0.222492	0.289651	-1.85741	-2.37994	0.687836	0.253624	-0.0937829	-0.452178
P61979-3;B2M1R6;P61979;P61979-2;H3BKD0;H3BLL4;H3BK96;A0A286YDM3;H3BKI8;A0A286YCM2;A0A286YEC4;H3BLP7;A0A286YDH1;Q8BT23;H3BJS9;H3BJ43;A0A286YE41	Heterogeneous nuclear ribonucleoprotein K	Hnrnpk	-0.795693	0.759342	0.562362	-1.14944	0.773461	-1.13643	1.26855	-0.0525198	-0.699558	-0.699558	-0.694959	1.74265	1.79829	0.442063	-0.126888	-0.652241	0.176498	-1.07252	-0.699558	-0.699558	-2.08961	2.10592	0.0514212	-0.113667	0.0263861	1.333	0.465747	0.575633	-0.699558	-0.699558	-0.340553	-0.811635	-0.491781	-1.18014	-0.282719	-1.52004	0.575725	-0.388528	1.16069	1.16069	-0.702898	-2.46781	-0.501021	-0.25699	-1.1126	0.73631	-0.441435
Q9QWW1;Q9QWW1-2;E9Q4F9;A0A140LHR9;A0A140LJ06	Homer protein homolog 2	Homer2	NA	NA	NA	NA	NA	NA	NA	NA	NA	NA	NA	NA	NA	NA	NA	NA	NA	NA	NA	NA	NA	NA	NA	NA	NA	NA	NA	NA	NA	NA	0.534255	1.21017	0.895365	-1.85866	1.66917	0.372582	0.420925	-1.96404	-0.112909	-0.112909	0.669881	0.679589	0.695849	-1.58958	1.66853	0.236062	0.997006
Q91XH5;Q64105;G3UXX3;G3UZ79	Sepiapterin reductase	Spr	1.20391	1.94502	0.433329	-0.520825	1.41473	0.533094	0.577386	-1.01959	-0.808583	-0.808583	-0.260462	0.0256338	0.171772	-1.25209	1.58415	0.595309	1.03329	1.22235	-0.808583	-0.808583	0.151105	0.052654	-1.13237	-0.431036	1.62904	-0.305879	-0.910976	-1.88805	-0.808583	-0.808583	-0.457936	1.84591	0.144817	0.44842	2.39097	-0.0514986	-1.19074	-0.904735	-0.637831	-0.637831	-0.029432	0.481563	0.485382	0.68219	1.55665	0.493817	-0.810827
Q9R111;D3YU09;A0A494B982	Guanine deaminase	Gda	-0.250221	0.200944	-0.3183	0.361829	-0.285334	1.73827	-0.443562	1.44954	0.686651	0.686651	-1.3852	-2.16783	-1.56271	-1.13014	-1.09375	-0.284955	0.402448	0.086857	0.686651	0.686651	-1.33596	0.583525	-0.359617	-0.0406474	-0.0550381	1.12153	1.89313	-1.24472	0.686651	0.686651	0.00752632	0.350119	-0.0661946	-1.67226	0.0158471	0.825863	1.41459	-1.17577	0.313752	0.313752	0.703955	0.90124	0.0229627	-1.75114	0.520358	1.04709	0.778773
O09012-2	Peroxisomal targeting signal 1 receptor	Pex5	-0.593927	0.415032	2.30282	0.351499	0.884451	0.172326	-0.623036	-1.92776	-0.626834	-0.626834	-1.15485	1.23611	1.95978	0.823	1.22233	0.352781	-0.184087	0.0161074	-0.626834	-0.626834	-0.942247	1.044	-0.489147	-0.278344	1.45147	-1.26902	-0.837456	-0.17081	-0.626834	-0.626834	-0.612668	-0.000261208	-1.23446	-0.776276	-0.641369	-1.37715	-0.932364	-0.327478	1.18526	1.18526	0.711416	0.397193	-1.5806	-0.289577	-0.32164	0.0300296	0.00803961
Q91W63;A0A498WGT1	Nicotinamide riboside kinase 1	Nmrk1	NA	NA	NA	NA	NA	NA	NA	NA	NA	NA	NA	NA	NA	NA	NA	NA	NA	NA	NA	NA	NA	NA	NA	NA	NA	NA	NA	NA	NA	NA	-0.0253192	0.938052	1.12892	-1.33676	0.844298	0.581048	0.387677	-1.3252	0.0348194	0.0348194	0.971809	0.769865	1.13741	-1.70678	0.926489	0.90339	0.601945
Q8C7H1;A0A1B0GSL6	Methylmalonic aciduria type A homolog, mitochondrial	Mmaa	-0.162845	-1.11232	-1.25446	0.0366952	-0.122568	-0.429533	0.238395	0.106943	-0.164341	-0.164341	0.793535	0.983603	-2.23856	0.174974	0.0268631	0.494814	1.54808	1.04385	-0.164341	-0.164341	-0.804073	2.27395	-1.28032	1.24981	-0.259066	1.80421	-0.446569	-1.67938	-0.164341	-0.164341	0.0983945	0.719181	1.31551	-1.1071	0.952669	0.611274	0.889153	-1.63811	-0.211634	-0.211634	0.234787	0.963924	0.280861	-0.978519	0.743789	0.907087	0.895608
Q8BGA8;A0A140LHR8;Q6P8J0;Q8BGA8-2;A0A140LI83	Acyl-coenzyme A synthetase ACSM5, mitochondrial	Acsm5	NA	NA	NA	NA	NA	NA	NA	NA	NA	NA	NA	NA	NA	NA	NA	NA	NA	NA	NA	NA	NA	NA	NA	NA	NA	NA	NA	NA	NA	NA	0.778339	0.600441	0.00686524	-1.76791	0.491952	0.518679	0.438118	-1.53409	0.138903	0.138903	0.968723	0.362411	1.35974	-1.43919	0.865716	0.655648	1.25993
P32067;A2AR07;D6RI87;F6SXM5	Lupus La protein homolog	Ssb	0.743911	-0.412531	0.938949	-1.02321	0.0344618	-0.227226	0.265512	-1.24442	0.397816	0.397816	-0.731917	1.59415	1.17046	-1.81639	-0.800572	-0.697252	-1.22561	-1.68746	0.397816	0.397816	-1.11577	1.85121	0.399933	-1.59331	0.980089	1.33847	0.457346	0.414276	0.397816	0.397816	-0.0384081	-0.558008	-1.44	-0.299592	-0.274242	-0.0593527	-0.149099	1.43462	1.08354	1.08354	0.131332	-2.04634	-1.34444	-0.396995	-0.723348	0.739881	-0.444836
Q9Z1Z0;Q9Z1Z0-2;Q9Z1Z0-4;Q9Z1Z0-3;A0A0J9YUG0	General vesicular transport factor p115	Uso1	-1.63803	-1.90361	-0.0351203	-1.18691	-1.89638	0.663412	0.297572	0.915473	1.0646	1.0646	0.333461	1.23223	0.639737	-0.0579525	-1.2782	0.325255	0.348688	-0.477013	1.0646	1.0646	-0.596412	0.993119	-0.851541	-0.413786	-1.71452	-0.352627	-0.027619	0.293203	1.0646	1.0646	-0.0334094	-0.650122	-2.39944	-0.557785	-1.09843	-0.765668	-0.0542781	0.613468	1.33924	1.33924	0.203874	-0.871424	-1.72065	0.677344	-1.48972	-0.128765	0.0113409
Q9WU84;A0A494BB58;A0A494BAJ5;A0A494BBF1	Copper chaperone for superoxide dismutase	Ccs	0.403561	-0.0391757	0.316937	-2.4231	-1.61829	-0.322893	-0.0245522	-1.55652	0.64239	0.64239	0.433191	0.401024	2.56982	-0.963952	-0.0288331	0.415655	0.232162	0.807108	0.64239	0.64239	0.986275	0.427344	-1.42713	-1.60887	0.295985	-0.0398778	-0.453761	-0.63646	0.64239	0.64239	-1.38484	1.70794	-1.00658	1.39114	0.447167	0.453081	-1.16304	0.435514	-0.481712	-0.481712	-0.524721	0.0175312	-0.840997	2.51087	-0.428144	0.983166	-0.664386
Q8VDM4;A0A338P6M5;A0A338P7H4	26S proteasome non-ATPase regulatory subunit 2	Psmd2	-0.617699	-0.823803	-1.31047	-0.595001	-0.874578	-0.482877	0.267012	0.873354	0.703598	0.703598	-1.20351	-1.40144	-0.615648	0.689517	-1.64386	-0.242547	-0.683116	-0.070555	0.703598	0.703598	-0.236189	-0.983462	0.595018	0.478408	-0.862651	2.3715	1.01518	2.13582	0.703598	0.703598	-0.143855	-0.635631	-2.01885	-0.584473	-0.61722	-1.49247	0.408558	0.301844	1.22895	1.22895	0.555585	-0.948543	-1.82104	0.309271	-0.705735	0.243366	0.216016
P70441;P70441-2	Na(+)/H(+) exchange regulatory cofactor NHE-RF1	Slc9a3r1	NA	NA	NA	NA	NA	NA	NA	NA	NA	NA	NA	NA	NA	NA	NA	NA	NA	NA	NA	NA	NA	NA	NA	NA	NA	NA	NA	NA	NA	NA	0.00122698	0.076489	0.416066	-1.1393	0.233595	0.977744	1.76256	-1.28222	0.249019	0.249019	0.0464958	0.665915	0.831008	-2.00069	0.213142	1.2584	0.875061
Q00897	Alpha-1-antitrypsin 1-4	Serpina1d	-0.645917	-1.08651	-0.346414	1.70046	-0.522697	-0.384089	0.481002	0.353528	-0.246042	-0.246042	-2.07616	1.34905	-0.335522	0.997516	-1.21427	-0.130693	0.844672	-0.807371	-0.246042	-0.246042	-1.91334	-0.048136	0.675856	0.424138	-0.355044	0.841683	2.63419	1.04032	-0.246042	-0.246042	-1.71867	-0.94119	-0.49939	1.89334	-0.997113	-0.0223575	-0.548112	2.08747	-0.175069	-0.175069	0.24214	-0.558567	-0.814639	2.28553	-1.09426	0.271592	0.51258
Q8VDG3;A0A0R4J0P6;A0A2R8VKA3	Poly(A)-specific ribonuclease PARN	Parn	NA	NA	NA	NA	NA	NA	NA	NA	NA	NA	NA	NA	NA	NA	NA	NA	NA	NA	NA	NA	NA	NA	NA	NA	NA	NA	NA	NA	NA	NA	-0.293431	-0.756136	-1.67865	0.11184	-0.806163	-0.893423	-0.225309	0.868722	1.26461	1.26461	-0.0926853	-1.9754	-1.39499	-0.231062	-1.34293	0.327102	-0.0785184
P62192	26S protease regulatory subunit 4	Psmc1	-0.75255	-1.16143	-1.23951	-0.16092	-0.957771	-0.783227	0.104696	1.13539	0.419203	0.419203	-1.61865	-0.545699	-0.638832	0.935661	-1.31264	-0.294879	-1.12612	-0.196038	0.419203	0.419203	-0.157314	-1.0748	1.44928	0.576473	-0.116892	1.88137	1.10231	2.43686	0.419203	0.419203	-0.616544	-1.80892	-2.19408	-0.820981	-1.84705	-0.751536	0.200696	0.5499	1.10377	1.10377	0.085593	-0.069953	-1.93362	0.292033	-0.609893	0.277506	0.192042
P35486	Pyruvate dehydrogenase E1 component subunit alpha, somatic form, mitochondrial	Pdha1	0.891786	0.817437	1.34095	1.58409	1.46658	0.244188	-0.543077	-0.432595	0.283737	0.283737	0.69349	0.629572	-1.23808	-1.11786	0.602985	0.251811	0.283805	-0.285783	0.283737	0.283737	0.266717	0.174103	-1.75601	-0.484572	0.26207	-0.501581	-2.04464	-2.80781	0.283737	0.283737	0.154388	1.17022	0.130325	-1.22756	0.908924	-0.00643965	1.27297	-0.524117	-0.814735	-0.814735	0.32827	0.620207	1.1627	-1.30074	0.711449	1.21768	1.42467
G3X9Y6;A0A1Y7VK17	NA	Akr1c19	NA	NA	NA	NA	NA	NA	NA	NA	NA	NA	NA	NA	NA	NA	NA	NA	NA	NA	NA	NA	NA	NA	NA	NA	NA	NA	NA	NA	NA	NA	1.5085	0.667296	0.928341	-1.04946	0.442914	0.5199	0.286128	-1.19469	0.0961128	0.0961128	1.12759	0.803669	-0.0170343	-2.04855	0.942245	0.624165	0.363228
P05132;P05132-2	cAMP-dependent protein kinase catalytic subunit alpha	Prkaca	0.177365	-0.816406	-1.33851	0.680071	-1.16058	0.482583	-0.10438	0.686518	0.812073	0.812073	0.589569	-2.25063	-2.05194	-0.498755	-2.02293	-0.494437	-0.243254	0.832921	0.812073	0.812073	0.846713	-1.10196	-0.442625	1.26558	0.134231	0.574621	0.563832	0.819964	0.812073	0.812073	-0.640422	-1.2474	-1.98094	0.358023	-0.779213	-1.00225	0.41865	1.11006	0.690616	0.690616	-0.634001	-1.36367	-1.70268	-0.0155714	-0.776837	0.346767	-0.529046
A0A0R4J135;G3UYY2;G3UWK0;G3UZT2;G3UWX5	NA	Selenbp2	0.785168	-0.708205	1.02593	-1.37317	1.18302	0.282672	0.779486	-1.43587	0.229805	0.229805	0.458343	0.175901	0.445659	-2.31756	1.18354	0.656475	0.538847	-0.105459	0.229805	0.229805	-0.0853335	0.466137	-2.36589	-0.437867	0.598237	1.44632	-0.673182	-1.90201	0.229805	0.229805	0.84009	0.835467	-1.02336	0.900317	0.77921	1.10935	-1.16614	-0.961389	0.336644	0.336644	0.841606	-0.0855149	-0.596298	1.6145	-0.390551	-1.21378	0.434592
Q9CW42;D3YZZ3;A0A087WPC2	Mitochondrial amidoxime-reducing component 1	44256	NA	NA	NA	NA	NA	NA	NA	NA	NA	NA	NA	NA	NA	NA	NA	NA	NA	NA	NA	NA	NA	NA	NA	NA	NA	NA	NA	NA	NA	NA	0.130445	-0.796476	0.587593	-2.50575	0.106135	0.0871571	1.11951	-0.0880734	1.02028	1.02028	-0.702345	-0.318104	-0.307333	-1.60528	-0.762088	1.41707	0.0940849
Q80X50-5	Ubiquitin-associated protein 2-like	Ubap2l	NA	NA	NA	NA	NA	NA	NA	NA	NA	NA	NA	NA	NA	NA	NA	NA	NA	NA	NA	NA	NA	NA	NA	NA	NA	NA	NA	NA	NA	NA	-0.352616	0.222502	1.23503	0.114361	0.726565	0.628074	-0.322197	-0.868056	-1.06742	-1.06742	-0.264369	1.68833	1.73291	0.315998	2.18312	0.0380958	0.57226
B1AWE0;Q6PFA2;O08585;B1AWE1;B1AWD8;B1AWD9	Clathrin light chain A	Clta	-0.503242	0.716493	1.15699	0.356707	0.398678	0.0265113	-0.0492237	-0.423484	0.10234	0.10234	-2.28245	1.70676	2.41414	-0.220636	-1.30184	-0.376637	-0.049972	-1.24847	0.10234	0.10234	-2.17773	1.2497	0.795563	-0.763174	-0.230617	-0.223959	1.0006	-0.584754	0.10234	0.10234	-0.743406	-0.607992	2.23779	-0.499792	-0.530485	0.750493	0.0742389	-0.0161861	-1.20457	-1.20457	-0.37509	0.97596	2.02736	-0.376282	0.69767	-0.405319	0.412729
O08715;O08715-4;O08715-6;O08715-2;O08715-5;O08715-3;F6V317	A-kinase anchor protein 1, mitochondrial	Akap1	-0.306061	-1.30669	-0.832505	2.08646	-0.568183	-0.485242	-1.44027	1.76245	0.482202	0.482202	-0.71002	-0.862814	-0.691526	0.854888	-1.08475	-0.47763	-0.513655	-0.277764	0.482202	0.482202	-0.520145	-0.925042	0.340178	1.55469	-1.27195	-0.230877	2.19402	0.819227	0.482202	0.482202	0.328788	-0.636514	-1.19743	-1.34376	-0.279008	-0.834378	0.394938	0.19044	1.18606	1.18606	0.545945	-0.876508	-0.577461	-2.46018	-0.383113	0.641753	-0.0915415
P63030;D3YWY6;D3Z5S0;E9Q0V4;D3Z786	Mitochondrial pyruvate carrier 1	Mpc1	1.21631	0.20222	2.39583	0.388951	1.79212	-0.153393	-1.19315	-1.00894	0.796839	0.796839	0.25608	0.147853	-0.0802605	-1.36458	-0.19729	-0.0512654	0.191781	-0.0420486	0.796839	0.796839	0.0746218	-1.13468	-1.83326	-1.78775	-0.442639	-0.715453	-0.23717	-1.20493	0.796839	0.796839	0.229644	0.070991	0.975285	-1.48043	0.948848	0.398179	0.947615	-0.973142	-0.658366	-0.658366	0.0463119	0.441584	2.2562	-0.828815	1.63308	1.0869	0.43168
P84228;A0A1W2P768;P68433;F8WI35	Histone H3.2;Histone H3.1;Histone H3	Hist1h3b;Hist1h3a;H3f3a	0.619182	0.193109	0.671916	0.0454993	2.02052	0.278465	-0.00528775	-1.41238	-0.115291	-0.115291	-0.189793	0.530043	1.99215	-1.36914	0.643427	0.0191145	-0.911867	-1.22523	-0.115291	-0.115291	-0.171805	0.221488	-1.51505	-1.25793	1.84598	-0.262915	1.63173	-1.69948	-0.115291	-0.115291	0.599393	0.621976	2.69714	-0.794622	0.910124	1.29247	0.811344	0.376787	-0.502645	-0.502645	-0.680782	-1.02871	1.68676	-1.56901	0.0725559	0.544994	-0.728206
P47738;A0A0G2JEU1;A0A0G2JFQ0;A0A0G2JF60;D3YYF3	Aldehyde dehydrogenase, mitochondrial	Aldh2	1.10755	0.4143	-0.159481	-1.7304	0.704033	0.649818	0.678469	-1.40304	0.219499	0.219499	1.58141	0.277084	-0.609811	-2.32469	0.579605	0.550496	1.0465	0.699574	0.219499	0.219499	0.110773	0.428271	-1.90732	-1.46882	0.186373	1.42368	-1.10806	-1.04331	0.219499	0.219499	0.583926	0.692902	0.144496	-1.83408	0.506467	0.355171	0.774578	-1.43382	0.209217	0.209217	0.61837	0.358919	0.653044	-1.60247	0.71939	1.09536	0.925911
Q6ZWQ0;E9QP46;Q6DFZ2;F6W8R9;Q6ZWQ0-3;D3YVK9;Q6ZWN0;F7BX34	Nesprin-2	Syne2	NA	NA	NA	NA	NA	NA	NA	NA	NA	NA	NA	NA	NA	NA	NA	NA	NA	NA	NA	NA	NA	NA	NA	NA	NA	NA	NA	NA	NA	NA	-1.22552	0.193356	1.90178	-1.3471	0.978414	1.08963	0.586864	-0.0327419	-0.746545	-0.746545	-0.407358	0.994507	0.779995	-0.757141	1.13691	0.372755	0.110297
Q9R0P9	Ubiquitin carboxyl-terminal hydrolase isozyme L1	Uchl1	0.94116	0.324354	-0.252815	-2.19836	-0.1105	0.346495	-0.892823	-1.73879	0.892598	0.892598	0.0876397	0.748093	1.92938	-0.855317	-0.672585	0.679503	0.557195	0.147392	0.892598	0.892598	-0.279484	0.236943	-2.09671	-0.874982	-1.01691	-0.54886	0.94748	-0.763088	0.892598	0.892598	NA	NA	NA	NA	NA	NA	NA	NA	NA	NA	NA	NA	NA	NA	NA	NA	NA
Q8BZA9;A0A0J9YV11	Fructose-2,6-bisphosphatase TIGAR	Tigar	1.28409	1.36908	1.57966	-0.946559	1.35944	0.588556	1.09138	-1.45118	-0.578678	-0.578678	0.399402	0.0505391	0.866343	-0.974966	1.20243	0.303251	0.750605	1.0674	-0.578678	-0.578678	0.0401199	0.0317568	-1.50872	-1.17186	0.646093	0.106381	-1.95506	-1.25613	-0.578678	-0.578678	0.989269	3.05978	0.466394	1.31864	1.84127	1.11853	-0.117721	-0.288128	-0.310069	-0.310069	-0.475409	0.0116663	-1.50794	-0.212691	-1.12727	-2.04338	-0.544221
P17742;A0A1L1SST0;A0A1L1SRX5;V9GXC1;V9GX31	Peptidyl-prolyl cis-trans isomerase A;Peptidyl-prolyl cis-trans isomerase A, N-terminally processed	Ppia	1.12963	-0.001185	-0.79383	-1.99538	-1.03953	-0.248618	0.294796	-0.879459	1.27374	1.27374	0.77462	-0.685829	0.7274	-0.806571	-1.82177	0.672896	-0.264319	-0.739509	1.27374	1.27374	1.23447	-0.269135	-0.940671	-1.31801	-0.427815	-0.25393	-0.363209	0.372516	1.27374	1.27374	1.77451	0.669144	-0.499572	0.684601	-0.378892	-0.852811	-0.885454	0.202351	0.38752	0.38752	2.18204	-1.36869	-1.42914	1.05655	-1.49334	0.0643952	-0.518489
O70571;A0A0N4SW53	[Pyruvate dehydrogenase (acetyl-transferring)] kinase isozyme 4, mitochondrial	Pdk4	-1.23301	-1.23128	2.34646	-1.45269	0.487336	-0.142112	-0.474059	1.94545	0.0930764	0.0930764	-0.448254	-1.14053	2.07219	-0.744982	-0.389233	0.606614	0.202439	-0.0136395	0.0930764	0.0930764	-0.986984	0.796487	-1.6068	0.137377	-0.966757	0.439328	1.33096	-0.0927739	0.0930764	0.0930764	-0.0348181	0.776224	0.864959	-0.689082	1.10118	0.507457	1.04307	-0.986722	-0.234153	-0.234153	-0.367042	0.220818	0.662378	-1.78393	1.15313	1.28941	0.596914
Q8BHL8	Proteasome inhibitor PI31 subunit	Psmf1	NA	NA	NA	NA	NA	NA	NA	NA	NA	NA	NA	NA	NA	NA	NA	NA	NA	NA	NA	NA	NA	NA	NA	NA	NA	NA	NA	NA	NA	NA	-1.29157	0.206893	-0.487169	1.08816	-0.0353761	-0.569965	-0.578472	1.76097	0.0229957	0.0229957	-1.13371	-1.17984	-1.78404	1.91946	-0.922109	0.16256	-1.00534
Q9QZM2;D6RFU3;F2Z482;D6REU1	DNA polymerase subunit gamma-2, mitochondrial	Polg2	NA	NA	NA	NA	NA	NA	NA	NA	NA	NA	NA	NA	NA	NA	NA	NA	NA	NA	NA	NA	NA	NA	NA	NA	NA	NA	NA	NA	NA	NA	0.648466	-0.151951	1.50855	-2.06292	0.676159	0.187786	0.582535	-1.77141	-0.560893	-0.560893	0.0339818	0.744367	0.742741	-0.951654	1.99605	1.20453	1.02962
Q6P4T2	U5 small nuclear ribonucleoprotein 200 kDa helicase	Snrnp200	-0.895601	0.155433	1.65063	-0.675901	1.39273	1.16041	-0.279734	-1.2188	-1.05899	-1.05899	-1.23804	0.587622	1.84179	-0.617117	1.18546	0.129957	-0.507528	-0.801079	-1.05899	-1.05899	0.0723741	0.847984	0.624504	-0.451817	1.55416	1.17623	0.560012	0.10026	-1.05899	-1.05899	-0.995364	-0.202276	1.79852	-1.30862	1.0973	1.32011	0.782988	0.448556	0.528449	0.528449	-1.73039	-2.21186	-0.347533	-0.38209	-0.816745	1.21235	-0.147587
Q8BIP0	Aspartate--tRNA ligase, mitochondrial	Dars2	1.74643	1.33061	0.159391	-0.318853	0.624563	1.28883	0.942483	0.122696	-1.12168	-1.12168	1.27926	0.342376	0.157203	-1.06833	0.516293	0.0673823	0.385023	-0.0899363	-1.12168	-1.12168	0.113519	1.29102	-0.727343	-0.844684	1.24316	1.14013	-1.38452	-1.58663	-1.12168	-1.12168	-0.246878	-0.79018	0.558578	0.287569	-0.698672	1.07398	0.789754	0.605827	0.990974	0.990974	-0.118296	-0.177148	-1.76466	-0.424996	-1.54392	1.0428	0.539484
Q8BVA5;A0A0F6AIX5;A0A1W2P7C8;A0A0F6AIX6;Q8BVA5-2;A0A1W2P6L7;A0A1W2P7T7;A0A1W2P6J8;A0A1W2P820;Q8BVA5-3;A0A1W2P818;A0A1W2P6H0;Q8BVA5-4	UPF0554 protein C2orf43 homolog	NA	NA	NA	NA	NA	NA	NA	NA	NA	NA	NA	NA	NA	NA	NA	NA	NA	NA	NA	NA	NA	NA	NA	NA	NA	NA	NA	NA	NA	NA	NA	0.556856	0.970255	0.345865	-1.91871	1.84051	1.11638	-0.549031	-1.57094	0.141081	0.141081	-0.0617213	1.15449	1.15667	-0.934625	1.2377	-0.313928	0.26588
P25688;A0A0G2JG44;D3Z4U1	Uricase	Uox	NA	NA	NA	NA	NA	NA	NA	NA	NA	NA	NA	NA	NA	NA	NA	NA	NA	NA	NA	NA	NA	NA	NA	NA	NA	NA	NA	NA	NA	NA	1.711	0.388743	1.33081	-1.47494	0.00921713	0.192494	-0.352992	-1.77343	0.467407	0.467407	1.07123	0.749329	-0.0498174	-1.75358	0.431603	0.394554	0.569062
Q60866;A2AUR3;Q60866-2;A2AUR5	Phosphotriesterase-related protein	Pter	1.18372	0.701073	0.615073	-1.66134	0.902266	1.32307	1.00648	-1.38654	0.417494	0.417494	0.829378	-0.48441	0.423349	-2.2034	0.331561	0.787079	0.68012	1.02896	0.417494	0.417494	-0.0351471	-0.715482	-1.64096	-0.840727	0.184641	-0.402575	-1.88545	-1.2457	0.417494	0.417494	0.206936	1.21182	-0.245823	-0.818811	0.373635	0.858901	0.807996	1.07773	-0.0251957	-0.0251957	0.25232	-1.82477	-1.8603	-1.84263	0.0272877	0.9231	-0.585954
Q5U458;E9Q8B3;A2A8D1	DnaJ homolog subfamily C member 11	Dnajc11	-0.660924	1.13739	1.82894	1.06561	3.05712	1.06742	0.319895	0.0209388	-0.263557	-0.263557	0.150658	-0.336662	-0.731815	-0.881695	0.863087	0.177606	0.23526	-0.261309	-0.263557	-0.263557	-1.01449	-0.238527	-1.88593	0.0414755	0.366671	-0.119138	-0.532633	-2.08761	-0.263557	-0.263557	0.776723	0.52937	-0.403761	-1.12977	0.787815	0.727457	0.793319	-0.470276	0.0658332	0.0658332	-0.226028	0.946135	1.4056	-1.52275	1.25413	1.60345	1.34842
E9Q3L2;A0A140T8I9;A0A338P7D3;A0A338P6F9;A0A338P6S0	NA	Pi4ka	NA	NA	NA	NA	NA	NA	NA	NA	NA	NA	NA	NA	NA	NA	NA	NA	NA	NA	NA	NA	NA	NA	NA	NA	NA	NA	NA	NA	NA	NA	-0.665942	0.084449	-0.00303674	-1.71192	0.180645	0.232322	1.11045	-0.810574	0.654852	0.654852	-0.363984	0.0670665	-0.342511	-1.45374	0.131285	2.05282	0.512007
O35604	Niemann-Pick C1 protein	Npc1	NA	NA	NA	NA	NA	NA	NA	NA	NA	NA	NA	NA	NA	NA	NA	NA	NA	NA	NA	NA	NA	NA	NA	NA	NA	NA	NA	NA	NA	NA	0.877953	1.31572	0.385919	-2.1592	1.19165	0.773884	0.69856	-1.20739	-0.333513	-0.333513	0.353017	0.125815	1.43916	-1.67308	0.96981	1.44526	0.907012
Q99L88;Q99L88-2	Beta-1-syntrophin	Sntb1	0.575041	0.781231	0.993451	-2.17522	0.943089	-0.0626883	1.64894	-2.04132	-0.61792	-0.61792	-0.124064	0.950754	1.21379	-0.21373	1.57607	0.0472597	0.644767	0.534436	-0.61792	-0.61792	-0.102652	0.645629	-0.781215	-1.12946	0.823411	1.13032	-0.98465	-1.18567	-0.61792	-0.61792	-0.483711	-0.204284	1.79268	-0.398746	-0.663482	-0.559391	2.04059	-0.131985	0.276992	0.276992	-0.996796	-0.0579555	-1.05286	-1.31113	-1.39133	1.04176	-0.207045
H7BWY8;Q8C8T8;Z4YL87;G3UWF3	Pre-rRNA-processing protein TSR2 homolog	Tsr2	NA	NA	NA	NA	NA	NA	NA	NA	NA	NA	NA	NA	NA	NA	NA	NA	NA	NA	NA	NA	NA	NA	NA	NA	NA	NA	NA	NA	NA	NA	-1.84651	1.42279	-0.82024	1.28775	0.375173	-0.920565	-0.837573	1.05902	0.272749	0.272749	-1.22086	-0.883659	-1.51978	0.750127	-0.567364	-0.0722416	-1.37599
Q8VHC3	Selenoprotein M	Selm	-0.107069	-2.10017	1.14702	0.357762	0.797179	0.0348644	-0.565887	-1.24729	-0.634932	-0.634932	-0.52985	1.57284	1.85038	0.762216	0.818562	1.42073	0.562424	1.46636	-0.634932	-0.634932	-0.408592	0.910894	0.457354	-0.312539	-0.230069	-0.763043	-2.08555	0.00105562	-0.634932	-0.634932	NA	NA	NA	NA	NA	NA	NA	NA	NA	NA	NA	NA	NA	NA	NA	NA	NA
E9QJS0;G5E8U8;G5E8U5;Q80ZK0;D3Z6K5	28S ribosomal protein S10, mitochondrial	Mrps10	0.214482	0.690367	1.11323	-0.0461662	1.50901	0.536097	1.11205	0.606169	0.380819	0.380819	0.996848	-1.14689	-2.57646	-1.04156	-0.0193819	-0.610568	0.719233	0.389719	0.380819	0.380819	-0.662967	0.717873	-2.08943	0.253904	-0.660005	0.563837	-0.752381	-2.10193	0.380819	0.380819	-0.14196	-1.53174	-1.22607	-0.3449	-1.39507	-0.412281	0.421858	1.26257	1.26026	1.26026	0.310347	-1.05643	-1.04525	0.312131	-1.06226	0.752017	0.0407279
Q9Z0R9;Q9JJE7;A0A494BBD1;A0A494BB03	Fatty acid desaturase 2	Fads2	NA	NA	NA	NA	NA	NA	NA	NA	NA	NA	NA	NA	NA	NA	NA	NA	NA	NA	NA	NA	NA	NA	NA	NA	NA	NA	NA	NA	NA	NA	0.592758	1.37343	1.66056	-1.19182	1.69867	0.460103	-0.0369922	-1.24238	-0.435991	-0.435991	0.627956	1.56509	0.74419	-0.892622	0.906648	-0.219324	0.0571628
Q9CX98;Q9CX98-2;Q9CX98-3	Cytochrome P450 2U1	Cyp2u1	NA	NA	NA	NA	NA	NA	NA	NA	NA	NA	NA	NA	NA	NA	NA	NA	NA	NA	NA	NA	NA	NA	NA	NA	NA	NA	NA	NA	NA	NA	1.30629	0.555709	-1.20646	0.655015	1.49411	0.657882	-1.50683	0.413705	0.044913	0.044913	1.32694	-0.967838	-1.47481	1.67624	0.928617	-0.825454	-0.030203
Q8C0C7;E9PWY9;D6RIJ2	Phenylalanine--tRNA ligase alpha subunit	Farsa	-0.5873	1.35323	0.526108	-2.17362	0.915578	1.27312	0.670138	-1.63064	-0.665433	-0.665433	-0.577973	0.53595	1.60382	-1.24312	0.824669	0.326942	0.585573	-0.0731638	-0.665433	-0.665433	0.848966	1.48728	-0.584125	0.0291164	1.78361	-0.828021	-0.479972	-0.593553	-0.665433	-0.665433	-0.791568	0.99157	-0.24763	2.47379	-1.15133	-1.23275	-0.0867234	0.463715	-0.463103	-0.463103	-0.739808	0.178258	0.204531	1.61161	-0.756564	-0.306235	-0.0800848
O35682;A0A0N4SW94	Myeloid-associated differentiation marker	Myadm	-0.632754	0.0274494	2.3677	0.807317	1.51313	0.253557	0.190854	0.41491	-1.1136	-1.1136	-1.11625	1.22721	1.67285	-0.171378	0.753032	-0.266805	-0.623125	-0.698971	-1.1136	-1.1136	-1.57846	1.22389	0.631774	-0.552291	0.603156	0.343164	0.258405	0.0332588	-1.1136	-1.1136	-0.765654	0.970715	1.96387	-0.0529525	0.960539	1.95617	-0.0649045	-0.816096	-1.16932	-1.16932	-0.211429	0.933214	1.80557	-0.455264	1.2588	0.791073	-0.35035
Q8VEA4	Mitochondrial intermembrane space import and assembly protein 40	Chchd4	NA	NA	NA	NA	NA	NA	NA	NA	NA	NA	NA	NA	NA	NA	NA	NA	NA	NA	NA	NA	NA	NA	NA	NA	NA	NA	NA	NA	NA	NA	0.306277	-0.852839	-1.58037	-0.47759	-1.08925	-0.612753	0.0227534	0.757736	1.39653	1.39653	0.473177	-1.43867	-1.29274	-0.588999	-1.47718	0.526868	0.0559643
P45952;D6RFD7	Medium-chain specific acyl-CoA dehydrogenase, mitochondrial	Acadm	0.362647	-1.52894	0.0003649	2.42041	-0.043	-0.872155	-1.29385	1.1952	0.276669	0.276669	0.748211	-0.031457	-2.67458	0.383607	-0.601133	0.245359	0.38915	-0.0235672	0.276669	0.276669	-0.541681	-0.211439	-0.813458	1.19629	-1.35995	0.656143	1.57931	-0.841487	0.276669	0.276669	0.739132	-0.789449	-0.0755967	-1.59226	0.124799	0.337197	1.12684	-0.613415	0.0406152	0.0406152	1.13822	-0.461403	0.547507	-2.41225	0.713712	1.4575	0.565937
Q9D8S4;A0A1L1SS58;A0A1L1SQJ5;A0A1L1SS70	Oligoribonuclease, mitochondrial	Rexo2	0.312566	0.370496	-0.19475	-2.36871	-0.369209	0.643879	0.80443	-2.20543	0.511216	0.511216	0.567407	0.495445	0.226936	-0.661248	0.0320158	1.05356	0.552146	0.0416794	0.511216	0.511216	0.50433	1.09959	-1.87554	-0.775041	-0.407656	1.80713	-1.74545	-0.975869	0.511216	0.511216	0.0140764	-0.347687	-2.44363	0.574275	-0.917698	-0.0946927	-0.396901	0.639846	1.20076	1.20076	0.40992	-1.18939	-1.72943	0.379722	-1.57988	-0.19865	-0.0751781
Q99LF4	tRNA-splicing ligase RtcB homolog	Rtcb	0.0658444	-0.695033	1.57265	-1.24053	0.369461	-0.592302	0.911198	-1.4247	1.38153	1.38153	-0.939973	0.156031	0.892377	-1.34894	-0.594962	-0.111149	-0.348949	0.376053	1.38153	1.38153	-0.435225	-0.243483	-1.68732	-1.28758	-0.361543	-0.268541	-0.663228	-0.389352	1.38153	1.38153	-0.289151	-0.45546	-0.870973	0.710772	-0.714422	-0.126889	-0.16651	1.69977	0.930004	0.930004	-0.99997	-1.04094	-2.18159	0.966154	-1.78224	-0.527132	-0.855607
Q64737;Q64737-2;D6RCG1;A0A338P6X4;A0A338P676;A0A338P6W0	Trifunctional purine biosynthetic protein adenosine-3;Phosphoribosylamine--glycine ligase;Phosphoribosylformylglycinamidine cyclo-ligase;Phosphoribosylglycinamide formyltransferase	Gart	0.0679688	0.766392	0.675195	-1.65439	1.81583	1.46366	1.07551	-1.67104	-0.0389026	-0.0389026	-0.14468	-0.753791	0.169495	-1.72949	0.663959	0.178763	0.112106	0.403139	-0.0389026	-0.0389026	0.881367	1.08923	-1.539	-1.02555	1.60802	0.388401	-1.16162	-1.44606	-0.0389026	-0.0389026	-1.50198	0.211493	0.353858	1.43196	0.816813	0.432963	-1.40585	0.413059	-0.686009	-0.686009	-1.50673	0.426735	-1.09693	2.2197	0.0978959	-1.23115	-0.734895
Q8BGB7;Q8BGB7-2	Enolase-phosphatase E1	Enoph1	0.397576	1.65194	2.01261	-0.871283	1.86601	0.263712	1.06187	-1.50818	-0.286772	-0.286772	-0.543603	0.29467	0.277798	-0.879641	0.679412	0.249154	-0.024293	0.192499	-0.286772	-0.286772	0.705053	0.379409	-1.68301	-1.10644	1.2235	0.44564	-1.60866	-1.75512	-0.286772	-0.286772	-0.407141	-0.322109	-2.15783	-0.724311	-0.745913	-1.40982	-0.521582	0.0353961	1.01693	1.01693	0.270116	-1.70901	-1.72121	-0.314573	-0.695994	0.890746	-0.325332
Q05117	Tartrate-resistant acid phosphatase type 5	Acp5	NA	NA	NA	NA	NA	NA	NA	NA	NA	NA	NA	NA	NA	NA	NA	NA	NA	NA	NA	NA	NA	NA	NA	NA	NA	NA	NA	NA	NA	NA	0.60368	1.90121	-0.754449	-0.665054	1.20278	1.08198	-0.641868	-0.483802	0.44458	0.44458	0.908877	-0.744389	0.0801915	-2.08362	-0.209158	-1.37386	0.661229
Q80YT7;E9Q1A0;G3X9L9;Q80YT7-2;Q3UR03;Q8K389;A0A0G2JEX6	Myomegalin	Pde4dip	0.31266	1.923	0.785159	-0.538687	1.8175	1.58066	0.909055	-1.16728	-1.11393	-1.11393	-0.216802	0.742313	0.375156	-0.817726	0.945983	-0.150931	-0.110641	-0.143386	-1.11393	-1.11393	-0.340901	1.74507	0.317435	-0.63923	0.408639	0.431772	-1.57231	0.0870951	-1.11393	-1.11393	-0.269003	-0.660465	-2.57198	0.168205	-0.663135	-0.901143	-0.31285	0.362586	0.751949	0.751949	0.215139	-2.02409	-1.27161	-0.535831	-0.518179	0.378258	0.151237
Q9D4H1	Exocyst complex component 2	Exoc2	-0.322515	1.74891	0.675906	-0.205161	1.57689	0.76493	0.18644	-0.388137	-1.38489	-1.38489	0.129399	1.40798	1.24772	0.402323	1.55491	0.692385	0.373775	0.127506	-1.38489	-1.38489	-0.194677	0.818842	0.0769756	-0.904998	0.44972	0.113216	-1.07525	-0.947736	-1.38489	-1.38489	-1.88884	-0.577508	-0.605516	0.0407086	-0.218804	-1.44652	0.11805	1.00071	0.905334	0.905334	-1.50932	-0.949246	-1.19157	1.18651	-1.24588	1.31946	-0.434679
Q9DB60;B1AS14	Prostamide/prostaglandin F synthase	Fam213b	-0.993828	0.546769	0.727015	1.58554	-0.539912	-0.274983	-0.184986	1.11624	-0.208671	-0.208671	-0.989356	0.11564	0.253715	2.16723	0.229618	0.00265205	0.326148	0.237958	-0.208671	-0.208671	-1.69724	0.441535	1.21113	0.908066	-1.71448	-2.51769	-0.878135	1.17338	-0.208671	-0.208671	0.48312	-0.087274	0.416502	-1.68239	0.67707	1.54083	1.27327	-0.364826	-0.396099	-0.396099	-0.0757605	-0.310825	0.893844	-2.06371	0.0698639	1.00261	0.815165
P22599	Alpha-1-antitrypsin 1-2	Serpina1b	-0.459591	-1.44708	-0.683688	1.89838	-0.977076	-0.418994	-0.401488	-0.484956	0.270394	0.270394	-1.55896	1.87576	-0.0685561	1.64896	-1.93174	-0.805172	0.61635	-0.547259	0.270394	0.270394	-1.20707	-0.149251	1.19443	0.236587	-0.757572	0.30306	1.54036	0.962208	0.270394	0.270394	-1.08415	-1.32719	0.135075	1.56353	-0.911072	0.706299	-0.366536	2.55256	-0.242289	-0.242289	1.7635	-0.44164	-0.4247	2.05572	-1.11252	-0.439391	1.01856
Q9Z0U1;A0A3B2WBH9;A0A3B2WCN9;A0A494B9E6;A0A494BAA0	Tight junction protein ZO-2	Tjp2	NA	NA	NA	NA	NA	NA	NA	NA	NA	NA	NA	NA	NA	NA	NA	NA	NA	NA	NA	NA	NA	NA	NA	NA	NA	NA	NA	NA	NA	NA	-1.12041	0.454089	-1.19829	1.15059	0.0627687	-0.245992	-1.732	1.3571	0.482549	0.482549	-0.734375	-1.33016	-1.75649	1.68886	-1.34207	-0.678246	-1.11313
Q9DBB5;H3BJN7	Eukaryotic translation initiation factor 4E type 3	Eif4e3	1.02368	0.512654	0.456179	-2.53172	0.0925408	1.72364	0.497144	-1.47284	0.758818	0.758818	-0.410962	-1.04697	0.337457	-1.67738	-0.292084	0.81481	-0.0941942	0.557329	0.758818	0.758818	0.671319	-0.354847	-1.18521	-1.45694	1.19913	-0.386181	-0.98713	-0.542327	0.758818	0.758818	NA	NA	NA	NA	NA	NA	NA	NA	NA	NA	NA	NA	NA	NA	NA	NA	NA
Q9CQA1	Trafficking protein particle complex subunit 5	Trappc5	-0.688927	-0.311893	-0.528956	0.674005	0.0359863	1.17076	1.04042	1.50865	-0.0984877	-0.0984877	-0.871248	-1.54183	-0.73403	1.24397	-2.2283	-0.716036	0.982629	0.0228187	-0.0984877	-0.0984877	-1.50195	-1.00187	-0.363898	0.504502	0.216494	-0.0512873	1.32569	2.40524	-0.0984877	-0.0984877	-1.66894	0.659682	-0.625378	-0.513046	1.74656	-1.70873	-0.678984	1.11899	-0.213483	-0.213483	-0.584861	-0.592549	-1.20038	0.764993	-0.158737	-0.331491	-1.63335
Q9CYZ2;A2AUD5;Q3TAI4;V9GWU5;Q3TUJ9;F6VQ81;Q8BKP1	Tumor protein D54	Tpd52l2	1.02561	0.686463	0.774516	-1.9347	1.44444	0.530927	0.766327	-0.891612	0.926025	0.926025	0.145945	0.458501	-0.341247	-1.1648	-0.306397	0.0843568	0.605859	0.422923	0.926025	0.926025	-0.612907	-0.909236	-1.98475	-1.64095	-0.93483	0.564269	-1.40785	-0.937004	0.926025	0.926025	0.489281	-0.826635	-0.889608	-1.03982	-0.971265	-0.241083	0.3286	0.405402	1.47705	1.47705	0.29059	-1.30935	-1.46358	-0.778372	-1.50077	0.430244	-0.141267
Q9QXC1;Q6YJU1;A0A338P7B8	Fetuin-B	Fetub	-0.566217	-0.537436	-1.8587	0.830673	-1.60032	-0.610603	1.10656	-0.733752	-0.763685	-0.763685	-0.412934	1.29581	0.473841	0.692085	0.136249	0.276341	1.38845	-0.123353	-0.763685	-0.763685	-1.32174	1.97868	1.28968	0.240142	-0.246904	1.86748	0.575565	0.442517	-0.763685	-0.763685	-1.51542	-0.705252	-0.243564	1.83646	-1.42712	0.997837	0.361499	1.52524	-0.655942	-0.655942	1.07589	-1.65868	0.514657	0.655597	-1.18258	1.28708	2.11709
Q9WUR9;F6TEU8;A2ARF6;A2ARF5	Adenylate kinase 4, mitochondrial	Ak4	0.67435	0.822454	2.79375	0.5636	1.36871	0.703647	1.89731	-0.23059	-0.681408	-0.681408	-0.567389	0.620207	-0.226443	-1.27771	0.321574	1.03186	-0.0970375	-0.940504	-0.681408	-0.681408	-0.90745	1.00663	-0.302662	-1.0848	-0.0578361	0.480897	-1.17705	-1.32706	-0.681408	-0.681408	1.21931	0.801925	0.448758	-1.68385	0.869079	0.807505	0.415619	-1.13142	0.176404	0.176404	0.693754	0.116661	0.774942	-1.86019	0.65915	0.894924	0.653244
Q9WTP6;Q9WTP6-2	Adenylate kinase 2, mitochondrial;Adenylate kinase 2, mitochondrial, N-terminally processed	Ak2	1.68351	0.453912	1.5964	1.16811	1.76084	0.293309	-0.45166	-0.269092	0.430881	0.430881	-0.244434	-0.917401	-1.89605	-0.952136	-0.668892	0.0931245	0.00452605	0.621314	0.430881	0.430881	-0.448173	-1.25248	-2.37172	0.251599	-0.702612	-0.34436	1.25945	-1.25236	0.430881	0.430881	1.11936	-0.0820823	-0.227599	-2.0281	0.474512	1.04464	0.0214597	-1.30782	0.536849	0.536849	0.926	0.154668	0.920432	-2.23685	0.615982	0.870236	1.16328
Q8R5A0	N-lysine methyltransferase SMYD2	Smyd2	0.402367	1.64403	0.810928	-1.31485	1.56978	0.995396	1.69247	-0.940588	-0.292535	-0.292535	-0.016156	-0.527932	1.43102	-1.82802	0.202401	-0.134725	-0.0477315	0.431856	-0.292535	-0.292535	1.39059	0.196932	-1.13269	-1.53048	0.820038	-0.0971981	-1.92993	-0.332292	-0.292535	-0.292535	NA	NA	NA	NA	NA	NA	NA	NA	NA	NA	NA	NA	NA	NA	NA	NA	NA
Q61133;A0A1W2P7J9;A0A1W2P6L1	Glutathione S-transferase theta-2	Gstt2	NA	NA	NA	NA	NA	NA	NA	NA	NA	NA	NA	NA	NA	NA	NA	NA	NA	NA	NA	NA	NA	NA	NA	NA	NA	NA	NA	NA	NA	NA	0.66269	-0.257188	0.0791326	-1.9273	0.90059	1.04619	0.621791	-0.668972	-0.355735	-0.355735	0.871207	0.533437	0.966057	-1.46524	1.49937	1.06275	1.41005
Q05186	Reticulocalbin-1	Rcn1	NA	NA	NA	NA	NA	NA	NA	NA	NA	NA	NA	NA	NA	NA	NA	NA	NA	NA	NA	NA	NA	NA	NA	NA	NA	NA	NA	NA	NA	NA	-0.573195	-0.996776	-1.09961	-0.291563	-0.827342	-0.316652	0.159391	1.15416	1.45342	1.45342	-0.122577	-0.948701	-1.10508	-0.504609	-1.49847	0.708609	-0.0875577
Q6PGF5	NA	Bms1	NA	NA	NA	NA	NA	NA	NA	NA	NA	NA	NA	NA	NA	NA	NA	NA	NA	NA	NA	NA	NA	NA	NA	NA	NA	NA	NA	NA	NA	NA	1.11664	0.312281	0.678873	-1.23631	0.294984	0.946189	0.523544	-0.510387	0.630736	0.630736	0.605328	-0.138091	0.502392	-1.61636	-0.145897	0.583495	1.14283
P30115	Glutathione S-transferase A3	Gsta3	NA	NA	NA	NA	NA	NA	NA	NA	NA	NA	NA	NA	NA	NA	NA	NA	NA	NA	NA	NA	NA	NA	NA	NA	NA	NA	NA	NA	NA	NA	0.743791	0.301732	0.0384842	-1.6288	0.0482981	0.0167941	0.593138	-1.84314	0.514857	0.514857	1.14342	0.725364	-0.0150451	-1.75019	0.771113	0.891457	0.453843
Q9CQA3	Succinate dehydrogenase [ubiquinone] iron-sulfur subunit, mitochondrial	Sdhb	0.92031	-2.28417	-1.5411	0.842659	-1.09304	-1.02113	-1.75895	0.0232194	0.520056	0.520056	1.44552	0.236764	-2.03264	-0.0761814	0.526074	0.385569	0.933503	0.479808	0.520056	0.520056	-0.196346	0.333564	-0.841517	1.52631	-0.245979	0.593821	0.712361	-0.988768	0.520056	0.520056	1.08473	-0.282354	0.628829	-1.7588	0.340481	0.551688	1.28863	-0.361683	0.184235	0.184235	0.564927	-0.793528	0.306892	-1.97413	-0.299958	1.70458	0.396397
Q91WG8;Q3UW64;G3UX23;G3UYD5;G3UZ98;F6WD11;G3UWV5;F6SHH4;F7BWW0;G3UX49	Bifunctional UDP-N-acetylglucosamine 2-epimerase/N-acetylmannosamine kinase;UDP-N-acetylglucosamine 2-epimerase (hydrolyzing);N-acetylmannosamine kinase	Gne	NA	NA	NA	NA	NA	NA	NA	NA	NA	NA	NA	NA	NA	NA	NA	NA	NA	NA	NA	NA	NA	NA	NA	NA	NA	NA	NA	NA	NA	NA	-0.233891	0.695605	0.577921	-1.10735	0.424466	0.412978	1.73597	-1.01585	0.00114467	0.00114467	0.0316887	1.34445	0.51613	-0.934409	0.705334	0.939459	0.961969
B2RT14;P70691	UDP-glucuronosyltransferase 1-2	Ugt1a5;Ugt1a2	NA	NA	NA	NA	NA	NA	NA	NA	NA	NA	NA	NA	NA	NA	NA	NA	NA	NA	NA	NA	NA	NA	NA	NA	NA	NA	NA	NA	NA	NA	0.909819	0.633165	0.732279	-2.22879	-0.797579	0.0682101	0.935332	-0.856025	0.61745	0.61745	0.956169	0.29577	-0.428166	-2.30774	-0.456589	1.68208	-0.242477
E9Q3X0;Q9EQK5;D3Z2N7	Major vault protein	Mvp	-0.652547	-1.2297	-1.49241	1.65776	-1.15008	-1.57703	0.0249595	1.76334	-0.0793786	-0.0793786	0.541386	0.543201	0.146519	1.88196	-0.328513	-0.12999	-0.36928	-0.137194	-0.0793786	-0.0793786	-1.16578	-0.376105	0.886772	2.04392	-1.74195	0.577487	-0.157282	0.916827	-0.0793786	-0.0793786	-1.03705	2.31805	-1.51516	-0.985084	0.616387	0.499219	0.063645	0.480593	0.634761	0.634761	0.863165	-1.00548	-2.25747	-1.09836	-0.691453	0.756075	-0.722585
Q9CQ75	NADH dehydrogenase [ubiquinone] 1 alpha subcomplex subunit 2	Ndufa2	1.61908	-1.09051	1.21768	1.11757	1.00654	-0.448764	0.0283834	-0.188848	1.04682	1.04682	0.668972	-0.476656	-1.95615	-0.481708	-0.490967	-0.41355	0.237227	0.65025	1.04682	1.04682	-0.587114	-0.844947	-1.86116	-0.0873679	-1.47198	-0.340126	-0.950705	-1.13609	1.04682	1.04682	1.13361	0.290543	2.12032	-0.992191	0.723094	0.310341	1.48915	-0.762764	-0.963647	-0.963647	0.771244	0.500857	1.61425	-0.371918	0.672966	0.987795	-0.402136
P03958	Adenosine deaminase	Ada	NA	NA	NA	NA	NA	NA	NA	NA	NA	NA	NA	NA	NA	NA	NA	NA	NA	NA	NA	NA	NA	NA	NA	NA	NA	NA	NA	NA	NA	NA	-0.901042	-1.17061	-2.60733	-0.0172256	-1.14048	-0.627818	0.11079	0.787673	0.856824	0.856824	-1.10302	-0.71091	-0.991648	0.0862564	-1.40061	0.921558	1.034
Q8R1Q9	Ribokinase	Rbks	NA	NA	NA	NA	NA	NA	NA	NA	NA	NA	NA	NA	NA	NA	NA	NA	NA	NA	NA	NA	NA	NA	NA	NA	NA	NA	NA	NA	NA	NA	0.461737	-0.961358	-1.83646	0.34323	-1.41359	-0.658606	0.224215	1.06994	1.1848	1.1848	0.232845	-1.05074	-1.42132	0.153978	-1.60044	0.641724	-0.30741
P12265;Q99KJ6;D3YY48	Beta-glucuronidase	Gusb	NA	NA	NA	NA	NA	NA	NA	NA	NA	NA	NA	NA	NA	NA	NA	NA	NA	NA	NA	NA	NA	NA	NA	NA	NA	NA	NA	NA	NA	NA	1.17237	2.08224	0.712074	-1.59522	1.09484	0.957759	0.409425	-0.867925	0.00563259	0.00563259	0.718237	0.0389586	0.898094	-1.94174	0.320153	0.853993	0.101994
Q8BMF3;A0A140LHQ4	NADP-dependent malic enzyme, mitochondrial	Me3	-0.15369	-1.519	0.567296	3.02651	-0.203038	-0.125847	-0.756751	1.62435	-0.650043	-0.650043	-0.120656	-0.274493	-0.905377	1.91081	-0.151251	-0.144336	-0.438731	-0.695823	-0.650043	-0.650043	-0.306712	-0.723245	0.723934	1.43551	-0.738026	-0.220723	1.29398	0.79555	-0.650043	-0.650043	NA	NA	NA	NA	NA	NA	NA	NA	NA	NA	NA	NA	NA	NA	NA	NA	NA
Q8C8R3-4;Q8C8R3-2;S4R2F3;S4R2R5;Q8C8R3;Q8C8R3-5;S4R2T7;S4R1J9;Q8C8R3-3;Q8C8R3-6;S4R2D6;Q8C8R3-8;Q8C8R3-7;S4R1I1;S4R1M4;S4R1U2;A0A571BDG9;A0A1D5RLB2	Ankyrin-2	Ank2	-0.290201	-0.828468	0.295484	3.12004	0.519101	-0.817896	-1.09784	2.03195	-0.057841	-0.057841	-0.467284	-0.587433	-1.09712	0.971147	-1.00841	-0.746247	-0.64367	-0.639944	-0.057841	-0.057841	-0.753289	-0.555916	1.15049	1.52742	-0.653102	-0.759336	1.01722	0.660337	-0.057841	-0.057841	NA	NA	NA	NA	NA	NA	NA	NA	NA	NA	NA	NA	NA	NA	NA	NA	NA
P18572;K3W4Q8;P18572-2;J3QP71	Basigin	Bsg	0.415696	1.04334	1.30888	-1.43658	1.11504	0.794208	1.22868	-2.13077	0.0644454	0.0644454	0.646458	-0.270442	1.05128	-1.96123	-0.0386854	0.225806	0.327002	0.882141	0.0644454	0.0644454	0.997584	-0.406988	-0.947385	-1.79595	0.787226	0.435189	-1.2599	-1.39727	0.0644454	0.0644454	-0.911537	-1.14812	-0.560378	-0.732311	-1.26591	-1.08522	1.10255	1.6855	0.60264	0.60264	-1.15513	-1.63419	0.612176	-0.589494	-0.753775	0.848269	-0.509243
A2ADY9;Q9DAF3	Protein DDI1 homolog 2	Ddi2	NA	NA	NA	NA	NA	NA	NA	NA	NA	NA	NA	NA	NA	NA	NA	NA	NA	NA	NA	NA	NA	NA	NA	NA	NA	NA	NA	NA	NA	NA	-1.903	-1.88794	-2.00987	0.658179	-0.572435	-0.396757	0.331352	1.4479	0.693318	0.693318	-0.95342	-1.25649	-1.28367	1.75879	-0.154286	0.290713	-0.11183
P28660;A2AS98;P28660-2	Nck-associated protein 1	Nckap1	-0.561118	-0.0489379	2.12999	0.629216	1.36813	0.095852	0.352875	-0.83413	-0.889831	-0.889831	-0.786431	1.8747	1.45377	-0.264567	1.08331	-0.021781	-0.746146	-0.897511	-0.889831	-0.889831	-1.82775	1.18195	0.999845	-0.171138	0.740979	0.357202	0.209488	-0.978808	-0.889831	-0.889831	-1.69499	-0.161161	0.641808	-1.15751	0.126911	0.506499	-0.182282	0.283995	0.498003	0.498003	-2.46895	-1.73061	-0.640436	-0.324286	-0.749232	0.611003	-1.42423
P13439;D6RJ62	Uridine 5-monophosphate synthase;Orotate phosphoribosyltransferase;Orotidine 5-phosphate decarboxylase	Umps	NA	NA	NA	NA	NA	NA	NA	NA	NA	NA	NA	NA	NA	NA	NA	NA	NA	NA	NA	NA	NA	NA	NA	NA	NA	NA	NA	NA	NA	NA	0.632719	1.22713	0.804343	-1.52377	0.503383	0.679948	0.955572	-0.848083	-0.00179382	-0.00179382	-0.267769	0.0347013	-0.282104	-2.43067	1.97746	0.893505	0.453291
O54909;D6RFQ4	NA	Rdh16	NA	NA	NA	NA	NA	NA	NA	NA	NA	NA	NA	NA	NA	NA	NA	NA	NA	NA	NA	NA	NA	NA	NA	NA	NA	NA	NA	NA	NA	NA	0.0807672	0.490931	1.26291	-1.65397	0.821819	0.0421891	1.02702	-0.519708	-0.381892	-0.381892	0.437179	1.54305	0.586607	-2.69358	1.01084	1.16012	0.0666998
Q9QYR7;Q9QYR7-2;Q6Q2Z6;A0A1Y7VML8	Acyl-coenzyme A thioesterase 3;Acyl-coenzyme A thioesterase 5	Acot3;Acot5	NA	NA	NA	NA	NA	NA	NA	NA	NA	NA	NA	NA	NA	NA	NA	NA	NA	NA	NA	NA	NA	NA	NA	NA	NA	NA	NA	NA	NA	NA	0.263568	-0.105329	0.628631	-0.605491	0.0514647	0.508537	0.697795	-0.688309	0.0293633	0.0293633	0.143805	0.389133	1.30058	-1.7484	1.73885	1.39367	0.720126
Q91YI0;E0CY49;F7D439;E0CYV3	Argininosuccinate lyase	Asl	1.36327	1.0877	1.57962	0.374746	1.12568	1.00271	2.20367	0.259031	-0.496154	-0.496154	-1.72943	-0.182972	1.21261	-2.11324	-0.390519	1.17675	-0.552027	-1.11992	-0.496154	-0.496154	-0.515234	0.00443528	-0.86734	0.470669	-0.301327	0.32727	-0.964748	-0.474492	-0.496154	-0.496154	1.12152	0.42939	1.3708	-1.3253	0.587684	0.564719	0.777858	-1.75306	0.143986	0.143986	0.479753	0.300234	-0.110925	-1.41483	0.896416	1.08813	0.477194
Q3U6U5;A0A0R4J0Z0	Putative GTP-binding protein 6	Gtpbp6	NA	NA	NA	NA	NA	NA	NA	NA	NA	NA	NA	NA	NA	NA	NA	NA	NA	NA	NA	NA	NA	NA	NA	NA	NA	NA	NA	NA	NA	NA	0.322038	1.2798	2.12637	-0.531399	1.70977	1.21312	1.08523	-0.752469	-0.58428	-0.58428	-0.127785	0.846898	1.45304	-1.06506	0.980256	-0.0442414	0.201254
P16951;P16951-2;A2AQE9;A2AQF0;G3UXC3;Q3US59;V9GXN6;Q8R0S1;P16951-3;V9GXX5;V9GX99	Cyclic AMP-dependent transcription factor ATF-2;Cyclic AMP-dependent transcription factor ATF-7	Atf2;Gm28047;Atf7	NA	NA	NA	NA	NA	NA	NA	NA	NA	NA	NA	NA	NA	NA	NA	NA	NA	NA	NA	NA	NA	NA	NA	NA	NA	NA	NA	NA	NA	NA	0.217055	0.113115	-1.62756	-0.0862757	-0.0532376	-0.715262	0.0630102	0.439681	1.47761	1.47761	0.170548	-1.7069	-1.6194	-0.758871	-1.20339	0.0192372	0.0438562
Q91VY9;A0A2I3BPL6	Zinc finger protein 622	Znf622	NA	NA	NA	NA	NA	NA	NA	NA	NA	NA	NA	NA	NA	NA	NA	NA	NA	NA	NA	NA	NA	NA	NA	NA	NA	NA	NA	NA	NA	NA	-0.771056	-1.4201	-1.17921	0.393704	-1.10736	-0.955881	0.0522272	1.04919	0.986261	0.986261	-0.497791	-1.76955	-1.52885	0.497684	-1.08143	-0.0819313	-0.290244
Q8VI47	Canalicular multispecific organic anion transporter 1	Abcc2	NA	NA	NA	NA	NA	NA	NA	NA	NA	NA	NA	NA	NA	NA	NA	NA	NA	NA	NA	NA	NA	NA	NA	NA	NA	NA	NA	NA	NA	NA	0.974418	1.18316	0.0714138	-1.66787	0.47493	0.490274	0.253881	-1.48487	0.485231	0.485231	0.847367	0.408406	0.4526	-1.89134	0.471083	1.1537	1.06848
Q9Z130;D3YTQ3;F6VQH5;Q9D3U4	Heterogeneous nuclear ribonucleoprotein D-like	Hnrnpdl	-0.572454	-1.83921	0.637439	-2.44302	-1.713	-0.56219	0.0212895	-0.945835	0.443034	0.443034	-0.228804	1.22378	1.89918	-0.874511	0.612556	0.615882	-0.95013	-0.627967	0.443034	0.443034	0.896155	0.816331	0.0117929	-0.90719	1.53629	-0.241085	0.0241342	0.952352	0.443034	0.443034	-0.903856	-1.33855	-0.591577	-1.67049	0.415806	1.10433	0.458664	0.0840782	-0.0210651	-0.0210651	-1.4301	-2.41469	0.498989	-0.511818	-0.367313	1.79137	-0.0990842
Q8VCC2	Liver carboxylesterase 1	Ces1	NA	NA	NA	NA	NA	NA	NA	NA	NA	NA	NA	NA	NA	NA	NA	NA	NA	NA	NA	NA	NA	NA	NA	NA	NA	NA	NA	NA	NA	NA	0.117667	0.64441	-0.337511	-0.905681	0.605224	0.423292	0.798949	-1.64695	0.246505	0.246505	0.922142	0.848662	0.536499	-2.19289	1.13708	0.634016	0.647781
G3X982;A0A087WQC8	Aldehyde oxidase 3	Aox3	NA	NA	NA	NA	NA	NA	NA	NA	NA	NA	NA	NA	NA	NA	NA	NA	NA	NA	NA	NA	NA	NA	NA	NA	NA	NA	NA	NA	NA	NA	0.339562	0.345147	-0.846382	0.944111	1.57527	1.23446	-1.91537	0.215711	-0.187575	-0.187575	0.8454	0.0524896	-0.756281	1.5177	0.566354	-1.9792	-0.113726
Q9CQF3;A0A1D5RM23;A0A1D5RLS2;A0A1D5RLT7	Cleavage and polyadenylation specificity factor subunit 5	Nudt21	-1.09168	1.60216	1.33092	0.638021	2.32154	-0.418349	-0.0380272	-0.046203	-1.02653	-1.02653	-1.07591	1.27091	0.879617	0.0812505	0.706574	-0.784793	-0.594323	-1.51051	-1.02653	-1.02653	-0.648436	1.21805	0.664979	-0.108325	0.968181	0.643689	-0.197188	0.346987	-1.02653	-1.02653	-1.02517	-0.330025	-0.41646	-1.16835	-0.60539	-0.867971	-0.00658507	0.343411	0.741507	0.741507	-0.896151	-1.98907	-1.08631	-1.35526	-1.30799	1.21648	-0.411953
P48036;A0A0G2JGQ0	Annexin A5	Anxa5	-1.16701	-0.507983	0.60305	0.29164	-0.878423	-1.98362	0.844725	0.0352835	-0.410688	-0.410688	-1.40704	2.06542	1.56634	0.633461	-0.827178	0.465717	1.00739	-1.16636	-0.410688	-0.410688	-1.63858	1.45833	1.37651	0.17425	-0.387476	0.758032	0.548572	0.599078	-0.410688	-0.410688	-1.50774	0.258862	-0.0889273	1.10705	-0.601042	-0.908359	-0.661932	0.0867488	0.660562	0.660562	-0.168767	-1.35851	-1.91816	1.44727	-1.59563	0.365413	-0.89651
Q8WTY4;F7BWP1;E0CYY1;A0A1D5RLF8	Anamorsin	Ciapin1	-0.977397	-0.384091	-1.83561	2.99119	-1.05385	-0.819462	-0.367452	1.66073	-0.421415	-0.421415	0.145461	0.0232328	-0.53629	0.954595	-0.327041	-0.178115	0.655924	-0.835283	-0.421415	-0.421415	-0.696995	-0.093697	1.41869	0.93598	-0.797967	0.437592	1.6969	0.511448	-0.421415	-0.421415	-0.0177909	-1.051	-2.57823	0.223929	-1.12792	-1.82182	-0.151629	0.323027	1.03222	1.03222	0.660876	-0.594098	-1.20503	0.483345	-1.13275	0.905779	-0.0117405
Q99KK9;G5E823	Probable histidine--tRNA ligase, mitochondrial	Hars2	0.550435	1.40188	0.596167	-0.458997	0.954449	0.635835	0.133769	-0.562968	-1.42455	-1.42455	0.217737	0.858472	2.04618	-0.407121	0.477506	0.899244	-0.0460895	-0.198369	-1.42455	-1.42455	0.701093	1.48472	0.624188	-0.743999	1.08896	-0.209354	-0.48738	-1.00907	-1.42455	-1.42455	0.313838	-1.30458	-1.45326	-1.9333	-1.01537	-0.543931	-0.332567	0.271992	1.06544	1.06544	0.671195	0.00790258	-0.588673	-1.31445	-0.87781	0.849736	1.40362
P19536;Q9D881;F7C106;A0A0A6YVR0	Cytochrome c oxidase subunit 5B, mitochondrial	Cox5b	1.10023	0.0911528	0.0413215	2.53494	1.16062	0.402493	-1.00879	0.27282	-0.0469498	-0.0469498	0.63954	-0.0833301	-2.47683	-0.379712	-0.0549877	0.0116348	0.23192	0.358394	-0.0469498	-0.0469498	-0.617973	0.253243	-1.46294	1.31923	-0.163724	0.45982	0.332816	-2.68019	-0.0469498	-0.0469498	0.424303	-0.328482	-0.212771	-1.49839	0.438906	-0.496897	1.18573	-0.231018	0.128921	0.128921	0.0140304	-0.15174	0.327232	-2.49406	-0.0413203	2.12477	0.0503249
Q8CGB6;A0A2R8VHQ0;Q8CGB6-2;Q8CGB6-4;Q8CGB6-3;A0A2R8W6Z5;Q8BZ33	Tensin-2	Tns2	NA	NA	NA	NA	NA	NA	NA	NA	NA	NA	NA	NA	NA	NA	NA	NA	NA	NA	NA	NA	NA	NA	NA	NA	NA	NA	NA	NA	NA	NA	0.671126	0.66578	0.861722	-1.98775	0.981347	1.05053	0.869099	-1.19184	0.399203	0.399203	0.549041	-0.461604	0.170958	-1.96927	0.138024	0.900503	0.421973
Q8K010;E9Q484;A0A1B0GSQ4;E9PZB8	5-oxoprolinase	Oplah	0.627647	0.808566	1.39813	-1.80221	1.30755	0.550736	0.482706	-2.23252	0.0709655	0.0709655	0.50304	0.916983	0.422409	-1.91381	1.16968	0.445364	0.221992	0.453332	0.0709655	0.0709655	0.407724	0.45914	-1.36018	-1.50757	0.571843	0.383179	-1.42769	-1.31183	0.0709655	0.0709655	0.155403	1.17784	0.511014	-1.41669	1.70325	0.38887	0.55458	-0.698037	-0.366677	-0.366677	0.368393	1.17041	0.919622	-1.19216	1.15354	0.656487	-0.0799291
Q6PAC3	DDB1- and CUL4-associated factor 13	Dcaf13	NA	NA	NA	NA	NA	NA	NA	NA	NA	NA	NA	NA	NA	NA	NA	NA	NA	NA	NA	NA	NA	NA	NA	NA	NA	NA	NA	NA	NA	NA	-0.954051	-0.743071	-1.54137	-0.261636	-0.285504	-0.971101	-0.33598	0.427715	1.29927	1.29927	-0.225605	-2.06858	-1.68913	-0.24171	-1.38717	0.0495078	0.14325
Q9CQI6;A0A1D5RLP1	Coactosin-like protein	Cotl1	-1.5037	1.62487	1.76589	-0.780977	1.00523	0.321218	0.913936	-0.519922	-0.4409	-0.4409	-1.53128	1.47736	2.16792	-0.218605	-0.660317	1.50135	-0.0694718	-0.546958	-0.4409	-0.4409	-0.985092	0.458667	0.674887	-1.25083	0.155415	0.234423	-0.499514	-1.08911	-0.4409	-0.4409	-1.10378	0.535013	3.20835	-1.61915	0.00325162	1.3358	0.888585	-0.591502	0.362904	0.362904	-0.664218	-0.313746	-0.877703	-0.10356	-0.369271	1.79133	-0.132397
Q8VBW6;E0CZE0	NEDD8-activating enzyme E1 regulatory subunit	Nae1	-0.71817	-0.573361	-0.713922	-1.54821	0.558516	0.677743	-0.719807	-1.73919	1.30165	1.30165	-0.0492239	0.0364773	0.419481	-1.07199	1.03278	0.682838	-0.132954	0.144184	1.30165	1.30165	0.35626	-0.432199	-2.40015	-1.09791	0.163716	0.27458	-0.364765	-0.594639	1.30165	1.30165	-0.167786	-0.847475	-2.48184	-0.470286	-0.89657	-1.447	-0.522254	0.183851	1.23358	1.23358	0.369069	-1.29672	-1.1454	-0.053934	-0.785656	0.577913	-0.126655
P56391;A0A140LIU3	Cytochrome c oxidase subunit 6B1	Cox6b1	1.48655	-0.559427	0.0424993	1.73388	0.0738295	-0.249281	-1.51643	0.0748861	0.545933	0.545933	1.25791	-0.243645	-2.53605	-0.63788	0.242235	0.279379	0.855623	0.381265	0.545933	0.545933	-0.433881	-0.333856	-1.68622	0.899621	-0.277691	-0.437978	0.597229	-2.28818	0.545933	0.545933	0.616085	-0.270392	0.0398233	-1.56322	0.415384	-0.259256	1.36559	0.0301232	0.53431	0.53431	0.476582	-0.478093	-0.249405	-1.97567	-0.692201	1.88768	0.195557
P59672;A0A3B2WAQ7;Q3UHP6;P59672-2;A0A3B2W4H6;A0A3B2W7H4;A0A3B2WCH8;Q8BIZ1;S4R1G5;K4DI73;S4R286	Ankyrin repeat and SAM domain-containing protein 1A	Anks1a;Anks1	NA	NA	NA	NA	NA	NA	NA	NA	NA	NA	NA	NA	NA	NA	NA	NA	NA	NA	NA	NA	NA	NA	NA	NA	NA	NA	NA	NA	NA	NA	-1.11793	0.611551	-1.24186	0.0534446	0.963443	-1.52136	0.520191	-0.188161	-0.0372993	-0.0372993	0.215906	-0.456684	-1.01179	0.439646	0.486411	1.89082	0.207616
Q99KQ4	Nicotinamide phosphoribosyltransferase	Nampt	0.926816	1.66232	-0.493319	0.685915	0.274144	1.02358	0.127446	-1.26181	0.437584	0.437584	0.265966	-0.708416	-1.47813	0.548604	0.098927	-0.0818469	1.14918	1.66243	0.437584	0.437584	-0.202112	-1.25908	-1.30421	-0.0637097	-0.821602	0.843653	-2.08437	-2.13588	0.437584	0.437584	0.520616	0.838974	1.49864	-1.53093	1.38084	1.7436	0.22776	-1.10753	0.0146454	0.0146454	0.564448	0.202997	0.370672	-1.47914	0.630935	0.605096	0.0883153
Q5XG71;E9QK83;A0A1W2P8D7	Small subunit processome component 20 homolog	Utp20	NA	NA	NA	NA	NA	NA	NA	NA	NA	NA	NA	NA	NA	NA	NA	NA	NA	NA	NA	NA	NA	NA	NA	NA	NA	NA	NA	NA	NA	NA	-0.62801	-0.194038	-2.35905	0.507671	0.295979	-0.16154	-0.907607	0.385671	0.744688	0.744688	0.247116	-1.9748	-1.35829	1.03677	0.12629	1.04195	0.896057
Q9JKR6;F6TRP3;A0A1L1SQ34;E0CYZ2	Hypoxia up-regulated protein 1	Hyou1	-0.738631	-1.70787	-0.340946	-0.0515771	-1.21305	-1.05921	0.483969	-0.260563	-0.159048	-0.159048	-1.28606	1.60536	0.680722	1.7568	-0.0611921	0.203903	0.23805	0.0686177	-0.159048	-0.159048	-2.43276	1.07728	1.34063	1.61103	0.519188	-0.0876635	1.4333	-0.825032	-0.159048	-0.159048	-0.176052	-0.706572	-3.15473	0.194216	-0.283587	-0.735154	0.613306	0.415875	0.398509	0.398509	-0.298477	-0.686147	-0.325405	1.88775	-0.85238	-1.56416	0.827439
Q99JI6;A0A1W2P777	Ras-related protein Rap-1b	Rap1b	-0.637266	1.06991	1.25911	0.708804	1.46246	0.739367	0.560912	-0.0124563	-1.39608	-1.39608	1.21217	1.49851	0.896408	0.301542	0.52606	-0.00536493	0.631276	-0.232725	-1.39608	-1.39608	-1.02286	0.995577	0.267572	-0.364386	-0.83585	0.893318	-0.314675	-1.22093	-1.39608	-1.39608	0.544729	1.1106	2.21975	-0.289006	1.28769	1.54252	0.334095	0.0786956	-1.23439	-1.23439	-0.467074	0.92713	0.836569	0.0136853	0.951832	0.205664	0.225593
Q9D1F9;A0A1L1SUI3;A0A1L1SUV7;A0A1L1SV42	NA	Slc37a4	-0.325445	-0.0286597	0.7123	-1.98411	1.14985	1.61999	0.568864	-1.13735	0.534373	0.534373	1.38051	-0.82543	1.06646	-0.662646	0.112244	-0.202355	-0.040147	1.03303	0.534373	0.534373	0.813879	-1.54654	-0.169229	-1.72317	0.224793	-1.1318	-2.12191	0.0106232	0.534373	0.534373	0.846089	1.03864	0.450617	-1.43723	0.196272	0.593457	0.98936	-1.09009	0.28464	0.28464	0.063029	0.225219	1.58542	-1.08221	0.212274	1.60285	1.32858
Q80Y55;B2KGE3	BSD domain-containing protein 1	Bsdc1	NA	NA	NA	NA	NA	NA	NA	NA	NA	NA	NA	NA	NA	NA	NA	NA	NA	NA	NA	NA	NA	NA	NA	NA	NA	NA	NA	NA	NA	NA	0.813592	0.307636	1.04993	-2.52615	1.23168	0.371969	0.555134	-0.659236	0.0142958	0.0142958	-0.663896	-0.0485695	-0.157689	-1.48307	-0.549243	-0.650318	-0.601877
Q91ZE0	Trimethyllysine dioxygenase, mitochondrial	Tmlhe	-0.0020133	-1.38483	-0.555024	2.60023	-0.529574	-1.39138	-0.423765	1.89017	-0.0532102	-0.0532102	0.0333245	-0.0513824	-1.85314	0.825706	-0.852441	-0.671476	-0.118726	-0.499464	-0.0532102	-0.0532102	-0.907909	0.105786	0.805952	1.58814	-0.33787	0.0651324	2.08121	-0.097401	-0.0532102	-0.0532102	-0.22876	-1.06687	-1.05099	0.939568	-0.515008	-1.12736	0.216061	2.521	0.0557888	0.0557888	-1.34836	-0.290861	-0.236486	-0.278031	-0.770415	0.94941	-1.59522
Q9DCR2;A0A286YD58;A0A286YDU3	AP-3 complex subunit sigma-1	Ap3s1	NA	NA	NA	NA	NA	NA	NA	NA	NA	NA	NA	NA	NA	NA	NA	NA	NA	NA	NA	NA	NA	NA	NA	NA	NA	NA	NA	NA	NA	NA	-0.924167	1.04819	-0.611957	0.833659	0.722031	0.955936	0.541782	1.985	0.26595	0.26595	-1.57643	-1.24439	-1.52489	0.784482	-0.925894	-0.20045	-0.716622
Q06770	Corticosteroid-binding globulin	Serpina6	NA	NA	NA	NA	NA	NA	NA	NA	NA	NA	NA	NA	NA	NA	NA	NA	NA	NA	NA	NA	NA	NA	NA	NA	NA	NA	NA	NA	NA	NA	0.0188354	-0.0636048	0.606283	-1.81006	0.0366618	0.432179	0.967304	-0.324905	0.412556	0.412556	0.952164	0.0151906	-0.403435	-2.46105	0.85316	1.9394	1.08791
P57787;B1ATM1;B1ATM2	Monocarboxylate transporter 4	Slc16a3	-0.186861	1.24548	0.632716	-1.98838	0.46606	1.01153	0.491886	-1.86387	0.214268	0.214268	1.07504	-0.724241	1.29706	-1.23753	0.22729	0.191814	0.414197	1.02936	0.214268	0.214268	1.42898	0.161102	-1.27722	-1.56363	0.573096	0.443057	-1.70594	-1.4266	0.214268	0.214268	NA	NA	NA	NA	NA	NA	NA	NA	NA	NA	NA	NA	NA	NA	NA	NA	NA
Q5SV41;P53808	Phosphatidylcholine transfer protein	Pctp	NA	NA	NA	NA	NA	NA	NA	NA	NA	NA	NA	NA	NA	NA	NA	NA	NA	NA	NA	NA	NA	NA	NA	NA	NA	NA	NA	NA	NA	NA	0.821011	0.42051	-0.694315	-2.05986	0.394479	-0.375846	0.321351	-0.278771	0.646745	0.646745	1.19214	0.150497	-0.365325	-3.09999	0.423594	0.909482	0.316376
Q8CGP5;Q8BFU2;Q8CGP6;C0HKE9;C0HKE8;C0HKE7;C0HKE6;C0HKE5;C0HKE4;C0HKE3;C0HKE2;C0HKE1;Q8CGP4;G3UWL7	Histone H2A type 1-F;Histone H2A type 3;Histone H2A type 1-H;Histone H2A	Hist1h2af;Hist3h2a;Hist1h2ah;Hist1h2aa	-0.0939862	0.483743	-0.300974	-0.761149	-0.103461	-0.316236	-1.3549	-0.537039	-1.48639	-1.48639	0.630798	0.786242	1.51442	0.115021	0.626778	0.605351	0.144797	-0.00641437	-1.48639	-1.48639	0.427255	0.993629	1.5722	0.402801	1.51574	1.16394	0.851815	0.558001	-1.48639	-1.48639	0.529924	0.860109	1.77244	-0.592182	1.31294	1.10758	0.768269	0.0159529	-1.07513	-1.07513	-0.157424	0.018501	1.11852	-1.8773	0.973811	1.23291	0.252947
Q8BWJ3;A2AHQ7;Q6PE66;A2AHQ8	Phosphorylase b kinase regulatory subunit alpha, liver isoform	Phka2	0.587314	1.90151	1.19433	-0.826978	1.90635	0.678981	0.225442	-1.64542	-0.591073	-0.591073	0.145236	0.587247	0.0457879	0.00253656	1.39158	-0.303568	-0.150606	0.465695	-0.591073	-0.591073	0.838336	0.200249	-0.700304	-0.838459	1.90254	-0.916693	-1.60667	-1.53799	-0.591073	-0.591073	-1.52203	0.843345	-0.713566	1.42316	2.262	0.224938	-0.954398	0.21246	-0.82644	-0.82644	-1.42308	0.161609	-0.530653	1.52908	1.0357	-0.499587	-0.491335
A0A5F8MPR4;Q4U4S6-2;A0A5F8MP54;A0A5F8MQC2	Xin actin-binding repeat-containing protein 2	Xirp2	-1.0263	0.363094	1.09481	-1.72019	0.625591	-0.0299901	1.68256	-0.533281	0.467891	0.467891	-0.553178	-0.0510755	0.978824	-0.719828	-1.42238	-0.102968	0.936295	0.170603	0.467891	0.467891	-0.605114	-0.117303	-0.311803	-1.32001	-0.916275	2.18926	-2.33005	0.911357	0.467891	0.467891	NA	NA	NA	NA	NA	NA	NA	NA	NA	NA	NA	NA	NA	NA	NA	NA	NA
Q9R0N0	Galactokinase	Galk1	NA	NA	NA	NA	NA	NA	NA	NA	NA	NA	NA	NA	NA	NA	NA	NA	NA	NA	NA	NA	NA	NA	NA	NA	NA	NA	NA	NA	NA	NA	0.900445	1.18696	-0.599018	-1.86391	1.30404	0.569055	0.120934	-0.985725	0.0749399	0.0749399	1.00819	0.658453	0.937807	-1.47118	0.196822	0.825006	0.0468465
Q8BSY0;Q8CBM2;A2AL85;A2AL75;Q3TU40;A2AL81	Aspartyl/asparaginyl beta-hydroxylase	Asph	-1.36774	-1.75248	-1.06181	-0.348315	-1.6912	-0.587001	0.168728	0.73878	0.829734	0.829734	0.0920652	-0.851009	-0.0486688	0.776507	-1.55774	-0.103227	-0.297414	-0.103798	0.829734	0.829734	-0.288441	-1.29065	1.12502	0.812473	-0.917744	0.0968197	1.26536	2.21307	0.829734	0.829734	0.508033	2.61489	-0.0940361	-1.42439	0.0381496	1.43951	0.11331	0.146157	0.947346	0.947346	0.00562785	-0.824935	-1.24225	0.241691	-2.06632	-0.0388812	-1.25062
Q9WV55;A0A3B2W837	Vesicle-associated membrane protein-associated protein A	Vapa	-0.496736	-1.73759	-1.39613	-0.395583	-1.45175	-0.952331	-1.93535	0.823789	0.682565	0.682565	1.29274	-1.16355	-0.193635	1.24274	-0.00965121	-0.316151	-0.914551	0.429538	0.682565	0.682565	0.321958	-0.854711	1.45438	1.30257	-0.836322	-0.286774	1.36502	0.612677	0.682565	0.682565	1.56974	-0.684348	-2.30626	-1.13278	-1.38175	-0.456037	-0.487467	-0.900017	1.12225	1.12225	1.04426	-0.396108	-0.152856	-1.17202	-0.622776	1.3404	0.420027
Q6A009;Q14B86	E3 ubiquitin-protein ligase listerin	Ltn1	NA	NA	NA	NA	NA	NA	NA	NA	NA	NA	NA	NA	NA	NA	NA	NA	NA	NA	NA	NA	NA	NA	NA	NA	NA	NA	NA	NA	NA	NA	-1.24088	-0.394121	-2.35852	0.330742	-0.0806024	-0.938902	-0.0711526	0.914356	1.00093	1.00093	-0.594365	-1.19615	-1.30808	0.561877	-0.423002	0.778315	1.16383
Q60963;E9Q330;E9Q6J0;E9Q4T5	Platelet-activating factor acetylhydrolase	Pla2g7	-0.452922	-0.281726	0.116353	1.63578	-0.0296425	0.141055	0.467271	1.3944	0.475882	0.475882	-1.59669	-1.29633	-1.89342	0.943873	-1.45784	-0.55175	-0.938818	0.313826	0.475882	0.475882	-0.841878	-1.43438	0.479977	1.18945	-0.747096	-0.963232	1.22471	1.72373	0.475882	0.475882	-0.764694	-1.08192	-1.18784	-0.237397	-1.17909	-0.966233	0.120205	0.90912	0.922605	0.922605	-0.110657	-1.09548	-0.856533	0.232972	-1.91328	1.00409	0.64371
Q8BTY1;A2AQY8;A2AQY9	Kynurenine--oxoglutarate transaminase 1	Ccbl1	-0.147855	-0.679383	-0.241848	-0.184555	1.74368	1.55584	1.38785	0.618055	-0.445751	-0.445751	-0.327053	-2.18494	2.07622	-1.52676	-0.901906	-0.317871	0.582294	1.77257	-0.445751	-0.445751	-0.214783	-1.08594	1.10594	0.0540148	-0.125604	0.741086	-0.471818	-0.552725	-0.445751	-0.445751	1.16038	1.48839	0.811145	-1.60081	1.1179	0.872851	0.00540033	-1.16278	-0.0664644	-0.0664644	0.942859	0.74064	0.73148	-1.44562	0.898685	0.0523266	0.68763
Q8BIW1	Protein prune homolog	Prune	0.220169	-1.8022	-1.20922	0.88249	-2.08528	-1.64878	-0.110241	0.936172	0.889228	0.889228	-1.60276	-0.995049	-0.344547	1.50171	-0.445731	0.637881	-1.13976	-0.305003	0.889228	0.889228	0.342053	-0.0286577	0.104466	0.349227	-0.808433	0.30893	0.870026	1.03717	0.889228	0.889228	-0.0260595	-0.707643	-1.60774	-0.0394628	-0.520213	-0.535464	-0.0684939	0.669508	0.933248	0.933248	0.614859	-1.46916	-2.40918	-0.281524	-1.60226	-0.0319306	-0.372905
Q9DBT9	Dimethylglycine dehydrogenase, mitochondrial	Dmgdh	NA	NA	NA	NA	NA	NA	NA	NA	NA	NA	NA	NA	NA	NA	NA	NA	NA	NA	NA	NA	NA	NA	NA	NA	NA	NA	NA	NA	NA	NA	-0.484264	-1.31182	-2.05136	1.87041	-1.00367	-0.802586	-0.236815	1.0212	0.143483	0.143483	-0.51647	-1.29939	-1.19135	1.43639	-0.451947	-0.00989964	0.0272177
Q8BYI8;Q8BYI8-2	Uncharacterized protein KIAA1467	Kiaa1467	NA	NA	NA	NA	NA	NA	NA	NA	NA	NA	NA	NA	NA	NA	NA	NA	NA	NA	NA	NA	NA	NA	NA	NA	NA	NA	NA	NA	NA	NA	0.104199	-0.208096	1.49852	-0.314076	0.435486	-0.0418702	0.970358	-1.4317	-1.15033	-1.15033	-0.990705	1.02001	0.894887	-0.478118	2.09361	0.88107	0.736075
A2BDX3	Adenylyltransferase and sulfurtransferase MOCS3;Molybdopterin-synthase adenylyltransferase;Molybdopterin-synthase sulfurtransferase	Mocs3	NA	NA	NA	NA	NA	NA	NA	NA	NA	NA	NA	NA	NA	NA	NA	NA	NA	NA	NA	NA	NA	NA	NA	NA	NA	NA	NA	NA	NA	NA	-0.738337	-0.691737	-1.98419	1.06044	-0.10572	0.120093	-1.31973	1.43289	0.830783	0.830783	-1.68185	-1.03823	-1.99712	1.47005	-0.0427512	-0.130399	-0.830188
Q8K5C8;Q6PHA1	NA	Rdh9	NA	NA	NA	NA	NA	NA	NA	NA	NA	NA	NA	NA	NA	NA	NA	NA	NA	NA	NA	NA	NA	NA	NA	NA	NA	NA	NA	NA	NA	NA	0.292025	-0.0351876	-0.439151	-2.18857	0.671611	0.469449	0.874092	-0.704447	0.507011	0.507011	1.11243	0.107655	-0.104715	-2.58968	0.266489	1.04216	0.690271
Q64133	Amine oxidase [flavin-containing] A	Maoa	1.02765	-0.0819265	1.00385	-1.81543	1.65003	-0.682573	0.241923	-1.74983	0.807036	0.807036	0.871367	-0.862599	0.627688	-1.87543	0.392388	-0.203397	0.420699	0.318676	0.807036	0.807036	0.162444	-0.513081	-1.16829	-2.26133	0.583923	-0.0579876	-0.300033	-0.570943	0.807036	0.807036	-1.42066	0.208887	1.0576	-1.34446	-0.967334	0.66936	0.428378	-0.373734	0.270186	0.270186	0.228595	-0.616075	-0.194143	-2.15283	-0.978971	1.01135	-0.295763
Q9CX56;Q9CPS5;Q3TG45	26S proteasome non-ATPase regulatory subunit 8	Psmd8	-1.49735	1.63717	-0.586173	-0.366799	0.320418	0.222036	-0.141707	-0.630098	0.170458	0.170458	-1.97157	-1.41625	-0.823254	0.269846	-1.97527	-0.0688892	-1.23974	0.145672	0.170458	0.170458	0.660168	-0.392343	0.777494	0.861945	0.478963	1.82386	0.709202	2.17991	0.170458	0.170458	-1.03992	-0.492222	-1.19477	-0.334738	0.641033	-1.97522	0.449453	-3.65822	0.536897	0.536897	-0.639355	-0.936585	-0.362772	0.904389	0.980197	0.500468	0.598601
Q8CI78;F6QWS3	Required for meiotic nuclear division protein 1 homolog	Rmnd1	0.755139	0.929111	0.658529	0.142092	1.78343	0.157956	-0.741789	-1.20768	-0.851432	-0.851432	1.89534	1.04282	0.0267852	-0.676854	1.48543	1.07269	0.12481	0.223097	-0.851432	-0.851432	0.291163	0.308743	-0.681051	-0.64955	0.682913	0.87444	-1.00595	-2.38303	-0.851432	-0.851432	0.255354	-1.00418	0.723149	-1.27369	-0.850956	0.229498	-0.0667823	2.21334	0.849584	0.849584	-0.46925	-1.27851	-1.4534	-0.777504	-1.02906	0.133002	-0.24772
P97819;P97819-2;G3UX52;G3UY97	85/88 kDa calcium-independent phospholipase A2	Pla2g6	NA	NA	NA	NA	NA	NA	NA	NA	NA	NA	NA	NA	NA	NA	NA	NA	NA	NA	NA	NA	NA	NA	NA	NA	NA	NA	NA	NA	NA	NA	-0.19517	0.931556	0.796971	-1.38917	1.57898	0.764636	-0.75035	-1.78167	-0.324565	-0.324565	0.529566	1.52446	1.6421	-0.888048	1.98213	0.37661	0.302568
Q64176;H3BL34	Carboxylesterase 1E;Carboxylic ester hydrolase	Ces1e	NA	NA	NA	NA	NA	NA	NA	NA	NA	NA	NA	NA	NA	NA	NA	NA	NA	NA	NA	NA	NA	NA	NA	NA	NA	NA	NA	NA	NA	NA	1.22786	0.761267	0.0893718	-1.67312	0.98471	-0.0633913	-0.192856	-1.32803	0.426249	0.426249	1.30863	0.574961	0.0955464	-2.10595	0.827811	0.596735	0.193136
Q8BVQ5;A0A140LI84	Protein phosphatase methylesterase 1	Ppme1	-0.689563	1.47132	1.41233	0.118345	1.96995	1.29317	0.296391	-0.865692	-0.985775	-0.985775	-0.629258	0.397794	1.60085	0.00970361	1.45818	-0.270788	0.0372882	-0.527515	-0.985775	-0.985775	0.299418	0.902068	0.286418	-0.517695	1.20567	-0.893984	-1.10871	-1.34106	-0.985775	-0.985775	-1.52232	1.30028	2.20421	0.973788	1.64706	0.416474	0.330846	0.233853	0.0952149	0.0952149	-1.88173	-0.125779	-0.914093	0.957394	-1.30389	-1.21208	-0.701545
Q01730;Q9D031;A2AUR7;B1AYQ0	Ras suppressor protein 1	Rsu1	0.0916705	0.125667	-0.264991	-1.74636	-1.09673	-0.922882	1.46477	-1.41635	0.078151	0.078151	-1.26124	0.249455	0.985435	-0.902593	-0.319062	1.05564	-0.220003	3.31063	0.078151	0.078151	-0.734179	0.747188	-0.249701	-0.770492	0.73978	0.887092	-0.757887	0.536249	0.078151	0.078151	-0.373545	-0.0582017	-0.0538661	-0.6953	-0.560783	0.117098	0.723868	0.855102	1.03602	1.03602	-0.398751	-1.50893	-2.24374	-0.461418	-1.70459	0.663175	-0.434538
P18242;F8WIR1;F6Y6L6;A0A1B0GT66	Cathepsin D	Ctsd	-0.0862932	-0.193758	-0.385336	2.07144	-1.76181	-0.747746	-0.252107	1.56109	0.220536	0.220536	-1.08389	-0.931032	-0.77395	1.57145	-1.81842	-0.391558	-0.609223	-0.198942	0.220536	0.220536	-0.0454292	-0.737785	0.715911	2.03285	-1.06905	0.180981	1.64682	-0.017436	0.220536	0.220536	0.333637	-0.836552	1.28217	-1.92354	-1.60025	0.320147	0.570593	-1.08575	0.771864	0.771864	0.953438	-1.50061	0.139066	-1.29815	-1.66776	0.595652	0.543489
Q7TSQ8;D6RD07;D3Z443	Pyruvate dehydrogenase phosphatase regulatory subunit, mitochondrial	Pdpr	1.39989	-0.0438031	1.02179	-0.664055	1.29182	0.858834	-0.242835	-1.5151	0.203161	0.203161	1.48399	0.139473	-0.61921	-1.36594	0.689653	0.533833	0.437435	0.607921	0.203161	0.203161	1.19945	0.0294266	-1.78251	-1.09522	0.510418	0.0364017	-1.79778	-2.33285	0.203161	0.203161	-0.537625	0.325314	2.40979	-0.694249	1.10168	1.71927	0.22603	-0.306848	-1.13502	-1.13502	-1.15638	0.253615	0.57289	-0.349837	0.948078	-0.0175621	-0.332865
Q8BL65-4;Q8BL65-2;Q8BL65-3;Q8BL65;E9Q0W6;E9Q4K0;Q8BL65-5;F6VVW4;D3Z0Y4;F7A5C5;F6UI99;D3YYR9;F6W6N3	Actin-binding LIM protein 2	Ablim2	-0.683984	-1.32677	-0.447373	1.31493	-0.752042	-1.02681	0.307105	1.70403	0.511539	0.511539	-1.1637	0.168438	-0.604134	1.04065	-1.34149	-0.121749	-0.838617	-0.306011	0.511539	0.511539	-1.04906	-1.72927	1.06214	0.606381	-1.14784	-0.242237	1.97347	1.5347	0.511539	0.511539	NA	NA	NA	NA	NA	NA	NA	NA	NA	NA	NA	NA	NA	NA	NA	NA	NA
Q8C5Q4;E9Q179;D3YUN1;D3YV30	G-rich sequence factor 1	Grsf1	0.295961	1.0034	2.50401	1.05267	2.8804	-0.00820954	-0.68046	-0.976464	-0.31832	-0.31832	-0.117571	0.182435	-0.926463	-1.12691	0.926807	-0.440116	-0.182033	-0.266145	-0.31832	-0.31832	-0.292556	0.668892	-0.672414	-0.0452426	0.839502	-0.113092	-0.349943	-2.24654	-0.31832	-0.31832	-0.0767655	0.68941	-0.729501	-1.29534	0.789654	-0.398564	0.131174	-1.21461	0.350631	0.350631	-0.539804	0.29828	0.638439	-2.28777	1.46169	1.33677	1.34548
Q9DCN2;Q9DCN2-2;F2Z456	NADH-cytochrome b5 reductase 3;NADH-cytochrome b5 reductase 3 membrane-bound form;NADH-cytochrome b5 reductase 3 soluble form;NADH-cytochrome b5 reductase	Cyb5r3	0.186363	0.114036	0.379303	-1.35258	-1.49566	-1.62162	-0.971514	-1.39452	0.287284	0.287284	1.68634	1.19012	2.58897	-0.362105	-0.248215	0.126365	0.0380701	-1.28233	0.287284	0.287284	-0.0687134	2.00468	-0.189833	0.249485	-1.10311	0.541291	-0.42762	-0.310906	0.287284	0.287284	1.48905	2.80896	0.583573	-0.441202	0.451311	-0.548836	-1.09492	-1.12985	0.0511833	0.0511833	1.4125	0.96996	-0.741202	-0.404963	-0.240085	0.963069	-0.74051
G3X937;Q921R8;Q921R8-2;Q8BYR8;Q8BJA2	Solute carrier family 41 member 3	Slc41a3	-2.41943	0.575499	0.295892	1.14723	0.491528	0.327663	-0.370821	1.542	-0.314107	-0.314107	0.426397	-0.893557	-0.325785	0.651336	-0.58705	-1.87405	-0.957242	-0.652037	-0.314107	-0.314107	-1.23072	0.636494	1.85613	2.04849	0.996394	-0.565992	0.581157	0.185111	-0.314107	-0.314107	NA	NA	NA	NA	NA	NA	NA	NA	NA	NA	NA	NA	NA	NA	NA	NA	NA
E9PUA7;Q62393-2;Q62393-3;Q62393;F8WHQ1;D3Z125;D3Z7X7;D3Z637;D3Z2U2	Tumor protein D52	Tpd52	-0.0591725	0.807825	0.345007	-1.45031	0.00881771	-0.0289939	0.664256	-0.757434	0.00166403	0.00166403	0.756122	0.994157	1.00632	0.257378	1.54328	0.718107	1.17491	0.333174	0.00166403	0.00166403	-1.24509	1.4032	-1.99704	-0.957096	-0.731414	1.15178	-1.96001	-1.98775	0.00166403	0.00166403	0.98466	0.0926959	-0.779007	-1.19599	-1.44911	2.0648	0.782145	0.235051	1.07692	1.07692	0.516253	-0.218518	-0.937785	-0.866498	-0.75131	0.397145	0.200879
P35951;A0A1L1SRE8	Low-density lipoprotein receptor	Ldlr	NA	NA	NA	NA	NA	NA	NA	NA	NA	NA	NA	NA	NA	NA	NA	NA	NA	NA	NA	NA	NA	NA	NA	NA	NA	NA	NA	NA	NA	NA	0.382746	0.0883466	-1.45526	-2.6116	0.528405	-0.070377	1.15606	0.249525	0.570744	0.570744	1.08073	-0.114276	0.461703	-1.94134	0.13761	1.7999	0.695776
P09541;A2A6Q8;Q9CZ19	Myosin light chain 4	Myl4	-0.52566	0.387358	0.0857132	-1.8137	0.425679	0.30863	1.23075	-1.30447	0.52799	0.52799	0.774856	-0.102626	1.89914	-0.207043	-0.178877	0.65113	0.0507718	0.647317	0.52799	0.52799	1.1406	0.16984	-2.13718	-2.20766	0.527085	-0.210002	-1.48224	-1.29735	0.52799	0.52799	NA	NA	NA	NA	NA	NA	NA	NA	NA	NA	NA	NA	NA	NA	NA	NA	NA
Q62422;A0A494BA97;A0A494B943	Osteoclast-stimulating factor 1	Ostf1	-0.143077	1.61371	1.19349	-0.412125	0.772465	0.606458	2.02419	-0.261984	-0.575905	-0.575905	-0.423413	0.4181	1.34058	-0.974431	-1.50046	0.138216	0.00402435	-1.3795	-0.575905	-0.575905	-1.39664	2.49217	0.397664	-0.408752	0.163638	0.667972	-1.14843	-0.328439	-0.575905	-0.575905	0.299803	0.972548	-1.07631	-0.286032	-0.173603	-0.107299	-0.344342	1.02918	0.819688	0.819688	0.0127666	-2.16374	-1.64784	-2.5356	-1.03339	-0.14129	-0.816074
Q9ESB3;A0A0R4J039;A0A338P6H8	Histidine-rich glycoprotein	Hrg	-0.924536	-1.22414	-0.446103	0.393371	-0.855762	-0.50308	1.94479	0.049819	0.0372492	0.0372492	-1.92577	0.976221	0.226671	0.276511	-0.800718	0.545766	0.721462	-0.782285	0.0372492	0.0372492	-1.95655	0.201389	0.0313881	-0.255243	-0.975714	2.45569	1.71862	0.88471	0.0372492	0.0372492	-2.04996	-0.770708	0.368947	0.407586	-0.983493	-0.730515	1.88106	0.674761	0.0760768	0.0760768	-1.3984	0.275875	-1.27485	-0.0176329	-0.927104	1.31321	0.489055
Q61699;Q61699-2;E9Q0U7;D3Z027;D3Z3I9;A0A0J9YTZ7	Heat shock protein 105 kDa	Hsph1	-1.41977	-0.905631	-1.32269	0.261462	-1.68911	-0.582998	0.0598911	1.3007	0.308029	0.308029	-0.828113	0.0155935	-0.937682	2.12224	-0.645707	-0.182659	0.580825	0.63589	0.308029	0.308029	-1.61748	-0.434241	1.30808	1.27451	-1.22684	-0.179014	1.85734	0.707235	0.308029	0.308029	-0.473861	-1.02578	-1.03294	-2.26779	-0.706766	-0.542618	-0.0678888	-0.212322	1.01614	1.01614	-0.0221495	-0.643962	0.211796	-0.133823	1.67967	-1.30476	2.29732
Q9EQQ9;Q9EQQ9-3	Protein O-GlcNAcase	Mgea5	NA	NA	NA	NA	NA	NA	NA	NA	NA	NA	NA	NA	NA	NA	NA	NA	NA	NA	NA	NA	NA	NA	NA	NA	NA	NA	NA	NA	NA	NA	-1.13275	-1.40714	-2.13968	0.583844	-0.770839	-0.825242	-0.85095	0.331759	1.07343	1.07343	0.360451	-0.806443	-1.54206	0.884638	-0.22496	0.203186	0.508216
Q6NVF9;H3BJ30;H3BJW3;H3BLM9;H3BKW0	Cleavage and polyadenylation specificity factor subunit 6	Cpsf6	-1.36841	0.631229	1.38071	0.0865887	2.65413	-0.23255	-0.55002	-1.09464	0.565379	0.565379	-1.00707	0.61468	1.58061	-0.493301	0.84654	0.522316	-0.965921	0.317719	0.565379	0.565379	-1.00938	-0.0140366	-1.76639	-1.32242	-0.17284	-1.02043	0.0751167	-1.08449	0.565379	0.565379	0.248366	0.160624	0.315108	-1.17288	0.370688	0.397243	0.562039	0.211014	1.12981	1.12981	-1.16824	-2.54088	-0.586239	-1.09126	-1.05012	0.0169428	-0.246999
Q80ZS3	28S ribosomal protein S26, mitochondrial	Mrps26	-0.700021	-2.16233	-0.982711	1.88698	-1.14768	-1.82408	-2.13543	-0.292517	0.659413	0.659413	0.663772	0.00494182	-1.26743	-0.0942315	0.426428	-0.138107	0.162384	-0.0670659	0.659413	0.659413	0.600983	-0.272769	1.47238	1.08091	-0.273049	0.174089	1.10191	-0.173836	0.659413	0.659413	0.266008	-1.50429	0.155484	0.33502	-1.10413	-1.09931	1.49199	0.483661	0.979643	0.979643	0.229038	-0.82152	-0.29685	-3.19157	-1.0184	0.800747	-0.133462
P08113;F7C312	Endoplasmin	Hsp90b1	-0.815884	-1.09978	0.270099	-0.0553213	-0.763212	-1.04964	0.000177038	0.911031	-0.143501	-0.143501	-1.76866	1.70928	0.167919	1.49977	-1.36584	-0.434526	-0.0225409	-0.81135	-0.143501	-0.143501	-1.5612	1.53146	1.62093	1.08621	-0.434325	-0.624437	1.23391	1.63693	-0.143501	-0.143501	-0.324334	-1.23981	-2.29177	0.0116064	-1.53905	-0.314231	1.83006	-0.916966	0.788052	0.788052	0.164749	-1.07939	-0.290186	1.27466	-0.779383	-0.920023	1.07446
Q3UI43;A0A1D5RM60	BRISC and BRCA1-A complex member 1	Babam1	NA	NA	NA	NA	NA	NA	NA	NA	NA	NA	NA	NA	NA	NA	NA	NA	NA	NA	NA	NA	NA	NA	NA	NA	NA	NA	NA	NA	NA	NA	-0.0196022	-0.533477	-2.02407	-0.0793969	-0.642441	-0.804235	-0.228747	0.681762	1.33844	1.33844	0.135637	-1.35552	-1.77817	-0.129247	-1.18355	0.394251	0.0618977
Q91YQ5;A0A0N4SUJ8	Dolichyl-diphosphooligosaccharide--protein glycosyltransferase subunit 1	Rpn1	-1.55313	-0.497304	1.08187	0.42788	-0.280196	0.269682	0.740933	-0.190614	-0.814355	-0.814355	1.7727	1.8504	0.505086	1.74623	0.00637866	-0.311958	0.668495	0.450851	-0.814355	-0.814355	-0.599595	-1.3669	1.4866	-0.343727	-0.809715	-1.48198	-0.174041	1.48818	-0.814355	-0.814355	1.22243	1.10649	0.832984	-1.70125	0.582567	1.5179	0.819886	-1.77787	-0.21531	-0.21531	0.365412	0.598788	1.67391	-0.624886	0.52592	0.923397	0.523724
Q8BUY5	Complex I assembly factor TIMMDC1, mitochondrial	Timmdc1	0.682698	0.160464	-0.865609	1.43648	0.864495	-1.48428	-2.58185	0.753352	0.189011	0.189011	-0.362667	-0.433029	-2.32742	0.969993	0.111255	-1.14568	0.419282	1.22109	0.189011	0.189011	-0.177048	-0.901617	-0.460604	0.755725	0.516696	-0.226435	1.91893	0.0217189	0.189011	0.189011	-0.457444	0.699637	1.82287	-0.944182	0.296865	1.01835	-0.891866	-0.515726	-0.508682	-0.508682	-0.693897	1.73532	1.86275	-0.827906	1.8216	-0.980488	0.451539
A3KFX0;Q91YE9;A0A1W2P782;A0A1W2P7S7;A0A1Y7VK90;A0A1W2P7E9;A0A1W2P7K9;A0A1W2P6X8;Q91YE9-2	Cytosolic 5-nucleotidase 1A	Nt5c1a	-0.591255	0.112184	0.795668	1.59796	0.876132	-0.106006	-0.39264	0.783458	0.0859405	0.0859405	-1.18004	-1.32144	-1.53529	1.5807	-0.319996	-1.28357	-1.24119	-0.38441	0.0859405	0.0859405	-0.268864	-1.45879	0.830964	1.66803	0.34713	-1.71833	1.18511	1.50885	0.0859405	0.0859405	NA	NA	NA	NA	NA	NA	NA	NA	NA	NA	NA	NA	NA	NA	NA	NA	NA
Q01279;Q9WVF5;Q61527;Q5SVE7;B2KGF7;Q61527-3;Q61527-2	Epidermal growth factor receptor	Egfr	-0.0644872	0.338813	-0.21536	0.84668	-0.484975	0.195977	1.39456	0.438763	-0.368032	-0.368032	-2.45958	0.433095	0.387314	1.80562	-2.40096	-0.785504	0.225337	-0.393413	-0.368032	-0.368032	-1.60263	-0.237815	1.92926	0.722942	0.677521	1.12912	0.19731	0.130596	-0.368032	-0.368032	0.829848	0.648364	0.205109	-1.48272	0.318334	0.801901	-1.32002	-0.248348	0.0871145	0.0871145	0.211672	-0.103008	0.878836	1.7165	-1.21238	-0.775808	1.04879
Q9D7N9	Adipocyte plasma membrane-associated protein	Apmap	-0.057924	-0.640808	0.350338	1.12299	-0.448859	-0.789119	-0.0119796	0.983414	0.243374	0.243374	-1.35535	-0.880355	-1.68933	1.12987	-1.25969	-1.37895	-0.846596	-0.467671	0.243374	0.243374	-1.1632	-0.297692	1.1312	1.51201	-0.0639248	-0.144792	2.80117	1.00502	0.243374	0.243374	-1.874	-0.950739	-0.226008	0.0321358	-1.0581	-0.773874	-0.560961	1.08632	-0.498177	-0.498177	-1.08648	1.02676	-0.657448	0.597748	-0.246012	0.11253	-0.54079
P14685;F7B7L8	26S proteasome non-ATPase regulatory subunit 3	Psmd3	-0.0615953	-1.65714	-2.05725	-0.780223	-1.85945	-1.14038	-0.325717	0.255709	0.787298	0.787298	-0.192293	-0.8515	-1.00267	0.816664	-0.76209	-0.00693813	-0.0392628	0.392469	0.787298	0.787298	0.50779	-0.909834	0.317333	0.733407	-0.684112	1.30835	1.2355	2.03944	0.787298	0.787298	-0.343499	-1.29584	-1.68996	-1.57771	-0.947983	-0.35025	0.394401	0.541658	1.00332	1.00332	0.0433349	0.039387	-1.47666	-0.476575	-0.825277	0.0382871	0.515131
P70295;Q3U3K9;A0A0N4SVA6	Ancient ubiquitous protein 1	Aup1	-1.89459	-1.16246	-1.40983	-0.420957	-1.062	-0.249773	0.0158642	0.358537	0.701294	0.701294	-0.175455	-2.15411	-0.144871	0.84956	1.034	0.141179	0.489165	1.21721	0.701294	0.701294	-2.1698	-0.972742	0.607195	1.54662	0.00936511	0.758954	-0.0563928	0.637575	0.701294	0.701294	-0.155455	-1.02448	-2.27081	-0.351326	-0.640577	-1.22018	-0.259071	0.56317	1.40544	1.40544	-0.0440954	-1.28252	-1.52519	-0.564436	-1.40676	-0.062766	-0.328224
P02104;Q9CR49;CON__P02070	Hemoglobin subunit epsilon-Y2	Hbb-y	NA	NA	NA	NA	NA	NA	NA	NA	NA	NA	NA	NA	NA	NA	NA	NA	NA	NA	NA	NA	NA	NA	NA	NA	NA	NA	NA	NA	NA	NA	-0.46457	-0.675694	-1.76637	0.335574	-2.04213	-0.0526924	-0.676727	2.23601	0.679631	0.679631	0.809847	-1.4213	-1.01897	0.450719	-0.86779	0.580299	0.0337253
A0A0R4J0I1;P07759;E9Q499;Q80X76	Serine protease inhibitor A3K	Serpina3k	-0.604081	-1.52642	-1.51726	1.52342	-1.20331	-0.482981	-0.884404	-0.425117	0.371877	0.371877	-0.899941	1.45928	0.223428	2.51878	-1.47168	-0.707634	0.87591	0.016478	0.371877	0.371877	-1.10375	0.00130495	1.84605	0.506627	-0.46437	0.422043	0.0660791	-0.399718	0.371877	0.371877	-0.754274	-0.571244	-0.586474	1.19488	-0.828888	0.509831	-1.17505	1.30024	0.344231	0.344231	0.768628	-0.407	-0.111165	2.69211	-1.60913	-1.02782	1.10238
Q91WM6;D3Z511	Protein eva-1 homolog A	Eva1a	NA	NA	NA	NA	NA	NA	NA	NA	NA	NA	NA	NA	NA	NA	NA	NA	NA	NA	NA	NA	NA	NA	NA	NA	NA	NA	NA	NA	NA	NA	0.700618	0.562222	1.37551	-1.738	0.892078	0.395	0.507405	-1.08957	-0.016975	-0.016975	-0.37935	0.577166	1.40131	-2.46019	1.01846	1.42326	0.665885
Q8VDN2	Sodium/potassium-transporting ATPase subunit alpha-1	Atp1a1	-1.26244	-1.09522	-0.386893	-1.92205	-0.0583343	-1.33321	-0.189771	-0.934425	0.176514	0.176514	1.3838	0.776949	1.88172	-0.918627	0.781995	1.07844	1.3499	0.218075	0.176514	0.176514	-1.37461	1.69411	-0.396455	-0.830805	-0.806743	1.53453	0.259293	-0.508298	0.176514	0.176514	1.60815	0.816233	2.0444	-1.92725	0.446133	0.700764	0.218173	-1.26482	-0.341268	-0.341268	0.247096	0.637243	1.50488	-1.84634	0.833475	0.981972	0.230075
Q9QZ88;D3Z645;Q9QZ88-2;D3YYD5;D3YW98	Vacuolar protein sorting-associated protein 29	Vps29	1.17855	-1.27139	1.71518	-1.21291	0.109731	-0.843106	0.431043	-1.98815	0.951428	0.951428	-1.46157	0.217974	0.472882	0.0108226	-0.119563	-0.236525	0.753606	-0.537694	0.951428	0.951428	-0.404525	1.43514	-0.88919	-0.0119798	0.220318	-1.45809	-0.164267	-1.65486	0.951428	0.951428	0.060346	-1.69676	-0.432855	0.0508223	-2.116	0.445263	0.297712	1.05451	1.19198	1.19198	-0.54393	-1.18129	-0.875232	0.451489	-1.96633	-0.0541503	-0.0101825
P55292;P55292-2;F6RM34	Desmocollin-2	Dsc2	NA	NA	NA	NA	NA	NA	NA	NA	NA	NA	NA	NA	NA	NA	NA	NA	NA	NA	NA	NA	NA	NA	NA	NA	NA	NA	NA	NA	NA	NA	0.63056	0.929545	1.4398	-1.70145	1.03534	1.01717	0.24298	-0.734452	-0.115565	-0.115565	-0.129494	0.414701	0.78649	-2.67614	1.11606	0.483024	0.211299
Q5XJE5	RNA polymerase-associated protein LEO1	Leo1	NA	NA	NA	NA	NA	NA	NA	NA	NA	NA	NA	NA	NA	NA	NA	NA	NA	NA	NA	NA	NA	NA	NA	NA	NA	NA	NA	NA	NA	NA	-0.445211	-0.954151	-1.70182	-0.254948	-0.538808	-1.19169	-0.330254	0.789186	1.04482	1.04482	-0.342418	-1.90462	-1.77413	0.0496936	-0.808486	0.414354	-0.227191
Q3TLS3	GDP-D-glucose phosphorylase 1	Gdpgp1	0.11503	1.40312	-0.0566271	-1.39983	1.27438	0.540402	0.469026	-0.751049	-1.1356	-1.1356	0.540002	0.820493	1.2611	0.000598049	1.82074	1.01365	0.681988	-0.565039	-1.1356	-1.1356	-0.00694253	1.35932	-0.215364	-0.504137	1.07054	0.533183	-1.30649	-1.28449	-1.1356	-1.1356	-1.24226	1.30804	1.67849	0.521235	1.15579	0.565397	-1.15445	-0.688875	-0.812388	-0.812388	-1.12526	0.569989	-0.0477799	1.89467	0.372115	-0.883673	-1.25019
P15864;Q07133;I7HFT9	Histone H1.2	Hist1h1c	0.943453	0.885621	-0.483095	0.347966	1.22535	0.87954	-0.354899	0.0500841	0.206702	0.206702	-0.00974717	0.331644	2.72944	-0.563719	0.609737	0.298711	-0.180631	-0.301326	0.206702	0.206702	-0.466601	-0.762724	-0.678667	-1.64605	-1.79969	-2.02901	1.36528	-1.63088	0.206702	0.206702	0.107296	0.404696	1.22823	-0.834406	1.20906	1.53848	1.05817	-1.2959	-0.634916	-0.634916	0.538168	0.0711049	1.60489	-0.64191	0.601545	1.67075	-0.890693
Q6PB44;Q6PB44-2	Tyrosine-protein phosphatase non-receptor type 23	Ptpn23	NA	NA	NA	NA	NA	NA	NA	NA	NA	NA	NA	NA	NA	NA	NA	NA	NA	NA	NA	NA	NA	NA	NA	NA	NA	NA	NA	NA	NA	NA	-0.149249	-0.50341	-1.74864	0.425778	-0.261639	-0.236923	-0.586619	1.1187	0.904403	0.904403	-0.56128	-1.99062	-2.25102	-0.15378	-1.0007	0.228179	-0.47219
Q8VHG0;D3Z2C5;D3YUF0	Dimethylaniline monooxygenase [N-oxide-forming] 4	Fmo4	NA	NA	NA	NA	NA	NA	NA	NA	NA	NA	NA	NA	NA	NA	NA	NA	NA	NA	NA	NA	NA	NA	NA	NA	NA	NA	NA	NA	NA	NA	-0.717797	1.53697	1.93474	-1.43605	1.23917	0.423232	0.831716	-0.648716	-0.272454	-0.272454	-0.0534465	0.760945	0.913945	-2.64488	1.38019	0.517447	0.255743
A0A1B0GSH8	NA	NA	-0.334887	0.933333	1.19423	-0.43917	1.66747	0.869685	0.682209	-1.46598	-1.1877	-1.1877	0.162471	0.954097	2.37461	-0.443072	0.904855	1.38408	-0.0311425	-0.119237	-1.1877	-1.1877	-0.51785	0.546411	-0.306968	-0.417914	0.890533	-0.435475	-0.546839	-0.379208	-1.1877	-1.1877	NA	NA	NA	NA	NA	NA	NA	NA	NA	NA	NA	NA	NA	NA	NA	NA	NA
Q5ND34;K4DI77;Q5ND34-2;Q5ND34-3	WD repeat-containing protein 81	Wdr81	NA	NA	NA	NA	NA	NA	NA	NA	NA	NA	NA	NA	NA	NA	NA	NA	NA	NA	NA	NA	NA	NA	NA	NA	NA	NA	NA	NA	NA	NA	-1.85009	0.578886	-1.15909	1.90781	1.09194	-0.324619	-0.66937	0.936855	-0.109771	-0.109771	-1.70108	-0.942516	-1.44317	0.386243	-0.711494	-0.218676	-0.836133
Q99J99;A0A2R8VHT1;A0A2R8VHE5	3-mercaptopyruvate sulfurtransferase	Mpst	0.233565	0.606962	1.16921	-1.28457	1.26382	1.54402	0.757091	-0.738919	0.315494	0.315494	0.523124	-0.859857	-0.00438101	-1.67751	-0.443703	0.234413	-0.890002	0.484299	0.315494	0.315494	1.43589	0.638624	-1.8325	-1.0016	1.48112	-0.37183	-2.12798	-1.03226	0.315494	0.315494	-1.11153	-1.02616	-0.337352	-1.20524	0.816505	1.28911	1.96215	1.06164	0.28804	0.28804	-0.941545	0.158887	0.29037	-0.519773	-0.594701	1.97144	0.894801
Q7TNL9	NA	Chchd10	-0.491032	-2.49857	-1.7094	-0.182873	-1.55737	-0.852982	-0.793236	0.431863	1.14496	1.14496	-0.212245	-1.29468	-1.11204	0.111011	-0.568056	0.443582	0.469802	0.602936	1.14496	1.14496	-0.60626	-0.187626	-0.0488102	0.715452	0.00643166	0.134729	1.20727	1.12231	1.14496	1.14496	-0.211787	0.276732	2.61092	0.119602	0.743568	1.24948	0.270753	-0.121258	-1.05425	-1.05425	-0.453237	1.02783	2.07233	0.190299	1.23679	-0.743	0.135781
Q9CR06;A2AL78;Q8BSY0-2;A2AL76;A2AL83;A2AL74	Aspartyl/asparaginyl beta-hydroxylase	Asph	-1.27798	-1.03447	-0.733056	0.193821	-0.904795	1.02671	1.27579	0.666686	0.271643	0.271643	0.0028723	-2.06876	-0.0407251	0.413723	-1.44445	-0.0783717	-1.08563	0.534918	0.271643	0.271643	0.695321	-1.54758	0.822019	1.04453	-0.712459	-1.03642	1.37922	2.27923	0.271643	0.271643	NA	NA	NA	NA	NA	NA	NA	NA	NA	NA	NA	NA	NA	NA	NA	NA	NA
Q9CPX4;P29391;A0A1B0GR60;P49945;A0A1B0GRH4;A0A1Y7VNT9	Ferritin;Ferritin light chain 1;Ferritin light chain 2	Ftl1;Ftl2	0.395198	1.63012	0.128459	-1.62908	0.165402	0.0601883	0.65669	-1.65999	-0.0588947	-0.0588947	-1.19717	-0.0837709	1.89668	-1.08311	-0.207484	0.815939	0.791518	-0.521395	-0.0588947	-0.0588947	-1.71709	0.804401	-0.0412977	-1.63249	0.745058	2.33657	0.112434	-0.412417	-0.0588947	-0.0588947	-0.957557	1.62209	1.47325	1.20431	0.343551	0.80006	0.796982	0.282332	-0.327322	-0.327322	-1.77197	-2.7589	-1.17347	0.936804	-0.0238759	-1.01504	-0.0245539
Q9EQ32;Q9EQ32-2;Q9EQ32-3	Phosphoinositide 3-kinase adapter protein 1	Pik3ap1	NA	NA	NA	NA	NA	NA	NA	NA	NA	NA	NA	NA	NA	NA	NA	NA	NA	NA	NA	NA	NA	NA	NA	NA	NA	NA	NA	NA	NA	NA	-1.99406	-0.336134	-0.626267	0.260426	-0.147026	-1.12858	1.10213	1.6763	0.408531	0.408531	-1.11789	-1.61503	-0.670409	0.627972	-1.33299	0.216851	-0.929173
Q8BYK6;Q8BYK6-3;Q8BYK6-2	YTH domain-containing family protein 3	Ythdf3	NA	NA	NA	NA	NA	NA	NA	NA	NA	NA	NA	NA	NA	NA	NA	NA	NA	NA	NA	NA	NA	NA	NA	NA	NA	NA	NA	NA	NA	NA	0.181148	-0.778588	-1.52936	-0.541124	-1.06254	-0.550324	0.101674	0.897986	1.35444	1.35444	0.275256	-1.62897	-1.19071	-0.180842	-1.10508	0.240536	0.0959896
Q6GTM0;Q64112	Interferon-induced protein with tetratricopeptide repeats 2	Ifit2	NA	NA	NA	NA	NA	NA	NA	NA	NA	NA	NA	NA	NA	NA	NA	NA	NA	NA	NA	NA	NA	NA	NA	NA	NA	NA	NA	NA	NA	NA	-0.585515	-0.696	-1.79251	0.10967	-0.486658	0.146895	-0.260157	0.996843	1.2883	1.2883	-0.22654	-1.34692	-1.39769	0.103706	-0.62185	0.957462	-0.326307
Q8R035;A2A6T4;Q8R035-2;D6RHR8	Peptidyl-tRNA hydrolase ICT1, mitochondrial	Ict1	0.284925	-2.18484	-1.69276	-0.299544	-1.07066	-0.331295	0.0681467	1.38167	1.0577	1.0577	0.129816	-2.09432	-1.29063	0.212247	-1.06275	0.324008	0.842947	-0.624763	1.0577	1.0577	0.370702	-0.378549	-0.455364	0.795121	-0.168174	-0.339347	1.26274	-0.0255323	1.0577	1.0577	-1.55279	-0.369635	1.62457	0.881195	0.705758	-0.615439	1.05846	1.56561	-0.559612	-0.559612	-0.961539	0.945524	0.847051	-1.00755	0.66375	1.21817	0.00994321
O08804;A0A1Y7VLD5;F7B9A0	NA	Serpinb6b	NA	NA	NA	NA	NA	NA	NA	NA	NA	NA	NA	NA	NA	NA	NA	NA	NA	NA	NA	NA	NA	NA	NA	NA	NA	NA	NA	NA	NA	NA	-1.12649	-1.00315	-0.465389	0.438879	-0.488753	0.708373	-0.823911	1.96708	0.606383	0.606383	-0.563314	-1.40098	-1.79151	0.85623	-2.04938	0.0992357	-0.26516
Q3KNM2;A0A0R4J1H0;F6W8T3	E3 ubiquitin-protein ligase MARCH5	44260	-0.765212	-0.71317	1.73598	-1.17706	0.623064	0.571818	-0.735835	-1.49613	-0.398512	-0.398512	1.6843	0.385325	1.99178	-0.102517	1.58687	-0.161154	-0.312632	-0.0545942	-0.398512	-0.398512	1.46191	0.152622	-1.66436	-0.172387	1.55409	-0.141408	-1.33339	-0.526849	-0.398512	-0.398512	-1.29699	-0.950027	-0.358542	-2.84177	-0.273063	-0.461539	0.0644931	-0.402925	0.835137	0.835137	-1.00766	-0.901733	-0.110823	-0.878548	-0.382794	1.3239	0.0779261
Q9QXS8	Probable N-acetyltransferase CML5	Cml5	NA	NA	NA	NA	NA	NA	NA	NA	NA	NA	NA	NA	NA	NA	NA	NA	NA	NA	NA	NA	NA	NA	NA	NA	NA	NA	NA	NA	NA	NA	0.898085	1.37679	0.464853	-1.1072	1.31141	0.897553	0.44449	-1.71473	-0.409644	-0.409644	0.976972	1.38966	0.512053	-1.17081	1.2991	0.749346	0.474868
Q60590;Q63805;J3JRU4	Alpha-1-acid glycoprotein 1	Orm1	-1.25064	-0.530425	-0.413834	0.224264	-0.230676	0.804028	3.70999	0.0839739	-0.096402	-0.096402	-1.08866	0.531388	-0.287646	0.426803	-0.473042	0.314046	0.307542	-0.153053	-0.096402	-0.096402	-1.6183	0.259337	0.417555	0.0127632	-0.381703	2.1536	-1.32307	-0.91583	-0.096402	-0.096402	-1.36938	-0.326823	0.102297	0.909376	-0.431965	1.10106	2.99727	1.0214	-0.323369	-0.323369	-0.479507	0.530296	-0.503897	1.45881	-0.737824	0.0836086	0.458271
Q99PV0;B7ZC27	Pre-mRNA-processing-splicing factor 8	Prpf8	-0.755412	1.34256	1.35128	0.758711	1.58462	0.300695	0.0485495	0.205813	-1.44044	-1.44044	-0.374442	1.559	1.16579	-0.205095	0.999676	0.219898	-0.273163	-0.121602	-1.44044	-1.44044	-0.413938	0.760814	0.559264	-0.289935	0.909344	0.88809	-0.871052	-0.706802	-1.44044	-1.44044	-1.27684	-0.260677	0.431082	-1.38026	0.845235	0.295674	0.312602	0.328739	0.846425	0.846425	-1.15106	-2.5757	-0.450604	-0.617912	-0.678121	1.60915	0.258739
P18654;B1AXN9;B1AXP0;B1AXN5;B1AXN8;A0A338P701;F6UG16;B1B0X1;A0A1D5RM97;E9Q6Q5;Q9R1L5;Q3U214;B2GVN8;Q8C0P0-2;A2CEE8;Q8C0P0;B1AXN7	Ribosomal protein S6 kinase alpha-3	Rps6ka3	-0.890977	-0.486178	-0.227038	1.11189	-0.863926	-0.808549	0.425622	1.45687	0.286492	0.286492	-1.8639	-1.03155	-0.215822	1.10135	-1.43675	-0.809843	-0.905426	-0.213597	0.286492	0.286492	-0.710988	-0.897129	1.50107	1.19403	-0.413696	-0.547017	1.47335	2.33924	0.286492	0.286492	0.330023	1.6381	0.426178	-1.18614	0.582535	1.78804	0.28505	-0.236501	0.104697	0.104697	0.819087	0.0240882	0.000651977	-1.23577	-0.171432	1.33786	-0.423543
Q8VCT3;E9PYF1	Aminopeptidase B	Rnpep	0.58832	0.331772	-0.296089	-2.41556	-0.131582	0.864233	0.95865	-2.20387	-0.129999	-0.129999	0.886424	0.525357	0.136528	-1.08442	0.988876	1.11532	1.18947	0.929849	-0.129999	-0.129999	0.361526	1.34503	-1.62182	-0.983847	0.78908	0.738183	-1.00027	-1.23117	-0.129999	-0.129999	0.717482	0.902637	0.509254	-0.771196	0.364495	0.404119	-0.163023	-2.9631	0.456932	0.456932	0.79825	1.15663	0.190653	0.511338	0.271202	0.858987	0.656964
Q9D819	Inorganic pyrophosphatase	Ppa1	1.61692	1.24762	1.57573	-0.248294	0.960747	1.31178	1.81978	-1.30391	-0.734101	-0.734101	-0.884502	-0.143112	0.711269	-1.64016	-0.958487	0.485214	0.404833	-0.486553	-0.734101	-0.734101	0.554985	1.23403	-0.151213	-0.678145	0.468636	0.0112493	0.291583	-1.7954	-0.734101	-0.734101	0.448973	-0.357004	0.746467	-1.6825	0.0191008	0.543151	1.33682	-0.331287	1.03799	1.03799	0.202098	-0.0794141	-0.922604	-1.26295	-0.426678	0.652936	0.139951
Q60631;B1AT92;Q60631-2;B1AT95	Growth factor receptor-bound protein 2	Grb2	0.276208	-0.630163	0.506808	-2.09622	-1.06683	0.0698559	1.13694	-0.808867	1.39098	1.39098	0.0670683	-0.861065	0.398454	-0.732455	-0.695182	0.945008	0.0153955	0.243891	1.39098	1.39098	-0.595735	0.144092	-2.01582	-0.825224	-0.543541	0.00820368	-0.810869	-0.475797	1.39098	1.39098	-1.05918	0.806918	1.26109	1.95683	-1.03668	1.70147	0.0388219	0.1297	-1.17774	-1.17774	-0.965402	1.62498	0.226507	1.06768	0.543876	1.0917	-0.290521
P10922	Histone H1.0;Histone H1.0, N-terminally processed	H1f0	0.14584	-0.420211	-2.63168	-1.15727	-1.09139	-0.449246	-0.431631	-1.4415	-0.268525	-0.268525	1.97093	0.450954	0.00490231	-0.456348	1.51649	-0.558782	1.14681	0.764264	-0.268525	-0.268525	0.473249	0.860899	-0.688171	0.621723	1.69652	1.48874	0.489327	-0.693275	-0.268525	-0.268525	0.923506	0.523456	1.3016	-1.0183	1.72616	1.20848	0.653201	-1.13697	-0.279087	-0.279087	0.0537054	-0.318903	0.815124	-1.27993	0.366271	1.61334	-0.392633
P45481;A0A0U1RQB6;F8VPR5;B2RWS6;A0A0U1RPL2	CREB-binding protein	Crebbp	NA	NA	NA	NA	NA	NA	NA	NA	NA	NA	NA	NA	NA	NA	NA	NA	NA	NA	NA	NA	NA	NA	NA	NA	NA	NA	NA	NA	NA	NA	-0.134557	-1.21912	-1.00589	-0.732867	-1.10956	-0.185802	0.0420244	1.6645	1.08151	1.08151	-0.623117	-1.64214	-1.31247	-0.137428	-1.1719	0.775467	0.13422
A0A0G2JFT6	NA	NA	NA	NA	NA	NA	NA	NA	NA	NA	NA	NA	NA	NA	NA	NA	NA	NA	NA	NA	NA	NA	NA	NA	NA	NA	NA	NA	NA	NA	NA	NA	0.347875	0.486068	2.22381	-1.26103	0.167916	0.492474	-0.480783	-0.743342	0.249782	0.249782	0.515359	1.48378	0.625814	-2.4432	0.646301	0.748451	0.459081
Q9DCZ1;F6VY18	GMP reductase 1	Gmpr	1.23943	-0.705375	1.05433	-1.40701	1.06377	0.134761	0.954526	-0.608926	0.562366	0.562366	-0.0625033	-1.24105	-0.244343	-2.49732	-0.0490548	0.263452	-0.4699	-0.166821	0.562366	0.562366	1.20871	0.919029	-2.36136	-1.33435	1.28962	-0.203299	-0.0161329	-0.134373	0.562366	0.562366	-0.874139	0.476561	1.77527	-0.264577	1.0713	0.339718	0.035463	0.0819756	-1.22195	-1.22195	-1.45543	0.760544	0.766598	0.179004	0.0117961	0.478485	-0.503607
Q8CGC7;A0A0A6YWA4;A0A0A6YWH3	Bifunctional glutamate/proline--tRNA ligase;Glutamate--tRNA ligase;Proline--tRNA ligase	Eprs	-0.352855	0.205499	0.152226	-1.87379	-1.30509	-0.240318	0.084944	-1.36075	0.778838	0.778838	-0.204482	0.795245	1.29926	-0.0607147	-0.957348	-0.101027	0.553545	0.686394	0.778838	0.778838	1.79331	1.40356	-0.0911163	-0.699969	-0.0752017	-2.52628	-1.27376	-0.524298	0.778838	0.778838	-0.611528	-1.07607	-0.723846	1.11758	-1.55109	-0.347689	0.127405	1.66851	0.791369	0.791369	-0.0848643	-0.774141	-1.80791	1.1748	-2.17942	-0.606666	-0.658722
Q3UQ28;A0A1W2P6L9;D3Z5M7	Peroxidasin homolog	Pxdn	-1.76307	-1.80275	-0.19456	-0.193138	-0.844094	-1.41998	-0.234537	0.554191	0.182318	0.182318	-0.483549	1.74428	0.828927	0.251795	-0.782402	0.112283	1.11399	-0.110247	0.182318	0.182318	-1.64944	1.46969	0.970968	1.07805	-1.70047	-0.433552	1.66655	0.727159	0.182318	0.182318	NA	NA	NA	NA	NA	NA	NA	NA	NA	NA	NA	NA	NA	NA	NA	NA	NA
Q6PHQ9;Q91YZ8;A3KFU5;A3KFU8;V9GXG3;G5E8X2;A0A0A6YWT2	Polyadenylate-binding protein	Pabpc4	0.309458	-1.70625	-0.486135	0.0553272	-0.161697	-0.492914	-0.00135163	1.45284	0.519586	0.519586	-1.14102	-2.29905	-0.947248	0.827111	-0.742964	-1.60858	0.408656	-0.255876	0.519586	0.519586	0.627002	-0.346601	0.266154	1.56173	-0.457525	-1.20328	2.02058	1.2041	0.519586	0.519586	1.94657	0.347556	-1.44449	0.369482	0.16508	-0.0946173	-0.241885	-0.0567105	0.919374	0.919374	-0.0212347	-2.10517	-1.89172	0.263979	-1.6906	0.069721	0.199453
P24270;A2AL20;Q8BI29;Q8BI29-2	Catalase	Cat	1.06818	-1.19288	1.38435	-0.384585	0.508537	-0.317489	0.237874	0.397471	0.503913	0.503913	-0.426513	-0.593207	-0.814479	-1.77028	-1.00869	0.606455	0.82243	0.162529	0.503913	0.503913	-1.38884	0.562587	-2.2905	1.76159	-1.13966	1.23153	0.863527	-1.30341	0.503913	0.503913	1.76277	0.810797	0.396239	-0.784537	0.721712	-0.232583	-0.262351	-0.62383	0.395957	0.395957	1.50747	0.947593	0.0213929	-1.14282	0.223193	0.69103	0.0905959
Q8VC28;D6RGB1	Aldo-keto reductase family 1 member C13	Akr1c13	NA	NA	NA	NA	NA	NA	NA	NA	NA	NA	NA	NA	NA	NA	NA	NA	NA	NA	NA	NA	NA	NA	NA	NA	NA	NA	NA	NA	NA	NA	1.11787	0.987816	0.499821	-0.508021	0.699805	0.525231	-0.145264	-1.13208	-0.625538	-0.625538	1.2312	1.5128	0.903592	-0.816091	1.29395	0.609002	0.6758
Q8BWQ6;I1E4X5;D3YW20;D3YW19;Q8BWQ6-2;Q8BWQ6-3;H3BJE8;F6RR19	UPF0505 protein C16orf62 homolog	9030624J02Rik	NA	NA	NA	NA	NA	NA	NA	NA	NA	NA	NA	NA	NA	NA	NA	NA	NA	NA	NA	NA	NA	NA	NA	NA	NA	NA	NA	NA	NA	NA	-0.726409	-1.3469	-0.999149	-0.543993	-0.841874	0.0617218	-0.12483	1.34253	1.29114	1.29114	-0.510033	-1.61989	-1.04473	-0.334921	-1.45215	0.166833	0.11674
Q91V01;A0A0N4SUM3	Lysophospholipid acyltransferase 5	Lpcat3	NA	NA	NA	NA	NA	NA	NA	NA	NA	NA	NA	NA	NA	NA	NA	NA	NA	NA	NA	NA	NA	NA	NA	NA	NA	NA	NA	NA	NA	NA	0.771964	1.93667	0.724028	-1.50713	1.39525	0.572698	-0.274308	-1.12677	-0.392466	-0.392466	1.14518	1.03764	0.120027	-1.70017	1.19341	1.12855	-0.324856
P21300	Aldose reductase-related protein 1	Akr1b7	1.35914	1.77217	1.40921	-0.0957877	1.27848	1.1398	0.888874	-0.965033	-0.676011	-0.676011	0.470979	0.426409	-0.312964	-1.12714	0.46693	-0.00652717	0.121403	0.155996	-0.676011	-0.676011	0.677565	1.17793	-1.48761	-0.580547	0.820517	0.256564	-1.52639	-2.26392	-0.676011	-0.676011	-1.12844	0.668038	-0.357664	-1.21455	0.103003	2.1898	0.0146346	-0.324838	-0.364225	-0.364225	-1.45206	-1.31516	-0.151847	0.114683	0.26302	0.885169	-0.486773
Q8CCS6;D3YUB9;D3Z055;G3UWS5;G3UY42;D3Z5F7;Q8CCS6-2	Polyadenylate-binding protein 2	Pabpn1;Gm20521	NA	NA	NA	NA	NA	NA	NA	NA	NA	NA	NA	NA	NA	NA	NA	NA	NA	NA	NA	NA	NA	NA	NA	NA	NA	NA	NA	NA	NA	NA	-0.500971	-0.956515	-1.7945	-0.401134	-0.723771	-0.232643	-0.341907	1.08717	1.32273	1.32273	-0.30368	-1.58711	-1.4103	0.0896213	-1.27718	0.342348	-0.28039
Q9DCS9;D3YUK4	NADH dehydrogenase [ubiquinone] 1 beta subcomplex subunit 10	Ndufb10	0.657682	0.272176	0.135606	1.66316	1.27869	0.569248	-0.653653	0.519104	-0.567778	-0.567778	1.35372	1.04848	-1.96997	0.0689441	1.43586	0.272423	1.11883	0.554717	-0.567778	-0.567778	-0.229045	-0.276748	-1.62225	0.340806	-0.550319	0.456152	-0.376829	-2.66011	-0.567778	-0.567778	0.867216	-0.188415	0.332505	-1.74736	0.261286	0.950391	0.776899	0.593032	-0.443411	-0.443411	0.849131	-0.228647	0.664402	-1.56964	0.389985	2.50705	-1.27295
Q9D1H9;Q9D1H9-2	Microfibril-associated glycoprotein 4	Mfap4	-0.536315	-1.42791	1.70973	0.649158	-0.0810363	-1.32188	0.989371	-0.617372	-0.225239	-0.225239	-1.6415	0.667629	0.859575	0.918042	-0.805384	0.0312556	1.38433	-1.25272	-0.225239	-0.225239	-2.21229	-0.136247	0.292192	0.925363	-0.275392	0.944978	2.04195	0.245908	-0.225239	-0.225239	NA	NA	NA	NA	NA	NA	NA	NA	NA	NA	NA	NA	NA	NA	NA	NA	NA
Q91X75;P20852;P15392;F7B9W9;F6SHL3	Cytochrome P450 2A5;Cytochrome P450 2A4	Cyp2a5;Cyp2a4	NA	NA	NA	NA	NA	NA	NA	NA	NA	NA	NA	NA	NA	NA	NA	NA	NA	NA	NA	NA	NA	NA	NA	NA	NA	NA	NA	NA	NA	NA	0.110917	0.0764284	0.613272	-1.37256	0.335255	0.306314	1.7515	-1.49554	0.279892	0.279892	0.763806	0.376901	-0.0595139	-1.70945	0.883406	1.80735	1.03127
P34927;B1AR34;J3QPT6	Asialoglycoprotein receptor 1	Asgr1	NA	NA	NA	NA	NA	NA	NA	NA	NA	NA	NA	NA	NA	NA	NA	NA	NA	NA	NA	NA	NA	NA	NA	NA	NA	NA	NA	NA	NA	NA	-0.86412	-1.29025	0.810616	0.918493	-0.563919	-0.315457	-0.253575	1.45864	-0.572198	-0.572198	-1.8291	-0.362068	1.29895	0.803636	-0.0648516	-0.0226634	0.100067
Q791T5;D3YXC2;A0A3Q4EC24;A0A3Q4EGL4;Q791T5-2;A0A3Q4EG99;A0A3Q4EBT8;A0A3Q4EIA3;A0A3Q4EGX8	Mitochondrial carrier homolog 1	Mtch1	NA	NA	NA	NA	NA	NA	NA	NA	NA	NA	NA	NA	NA	NA	NA	NA	NA	NA	NA	NA	NA	NA	NA	NA	NA	NA	NA	NA	NA	NA	-1.05574	-0.24291	1.13022	-1.66837	1.03651	0.431127	-0.482115	-0.919646	-0.279494	-0.279494	-0.164444	0.79193	-0.0513974	-1.30418	1.43119	1.50261	0.627902
Q9QUR6	Prolyl endopeptidase	Prep	0.45361	1.83038	-0.30033	-1.21295	1.23281	1.41805	1.51805	-0.412403	-1.07169	-1.07169	0.753639	-0.337898	0.754113	-0.953587	1.5845	0.501629	0.7213	0.338169	-1.07169	-1.07169	0.156044	0.503525	-0.514365	-0.830572	0.754785	0.790185	-1.55603	-0.762482	-1.07169	-1.07169	0.560662	1.59522	-2.84476	0.276206	2.29102	0.0469872	-0.639704	0.628778	-0.32919	-0.32919	0.526335	0.190434	-0.457569	0.334547	-0.285842	0.0087885	-0.519148
Q8R4K2;Q3USX5	Interleukin-1 receptor-associated kinase 4	Irak4	NA	NA	NA	NA	NA	NA	NA	NA	NA	NA	NA	NA	NA	NA	NA	NA	NA	NA	NA	NA	NA	NA	NA	NA	NA	NA	NA	NA	NA	NA	-1.96828	-0.796308	1.45051	0.581358	-0.805685	0.71185	0.679675	0.705274	-0.138053	-0.138053	-1.94657	-0.369661	-0.449242	1.44539	-1.15626	0.161049	-1.21065
Q7TN29;Q7TN29-2	Stromal membrane-associated protein 2	Smap2	-0.963994	0.66882	1.44665	-1.76385	1.00684	0.443279	-0.216681	0.125525	-0.176775	-0.176775	-1.80432	1.61761	0.37672	-0.808513	-0.0506327	-0.14486	-0.476018	-1.06096	-0.176775	-0.176775	-1.94033	2.09053	0.541905	0.0028909	1.131	0.958626	1.00821	-1.12781	-0.176775	-0.176775	-2.39286	-0.829061	0.614301	-0.493543	0.960797	0.0403976	0.618713	0.960738	-0.651652	-0.651652	-1.57324	-0.396283	0.505542	-0.884014	0.664923	1.23075	-0.333933
Q9QZM0	Ubiquilin-2	Ubqln2	NA	NA	NA	NA	NA	NA	NA	NA	NA	NA	NA	NA	NA	NA	NA	NA	NA	NA	NA	NA	NA	NA	NA	NA	NA	NA	NA	NA	NA	NA	-0.943516	-0.839497	-1.40558	0.496566	-1.25489	-0.208258	0.0182548	1.31129	1.12532	1.12532	-0.395403	-1.46412	-0.743129	-0.192743	-0.889755	-0.00645611	-0.364019
P58742;A0A2R8VI65;A0A2R8VHX3;A0A2R8VI45	Aladin	Aaas	-2.09837	-2.05057	1.49976	-0.816696	1.64118	0.0628722	0.497562	-1.49824	0.204453	0.204453	-0.699093	1.59475	0.669741	0.475611	0.13397	0.535932	-0.464504	-0.898953	0.204453	0.204453	-2.01276	0.571468	0.302362	-0.446175	0.517768	0.256844	1.36496	-0.366143	0.204453	0.204453	-0.894655	-0.744119	0.185872	-1.0169	0.806498	-0.248891	0.458051	0.482392	0.857098	0.857098	-1.29203	-2.61498	0.393026	-2.22661	-0.525171	-0.0253358	-0.469744
A0A338P7E3;A0A338P711;C0HKG6;C0HKG5	NA	NA	-1.34977	-0.673373	0.0909016	2.07619	1.17159	0.699577	0.0118802	1.47224	-0.199717	-0.199717	-2.38886	-1.11764	0.741819	1.22525	0.352368	-0.861263	-0.687145	-0.143181	-0.199717	-0.199717	-2.12958	-0.238747	0.906409	1.00337	0.947977	0.0172792	0.509358	-0.438343	-0.199717	-0.199717	0.565421	0.739629	0.81678	-0.606585	0.894574	2.82897	0.72249	0.489351	0.248363	0.248363	0.536352	-0.403558	-0.384772	-2.85698	0.103035	-0.174	0.203227
P61082;F7CDT0;F6WMC0;G5E919	NEDD8-conjugating enzyme Ubc12	Ube2m	0.335441	-0.76458	0.0748899	-1.72603	-0.867042	0.105807	-1.14358	-1.76639	0.781777	0.781777	-0.636033	1.1756	1.77951	0.128527	0.753981	1.50812	-0.297906	-0.27231	0.781777	0.781777	0.292306	0.458	-1.9327	-0.468662	1.24211	-1.17615	-0.436236	-1.05733	0.781777	0.781777	-0.161391	-0.364275	-1.87108	-0.741389	-0.14658	-1.15077	-0.480169	0.213709	1.38309	1.38309	-0.144779	-0.865265	-1.57054	-1.25754	-0.528551	1.00947	-0.294248
F8WGT1;Q68FL4;H3BKT5;F8WI65;Q68FL4-2;D3YYM7;A0A0N4SUY4;H3BL31	Adenosylhomocysteinase;Putative adenosylhomocysteinase 3	Ahcyl2	NA	NA	NA	NA	NA	NA	NA	NA	NA	NA	NA	NA	NA	NA	NA	NA	NA	NA	NA	NA	NA	NA	NA	NA	NA	NA	NA	NA	NA	NA	-0.611547	-0.385765	-2.20064	1.22793	-0.622788	-0.193518	-1.04744	0.571341	0.0811731	0.0811731	-0.388182	-0.377052	-1.78322	2.29871	-0.305024	-0.300959	-0.582769
Q8C845;Q9D8Y0	EF-hand domain-containing protein D2	Efhd2	-0.53371	2.41101	0.521795	0.0621141	-0.0942863	0.295798	0.0647005	0.342785	-1.13724	-1.13724	-0.521983	1.59888	1.50717	-0.327381	0.0992245	1.03374	-0.127974	-0.75757	-1.13724	-1.13724	-0.773455	1.0234	1.93652	-1.1823	0.551846	0.550905	-0.462246	-0.395519	-1.13724	-1.13724	0.531701	0.740896	0.638889	-1.47218	0.87763	1.2082	0.874135	-1.31259	0.144266	0.144266	0.940905	0.0080712	0.205717	-1.53246	0.969162	0.62235	0.828058
A2ALW5;A2ALW5-2;Z4YLX5	DnaJ homolog subfamily C member 25	Dnajc25	-0.261528	-0.906787	1.81122	-0.320557	0.999653	0.103655	0.513749	-0.2978	1.21009	1.21009	-2.09747	-1.30701	-0.0171336	-0.824797	-1.42688	-0.69161	-1.06124	0.488917	1.21009	1.21009	-0.208204	-1.19046	-0.58569	-0.649751	0.0946713	-0.826073	0.776652	0.623921	1.21009	1.21009	0.676115	-0.212763	-0.557983	-2.00999	-0.881895	0.595092	0.506828	-1.41438	1.11717	1.11717	0.421821	0.331129	0.660458	-1.76664	-0.180196	0.527954	1.05958
P00375	Dihydrofolate reductase	Dhfr	NA	NA	NA	NA	NA	NA	NA	NA	NA	NA	NA	NA	NA	NA	NA	NA	NA	NA	NA	NA	NA	NA	NA	NA	NA	NA	NA	NA	NA	NA	-0.252275	-0.410828	-0.246001	1.09747	0.703608	-2.0881	0.0119825	0.901655	-0.0114379	-0.0114379	-1.30938	-1.78476	-1.41001	1.09623	0.20807	-0.374604	-0.488162
Q91VD9;A0A087WSU3;A0A087WQ77;A0A087WQR0;A0A087WP77;A0A087WR47	NADH-ubiquinone oxidoreductase 75 kDa subunit, mitochondrial	Ndufs1	1.66876	-0.889517	-0.105376	1.98567	0.443736	-0.0392278	-1.2583	0.0667417	-0.171102	-0.171102	1.57485	0.927074	-2.51643	-0.300473	0.722853	0.216615	0.864917	0.369213	-0.171102	-0.171102	0.378502	-0.536637	-0.85001	0.270629	-0.120929	0.433378	0.320536	-2.59997	-0.171102	-0.171102	0.56033	-0.671013	0.192976	-2.74263	-0.0748514	0.00957358	1.48977	-0.0566155	0.53568	0.53568	-0.0375867	-0.901505	0.2828	-1.24411	-0.662667	1.71587	0.115359
Q00898	Alpha-1-antitrypsin 1-5	Serpina1e	0.776011	0.256473	0.527278	-0.675088	0.578205	0.981726	-0.492703	-2.04015	0.586638	0.586638	0.887667	1.10201	-0.262351	-0.0111354	-0.545349	-0.787935	0.383214	1.14344	0.586638	0.586638	1.04579	0.72988	-0.537423	-1.16059	0.273873	-1.00163	-2.19882	-2.49222	0.586638	0.586638	0.534166	0.805595	0.703683	-0.358655	0.832495	1.25278	-0.43098	-1.14163	0.413786	0.413786	1.421	0.443051	0.0869101	0.168249	0.0709818	-0.712941	0.577571
P54728	UV excision repair protein RAD23 homolog B	Rad23b	-0.660624	-1.19479	-1.62547	-0.770286	-1.5115	-0.764861	0.515347	1.02452	0.664202	0.664202	-0.621942	-1.7199	-1.13868	0.568687	-1.57322	-0.400363	-0.247255	0.407672	0.664202	0.664202	0.1977	-0.296416	0.250268	0.948461	-0.181741	1.6515	1.12819	2.02948	0.664202	0.664202	0.787478	-0.353789	-1.05742	1.03517	-0.618448	-0.836398	-0.439752	0.377003	-0.00333806	-0.00333806	1.1714	-0.290988	-3.07221	0.183416	-1.67597	0.0894222	-0.645801
P29533;Q3UPN1;A0A0G2JFP9;P29533-2	Vascular cell adhesion protein 1	Vcam1	NA	NA	NA	NA	NA	NA	NA	NA	NA	NA	NA	NA	NA	NA	NA	NA	NA	NA	NA	NA	NA	NA	NA	NA	NA	NA	NA	NA	NA	NA	0.54195	0.676265	-0.0862584	-0.62895	0.704507	1.50563	-0.42683	-0.0559367	0.769363	0.769363	1.46187	-2.85566	-1.90495	-0.970493	0.423353	-0.578661	-0.538189
P11688	Integrin alpha-5;Integrin alpha-5 heavy chain;Integrin alpha-5 light chain	Itga5	NA	NA	NA	NA	NA	NA	NA	NA	NA	NA	NA	NA	NA	NA	NA	NA	NA	NA	NA	NA	NA	NA	NA	NA	NA	NA	NA	NA	NA	NA	0.12854	-0.896519	-1.55307	-0.0980265	-0.650957	-0.704756	-0.0735488	0.979541	1.13844	1.13844	0.0245525	-1.83089	-1.68057	0.0633759	-0.956129	0.617781	-0.307779
Q61247;Q5ND35;E9PXE0	Alpha-2-antiplasmin	Serpinf2	-1.21771	-1.33682	1.24084	0.975476	1.27479	-0.0961838	0.891848	-0.0566558	-0.238966	-0.238966	-2.80056	0.429511	-0.276663	0.527363	-0.885023	0.245931	-0.265463	-0.336891	-0.238966	-0.238966	-1.481	-0.626912	0.334604	0.564045	0.00747515	0.664636	2.50223	1.15493	-0.238966	-0.238966	-1.95168	-1.41599	-0.511476	0.869385	-1.37312	-0.282709	0.211158	1.89682	0.404348	0.404348	0.094356	-0.902172	-1.50818	1.40172	-1.57477	0.335825	0.245263
P52503;A0A1Y7VM38;A0A1Y7VKP8	NADH dehydrogenase [ubiquinone] iron-sulfur protein 6, mitochondrial	Ndufs6	1.37979	-1.34249	1.28278	1.89923	0.76923	-0.327001	-1.1887	-0.225017	0.804929	0.804929	0.837074	-0.0360384	-0.723345	-0.804335	-0.191087	-0.0281026	0.156814	-0.580874	0.804929	0.804929	0.51523	-2.21261	-0.976021	-0.642873	-0.714338	-1.36757	1.02107	-1.33039	0.804929	0.804929	0.677607	-0.730601	-0.189003	-2.66497	0.295094	-0.565041	1.49874	0.260273	0.568063	0.568063	0.237863	-0.292741	0.599019	-1.89243	0.0063961	2.16778	0.271788
E9QP49;Q99MS7;Q99MS7-2;A0A494B9G7;G5E8Y6;A0A494BA91;Q99MS7-4;Q99MS7-5;Q99MS7-3;A0A494BBL8;Q5SS55	EH domain-binding protein 1-like protein 1	Ehbp1l1	-1.7697	0.679108	0.935288	-0.192703	-0.220323	0.80149	0.844611	0.790136	-0.116852	-0.116852	-0.944857	1.03178	1.55068	0.564596	-1.14229	-0.0140638	0.0293533	-0.0880231	-0.116852	-0.116852	0.3791	1.68639	0.959937	0.265864	-0.737198	-2.96414	-1.75519	0.011258	-0.116852	-0.116852	NA	NA	NA	NA	NA	NA	NA	NA	NA	NA	NA	NA	NA	NA	NA	NA	NA
Q80SY6-2;Q80SY6;Z4YL50;Q80SY6-4	Adenosine deaminase-like protein	Adal	NA	NA	NA	NA	NA	NA	NA	NA	NA	NA	NA	NA	NA	NA	NA	NA	NA	NA	NA	NA	NA	NA	NA	NA	NA	NA	NA	NA	NA	NA	-0.0360162	-0.828754	-1.98125	0.316348	-1.08553	-0.646223	-0.433116	1.12188	1.06065	1.06065	-0.0329718	-1.68191	-2.10416	0.00446524	-1.49261	0.0516244	-0.0478575
Q0VF55;Q8C048;A2ALL9	Calcium-transporting ATPase	Atp2b3	NA	NA	NA	NA	NA	NA	NA	NA	NA	NA	NA	NA	NA	NA	NA	NA	NA	NA	NA	NA	NA	NA	NA	NA	NA	NA	NA	NA	NA	NA	0.35996	0.818587	0.801575	-1.6154	0.055658	1.81777	0.488435	-1.32266	-0.375545	-0.375545	-0.16925	0.944671	1.45873	-2.36767	0.523494	1.99255	0.414995
Q8BH79;Q8BH79-4;A0A1L1SS60;Q8BH79-2;Q8BH79-3;A0A1L1SR14;A0A1L1SV36	Anoctamin-10	Ano10	-0.734581	0.424438	-0.337395	-1.97645	-0.252032	1.36598	-0.107841	-1.67525	0.00250811	0.00250811	0.837918	-0.090628	0.201923	-1.0828	0.770769	1.19336	0.509286	2.11768	0.00250811	0.00250811	0.606163	0.871987	-0.95776	-0.344005	1.54489	0.550996	-1.63656	-1.81514	0.00250811	0.00250811	-1.13531	-0.132414	-1.37265	0.268513	-1.47052	-0.922485	-0.439232	1.32215	0.786277	0.786277	0.327151	-0.544502	-0.882033	1.07932	-0.831392	0.559844	-0.670625
Q8BLY2	Probable threonine--tRNA ligase 2, cytoplasmic	Tarsl2	0.770862	0.535421	-0.343217	-1.78262	-0.144976	0.927175	-0.231187	-1.08698	0.541652	0.541652	0.697191	0.94073	0.479733	-0.105139	-0.55238	0.538034	0.527437	1.26536	0.541652	0.541652	1.29289	0.891352	-1.03939	-0.545965	-0.409527	-2.86675	-1.73533	-1.27264	0.541652	0.541652	0.360579	-0.863096	-1.54966	-0.204814	-0.662189	-0.781857	-1.03078	0.563134	0.989644	0.989644	-0.1865	-1.01499	-2.2715	-0.101704	-0.633004	0.102476	-0.266991
O35239	Tyrosine-protein phosphatase non-receptor type 9	Ptpn9	NA	NA	NA	NA	NA	NA	NA	NA	NA	NA	NA	NA	NA	NA	NA	NA	NA	NA	NA	NA	NA	NA	NA	NA	NA	NA	NA	NA	NA	NA	-0.533748	-1.09944	-1.07475	-0.436428	-1.48096	-0.71309	-0.600511	1.08368	1.15664	1.15664	-0.498172	-1.64822	-1.4125	-0.222597	-1.22168	-0.151819	-0.25076
P45591;A0A1Y7VJ71	Cofilin-2	Cfl2	1.5392	0.243048	1.1278	-0.864793	-0.532711	0.891875	1.3049	-0.358558	-0.60008	-0.60008	0.0202258	0.644896	2.31981	-0.574041	-0.358475	2.01438	-0.45543	-0.690284	-0.60008	-0.60008	1.37075	-0.349356	-1.21578	-1.67902	-0.697606	-0.322698	-0.774727	0.997067	-0.60008	-0.60008	0.167017	0.397605	-1.02583	-0.613741	-0.198715	-0.356274	0.150666	-0.173496	0.777436	0.777436	0.888467	-0.920604	-1.48675	0.177653	-1.18493	1.11736	-0.752433
P06801;Q3TQP6	NADP-dependent malic enzyme;Malic enzyme	Me1	-0.416872	-0.208821	-1.05122	0.308869	-0.739634	-0.13033	-0.0783557	1.0973	-0.287708	-0.287708	-1.00619	-1.65082	-0.664071	1.47262	-0.485433	-1.00804	-0.511031	0.252056	-0.287708	-0.287708	0.158171	-0.536084	1.73351	1.16326	0.397796	-1.04921	2.84554	1.83324	-0.287708	-0.287708	1.41267	1.82155	-0.145554	-0.904328	0.473816	-0.514517	0.230147	-1.61433	0.221221	0.221221	1.26073	0.752173	0.246103	-1.75402	0.280244	1.31785	-0.432146
P61963	DDB1- and CUL4-associated factor 7	Dcaf7	1.99777	1.73588	0.732145	-1.51698	0.00756917	-0.0360114	1.45112	-0.790045	0.246833	0.246833	0.702823	-0.392273	-0.46091	-0.91534	-0.890016	-0.840456	-0.233754	0.775691	0.246833	0.246833	2.08064	0.489422	-1.87128	-0.430787	-0.245803	-1.50378	-1.27609	-0.0505268	0.246833	0.246833	-0.473002	-0.760551	0.588482	-1.95562	-0.620569	1.01812	0.575391	-0.146867	0.95872	0.95872	0.0217054	-1.17064	-1.35106	-0.388937	-1.41805	1.16887	-0.0590072
E9PUR0;E9Q1M6;F7C545;F6SI14;F7DE17	NA	Ankhd1	NA	NA	NA	NA	NA	NA	NA	NA	NA	NA	NA	NA	NA	NA	NA	NA	NA	NA	NA	NA	NA	NA	NA	NA	NA	NA	NA	NA	NA	NA	-0.766091	1.42889	1.32053	-0.139562	1.32274	0.969856	0.649792	-0.82174	-1.38967	-1.38967	-0.495744	0.991543	0.911404	0.456183	1.47529	0.413917	0.240199
P11499;E9Q3D6;E9Q0C3;E9PX27;D3Z1R1	Heat shock protein HSP 90-beta	Hsp90ab1	-0.891314	-1.15983	-0.569525	0.163506	-2.04485	-0.401866	0.0668211	1.42193	0.490962	0.490962	-0.589326	-0.45256	-0.327534	1.49619	-1.87293	-0.484284	0.239907	-0.73831	0.490962	0.490962	-0.875731	0.668036	1.26161	1.46597	-1.98308	0.519229	1.08235	1.05981	0.490962	0.490962	0.5032	-0.835009	-0.347075	0.734251	-0.321834	-1.17965	0.459446	-0.252101	-0.536807	-0.536807	0.718397	0.310231	-2.34095	1.75172	0.557008	-1.4253	1.01084
Q9CQE1;B1AWZ5;G3X8S9;B1AWZ3	Protein NipSnap homolog 3B	Nipsnap3b	NA	NA	NA	NA	NA	NA	NA	NA	NA	NA	NA	NA	NA	NA	NA	NA	NA	NA	NA	NA	NA	NA	NA	NA	NA	NA	NA	NA	NA	NA	-0.0491375	-1.55279	-1.27468	0.721816	-1.03161	-0.236371	-0.0345078	2.65486	0.266164	0.266164	0.175648	-2.06344	-0.517049	1.34938	-0.578091	0.152045	-0.135027
Q9D0D3;A0A3Q4L2Q3;A0A3Q4EI56	Poly(A) RNA polymerase, mitochondrial	Mtpap	NA	NA	NA	NA	NA	NA	NA	NA	NA	NA	NA	NA	NA	NA	NA	NA	NA	NA	NA	NA	NA	NA	NA	NA	NA	NA	NA	NA	NA	NA	0.553309	0.464434	0.170032	-1.94858	0.899192	-0.10445	1.03331	-1.0471	0.634659	0.634659	0.404824	0.0543831	-0.126592	-1.75226	-0.233487	1.13127	0.762588
D3YYU8;A0A0A0MQG1;A0A0B4J1L4;D3YYU8-2;F7AGE9	Obscurin-like protein 1	Obsl1	-1.32093	-2.41965	-0.00168814	-2.16993	-1.02739	-0.755323	-0.612122	-1.38541	0.534541	0.534541	-0.35408	1.31617	1.85474	-0.0889092	1.41338	0.896348	0.460819	0.316602	0.534541	0.534541	-0.124039	0.892939	-0.291209	-0.59027	0.888759	0.477229	-0.611262	0.0279815	0.534541	0.534541	-3.13132	-0.75752	0.480906	0.173386	0.346908	-0.632932	0.382415	0.0234137	-0.671822	-0.671822	-0.897435	0.492047	0.689869	0.713097	0.87339	-0.418471	0.839909
P68033;A0A1D5RM20	Actin, alpha cardiac muscle 1	Actc1	0.726227	1.19621	0.458166	-2.38768	1.20531	0.405259	0.655974	-0.811897	0.0126792	0.0126792	-1.31317	-0.0639479	1.41007	-0.869047	1.75924	0.353305	0.0914075	-0.534248	0.0126792	0.0126792	-0.886929	0.839792	0.00831701	-1.3095	1.62943	0.333011	-1.64457	-1.32681	0.0126792	0.0126792	-0.340441	-0.595203	0.80968	-0.167293	-0.484053	3.648	0.266206	0.357921	0.386391	0.386391	-0.613889	-1.5679	-0.0799377	-0.276487	-0.767518	0.0540742	-0.496429
Q91XE0-2	Glycine N-acyltransferase	Glyat	NA	NA	NA	NA	NA	NA	NA	NA	NA	NA	NA	NA	NA	NA	NA	NA	NA	NA	NA	NA	NA	NA	NA	NA	NA	NA	NA	NA	NA	NA	0.10274	0.604383	2.03309	-0.520383	0.902737	1.27974	0.628005	-0.790009	-0.946789	-0.946789	0.0414635	1.00828	1.4042	-0.362194	1.30364	0.163688	0.370917
Q9QZ73;A0A0G2JEA2;A0A0G2JDM0	DCN1-like protein 1	Dcun1d1	-0.987051	-2.16597	0.557569	-1.80177	-1.64405	-0.217971	0.883289	-0.621223	0.744246	0.744246	-0.0512973	0.143673	1.58475	-0.272813	-1.19891	1.33372	0.276188	0.188821	0.744246	0.744246	1.17961	-0.0750347	-0.388373	-1.49022	-0.676194	0.478138	-0.755283	1.25492	0.744246	0.744246	-0.467715	0.0721803	-1.54109	-1.28693	0.48608	-0.714948	0.256344	-0.76008	0.940836	0.940836	-1.18865	-1.70685	-0.562602	-0.8203	0.659717	1.10752	0.164177
Q9D0B5	Thiosulfate sulfurtransferase/rhodanese-like domain-containing protein 3	Tstd3	NA	NA	NA	NA	NA	NA	NA	NA	NA	NA	NA	NA	NA	NA	NA	NA	NA	NA	NA	NA	NA	NA	NA	NA	NA	NA	NA	NA	NA	NA	-0.414261	-1.70249	-0.928009	-0.143745	-1.67494	-0.794787	0.243596	1.11459	1.2663	1.2663	0.061785	-0.898316	-1.27929	0.194204	-0.891171	0.48356	-0.109361
P22437	Prostaglandin G/H synthase 1	Ptgs1	-0.85301	-0.14574	0.503798	-0.953976	0.610581	0.505671	-0.0899716	-1.23888	-0.289802	-0.289802	0.332243	0.951595	1.25364	0.137193	2.95172	1.441	1.54363	0.802027	-0.289802	-0.289802	-1.3751	-0.231853	-1.59796	-0.683254	0.227418	-0.157739	-0.576781	-1.61744	-0.289802	-0.289802	-0.429325	0.687855	2.86665	-1.09825	0.00708332	3.14441	0.912826	0.0173518	-0.502952	-0.502952	-0.350501	0.523911	-0.0712124	0.527902	0.729727	0.043237	-0.921299
E9Q634;A0A1L1STM1;P70248	Unconventional myosin-Ie	Myo1e	NA	NA	NA	NA	NA	NA	NA	NA	NA	NA	NA	NA	NA	NA	NA	NA	NA	NA	NA	NA	NA	NA	NA	NA	NA	NA	NA	NA	NA	NA	-0.644312	-0.663822	-0.892236	0.207605	-0.621596	-0.220539	-1.85	1.46249	0.917137	0.917137	-0.16974	-1.94078	-1.12613	0.730422	-1.47126	-0.838217	-0.386978
E9PUM4;A0A1L1SQ51;Q71LX4;Q8CDM9;A0A1L1SRI1;A0A1L1SQP9;A0A1L1SVA8	Talin-2	Tln2	-1.04598	-1.17393	-0.0801423	-0.21277	-0.674527	-1.14845	0.524018	0.800251	0.0727407	0.0727407	-1.0831	0.39842	1.57225	1.38721	-0.668267	-0.37608	-0.0223099	-0.288584	0.0727407	0.0727407	-0.563893	-1.41946	2.37722	-0.59425	-1.22152	-0.425754	0.97419	2.52902	0.0727407	0.0727407	-0.163694	0.00636331	0.58864	-0.75246	-0.0499216	0.376239	2.30715	1.19698	0.14616	0.14616	1.26049	0.283602	0.0754011	-1.6169	-0.673695	1.53253	-0.159525
Q8C0L9;Q8C0L9-2;B0R058;Q8C0L9-3;A2AMD6;A2AMD7;D6RHB5;D6RHS8;D6RGT7	Glycerophosphocholine phosphodiesterase GPCPD1	Gpcpd1	0.638958	0.428141	0.700291	-1.48856	1.2124	0.873174	1.22386	-2.13857	-0.0840722	-0.0840722	-0.619122	0.874856	1.23528	-0.427372	1.60838	0.497061	0.46982	0.70353	-0.0840722	-0.0840722	1.00394	-0.894837	-1.57666	-1.28802	0.678682	-1.29422	-1.67366	-0.242912	-0.0840722	-0.0840722	-0.985358	0.168778	0.660134	-1.45315	0.890102	1.21957	1.85917	-0.951544	0.150848	0.150848	0.200307	-0.51191	0.670197	-1.11732	0.593322	1.77016	1.21696
Q91WC0;F2Z420;F2Z438;Q91WC0-2;Q91WC0-4;Q91WC0-3;D6RCY6	Histone-lysine N-methyltransferase setd3	Setd3	-1.53063	0.529353	1.37482	-0.52734	1.44929	-0.429223	1.13574	-0.649871	-0.844356	-0.844356	-2.13532	0.866418	2.15395	0.258963	1.0574	0.139794	-0.437746	-0.668332	-0.844356	-0.844356	-0.563962	1.04696	0.947721	-0.585778	0.76467	-0.0134387	-0.0643549	0.94705	-0.844356	-0.844356	-0.812014	-0.738472	-2.18244	0.9512	-0.85348	-0.969267	0.434575	0.90203	0.843375	0.843375	-1.03663	-1.39719	-1.90199	-0.21437	-0.966583	0.80097	-0.242637
Q9R112;F6ZKZ3;H3BLH2	Sulfide:quinone oxidoreductase, mitochondrial	Sqrdl	0.944643	1.62838	-0.179079	0.212805	0.463354	0.991868	0.276733	-0.129101	-0.465284	-0.465284	-0.208198	-1.66758	-1.51318	0.90123	-1.17486	-1.37796	-0.559785	-0.0117182	-0.465284	-0.465284	0.444505	0.538125	2.08752	1.93685	0.868974	-1.63781	-0.807661	0.763657	-0.465284	-0.465284	0.527143	0.446775	1.69454	-0.924951	0.199532	1.64185	1.10119	-0.725515	-0.160842	-0.160842	0.0535185	2.30256	-0.82664	-1.1737	0.296902	0.0446594	1.28696
P49813;Q9JKK7;A0A1L1SU70;Q9JKK7-3	Tropomodulin-1	Tmod1	-0.663056	-1.08185	1.10613	-2.0789	-0.359717	-1.50291	1.25019	-1.07256	0.729817	0.729817	0.662869	0.528418	2.06345	-0.351475	-0.949799	0.810246	0.432532	0.0992444	0.729817	0.729817	0.0978823	-0.457119	-0.432962	-1.988	-1.07797	-0.281488	-0.164261	1.0322	0.729817	0.729817	0.103633	-1.16545	-1.27244	-0.816104	-1.43169	-0.0642165	-0.164577	0.852366	1.01849	1.01849	0.542394	-1.74225	-1.28881	-0.985982	-1.34665	0.754314	-0.426943
Q80ZW2	Protein THEM6	Them6	-1.04953	-0.0155603	1.8139	0.628372	1.51187	0.355762	0.511753	-0.482251	-0.851431	-0.851431	-0.874683	-0.277066	0.645942	1.43523	1.02534	0.422795	-0.597292	0.718439	-0.851431	-0.851431	0.024896	-2.60162	1.34856	0.975631	-0.17941	-0.980062	-0.227541	0.975102	-0.851431	-0.851431	-0.797169	1.30035	0.866522	0.587978	1.33266	1.13732	-0.313059	-0.242997	-0.842963	-0.842963	-1.59202	0.0225253	0.0851654	0.998206	0.161583	-0.0513773	-0.450322
Q9CZX0;A0A286YDB8;Q9CZX0-2	Elongator complex protein 3	Elp3	NA	NA	NA	NA	NA	NA	NA	NA	NA	NA	NA	NA	NA	NA	NA	NA	NA	NA	NA	NA	NA	NA	NA	NA	NA	NA	NA	NA	NA	NA	-1.03921	-0.587159	-1.92561	-0.025123	-0.196256	-1.20163	-0.7369	0.887218	1.01934	1.01934	-0.530807	-0.698392	-2.03297	0.797169	-1.09342	0.698945	-0.409517
Q922D4;G5E8R4;Q922D4-2;Q922D4-3;Q922D4-4;A0A286YE88;A0A286YD27;A0A286YCG3	Serine/threonine-protein phosphatase 6 regulatory subunit 3	Ppp6r3	-0.784329	-1.37902	-1.18807	-0.906854	-1.21653	-0.383421	0.00300296	0.0289712	1.41765	1.41765	-0.470846	-1.09703	-0.599995	0.0359783	-0.73627	0.00774021	-0.83967	0.572574	1.41765	1.41765	-0.287298	-1.81067	0.0896034	0.0429959	-0.201551	0.31211	0.42973	1.87294	1.41765	1.41765	-0.440382	-0.788258	-0.573586	-0.327431	-0.390929	0.257725	0.311663	0.995646	1.17611	1.17611	-0.669681	-1.78784	-1.03503	-0.444722	-1.4471	0.566619	-0.173379
Q8VEG4;Q8VEG4-2;A0A1W2P7Q1	Exonuclease 3-5 domain-containing protein 2	Exd2	NA	NA	NA	NA	NA	NA	NA	NA	NA	NA	NA	NA	NA	NA	NA	NA	NA	NA	NA	NA	NA	NA	NA	NA	NA	NA	NA	NA	NA	NA	-0.49982	0.142406	3.09016	-0.73346	0.111278	0.65668	0.24646	-0.0546329	-0.884742	-0.884742	-0.443982	1.41861	1.78917	-0.742259	0.757597	0.805124	0.226252
P59235	Nucleoporin Nup43	Nup43	NA	NA	NA	NA	NA	NA	NA	NA	NA	NA	NA	NA	NA	NA	NA	NA	NA	NA	NA	NA	NA	NA	NA	NA	NA	NA	NA	NA	NA	NA	-0.145551	-0.444021	-1.46076	0.252019	0.631817	-0.96648	0.231908	0.813914	0.83733	0.83733	-0.128281	-1.82957	-2.67848	0.215915	-1.02993	1.0557	0.439113
Q9D1A2;A0A494B9S3;A0A494B9U6	Cytosolic non-specific dipeptidase	Cndp2	0.754392	1.02034	-0.582059	-2.51574	-0.0929163	1.38371	0.584735	-1.73896	0.208164	0.208164	0.868709	-0.203868	0.656758	-1.75303	-0.114064	-0.125307	0.177157	0.546105	0.208164	0.208164	1.05389	0.998226	-0.285082	-1.4177	1.18896	1.06271	-1.1524	-1.56352	0.208164	0.208164	-0.312705	0.618425	-0.977998	0.104749	1.21803	2.41438	-0.34507	0.451035	-0.311603	-0.311603	1.14873	-0.135836	-1.0638	2.07085	0.0498478	-0.52247	0.136836
P53395;A0A0G2JGU0	Lipoamide acyltransferase component of branched-chain alpha-keto acid dehydrogenase complex, mitochondrial	Dbt	0.449517	-0.76987	1.07221	-0.519128	0.759991	0.482538	0.165972	-1.11535	0.212433	0.212433	1.40658	-0.0216565	-0.636561	-2.45451	0.689113	0.767772	1.09475	1.08851	0.212433	0.212433	1.10504	-0.272311	-2.10536	-1.28843	0.0213428	1.22163	-0.584971	-1.83141	0.212433	0.212433	0.598857	-1.9949	1.08891	-0.288311	-0.917585	0.972433	1.37616	1.80917	0.037875	0.037875	0.51982	-1.37	-0.0933505	0.283179	-0.907825	1.05066	0.662122
Q8VBX6;D3YUX2;B2RQR2;Q8VBX6-2;Q8VBX6-4;A3KG84;A3KG83;F7D0H8;Q8VBX6-3	Multiple PDZ domain protein	Mpdz	NA	NA	NA	NA	NA	NA	NA	NA	NA	NA	NA	NA	NA	NA	NA	NA	NA	NA	NA	NA	NA	NA	NA	NA	NA	NA	NA	NA	NA	NA	-0.244526	1.04328	1.517	-0.910761	0.889186	0.416818	0.0215864	-1.12783	-1.05355	-1.05355	-0.168582	1.78077	1.22863	0.126866	1.69659	0.0953921	0.925326
Q60739;F6TCF9;Q60739-2	BAG family molecular chaperone regulator 1	Bag1	-0.24383	1.42944	-0.466859	-2.21761	0.823634	1.85613	1.37982	-0.338993	-0.0651536	-0.0651536	0.660179	0.00625261	2.06709	-1.41517	0.674042	0.827706	0.321151	0.0221384	-0.0651536	-0.0651536	-0.437208	0.322854	-0.628511	-1.6146	0.253058	-0.0005639	-1.67256	-1.21667	-0.0651536	-0.0651536	-1.2649	0.933514	1.60859	0.689387	0.980634	2.38433	0.5327	0.682785	-1.15829	-1.15829	-1.12148	0.417218	0.314268	0.459083	0.42647	1.40297	-0.928889
Q9D8X1;F8WHX2;D3YY50	Copper homeostasis protein cutC homolog	Cutc	-0.305635	0.826967	1.83799	-0.730098	2.49476	1.19065	2.0663	-0.605761	-0.477318	-0.477318	-0.624771	0.429871	0.620722	-1.31575	0.551616	0.190073	-0.861077	0.139233	-0.477318	-0.477318	-1.14297	-0.325637	-0.817242	-1.14696	0.308445	1.31158	-1.28796	0.0595624	-0.477318	-0.477318	-0.517436	-1.5769	-0.114153	-0.349833	0.273626	0.208788	1.48295	0.125491	0.246208	0.246208	-1.24394	-0.583008	-0.418334	0.355844	-0.654352	2.39896	0.237832
E9PZ16;B1B0C7;Q05793;A0A571BD72	Basement membrane-specific heparan sulfate proteoglycan core protein;Endorepellin;LG3 peptide	Hspg2	-0.760466	1.14656	1.28655	0.588496	2.31336	0.650604	0.602596	-1.36328	-0.735282	-0.735282	-0.581766	0.643151	2.42637	-0.72706	0.638222	0.0958469	0.435514	-0.0602573	-0.735282	-0.735282	-1.30907	0.386225	-0.988417	-0.804181	0.673469	0.303333	0.230801	-1.41491	-0.735282	-0.735282	-1.92396	-0.0420095	2.22225	-0.752699	0.557585	2.35126	-0.148614	0.319835	-0.202466	-0.202466	-1.72855	-1.49029	-0.368075	0.452488	-0.59376	1.0839	-0.305812
E9PWR7;P97366;F8VPT6;E9Q9B1;Q3TMK4;E9Q7X9	Ecotropic viral integration site 5 protein	Evi5	NA	NA	NA	NA	NA	NA	NA	NA	NA	NA	NA	NA	NA	NA	NA	NA	NA	NA	NA	NA	NA	NA	NA	NA	NA	NA	NA	NA	NA	NA	-0.764791	-1.10591	-0.735446	-0.436593	-0.934358	-1.29225	-0.0102459	0.89006	1.27943	1.27943	-0.442319	-1.31565	-1.63064	0.202854	-1.55275	0.43669	-0.678371
G3UWS1	NA	Neb	0.623849	1.34353	0.618658	-1.61051	1.41092	1.04214	0.370952	-2.21127	0.184816	0.184816	0.210849	-0.391767	0.0997716	-0.744471	0.499391	-0.00225982	0.346139	0.905351	0.184816	0.184816	0.862655	0.460339	-2.2335	-0.419106	0.881231	0.131232	-2.42619	-0.876836	0.184816	0.184816	NA	NA	NA	NA	NA	NA	NA	NA	NA	NA	NA	NA	NA	NA	NA	NA	NA
Q8CI94	Glycogen phosphorylase, brain form	Pygb	1.11993	1.13503	0.116953	-2.15398	0.955286	1.50256	2.05386	-0.939221	0.586748	0.586748	-0.371932	-0.920117	-0.452785	-0.691584	-1.3601	-1.06504	0.774017	0.168647	0.586748	0.586748	-0.436629	0.430592	-1.15402	-2.07738	-0.0804987	-0.156552	0.296301	-0.213826	0.586748	0.586748	-1.50416	0.216574	-0.995855	0.362107	-0.0957573	-0.504062	-1.2351	1.19284	0.925539	0.925539	-0.0150362	-2.25505	-1.28353	0.584043	-0.629287	0.433884	-1.07639
P59266	Fat storage-inducing transmembrane protein 2	Fitm2	-0.363316	-2.23491	-2.05553	0.21763	-0.722536	-0.469575	-1.27894	0.970924	0.68959	0.68959	0.91192	-1.37282	-1.4044	0.353758	-0.191148	-0.200295	0.076803	0.766682	0.68959	0.68959	-0.595829	-0.318573	-0.481403	1.94343	-0.0604881	0.616684	1.75876	-0.00436358	0.68959	0.68959	-0.144509	-0.194597	1.20926	-1.73945	0.406993	1.30779	0.289487	-0.726495	-0.0892019	-0.0892019	1.11978	2.14519	1.77904	-1.90376	0.68631	-0.137632	0.482319
O70589;O70589-3;A0A067XG53;O70589-4;O70589-5;O70589-2;F6ZQR2;F6Y9I5;B1AUH5;F7CD87	Peripheral plasma membrane protein CASK	Cask	-0.515489	-0.044274	-0.495491	-2.59069	-1.48913	-0.58288	0.90298	-1.46787	0.31915	0.31915	1.44998	0.954929	2.18524	-0.919596	-0.33768	0.498011	-0.00789299	0.551703	0.31915	0.31915	0.559219	1.25971	-0.251046	-0.778312	-1.53011	1.15032	-0.120619	-0.295908	0.31915	0.31915	0.406631	0.700127	2.45567	-0.80335	0.739192	1.02048	1.12477	-1.21291	-0.0656331	-0.0656331	-0.524811	0.408159	0.65285	-1.51369	-0.490509	0.525219	0.20171
Q91YM4;Q91YM4-2;E9PUT1;Q5SWP1;Q5SWP0	Protein TBRG4	Tbrg4	0.541779	-0.00680257	1.93504	0.912692	2.75611	0.954823	0.307769	-0.663701	-0.429533	-0.429533	-0.885807	0.0547859	1.01533	-0.839105	0.694144	0.25481	0.170816	-0.022495	-0.429533	-0.429533	-1.29114	-0.177819	-1.19768	-0.292111	1.41154	-0.442866	-0.291753	-2.32116	-0.429533	-0.429533	0.500085	0.234297	0.509934	-1.77978	1.00616	0.231525	1.15131	-0.851815	0.690851	0.690851	-0.0404217	-0.45256	-0.574908	-1.76719	-0.232663	1.31854	0.657366
P97825	Hematological and neurological expressed 1 protein;Hematological and neurological expressed 1 protein, N-terminally processed	Hn1	-1.12023	-0.564198	1.11079	-1.18925	0.0270223	0.419982	2.16386	-0.610723	0.884438	0.884438	-0.578892	-0.824998	0.477527	-1.2068	-1.05381	1.46415	-0.0414104	-1.32724	0.884438	0.884438	-0.875357	0.487942	-0.617235	-1.3999	0.361544	1.39872	-0.71918	-1.08892	0.884438	0.884438	NA	NA	NA	NA	NA	NA	NA	NA	NA	NA	NA	NA	NA	NA	NA	NA	NA
P48758;A0A338P684;A0A1B0GRG8	Carbonyl reductase [NADPH] 1	Cbr1	0.80225	-0.334429	1.7585	-0.728383	1.2914	0.697891	0.984947	-1.56514	0.505313	0.505313	0.0758409	-0.785484	0.0466747	-1.74615	-0.413838	1.11981	0.399012	-0.0529217	0.505313	0.505313	0.088834	0.561336	-2.9954	-1.07343	-0.217128	0.671141	-0.787129	-0.830093	0.505313	0.505313	0.303183	0.124587	-0.280495	-1.92184	-0.318206	-0.807271	0.188399	0.134571	0.528513	0.528513	0.349609	-0.707164	-0.693243	-2.50692	-0.213377	0.9645	0.75575
Q8C878;Q3TL72;Q8C878-2;A0A0N4SVZ2	NEDD8-activating enzyme E1 catalytic subunit	Uba3	0.327316	-0.783115	0.250938	-2.7949	0.912065	0.442006	-0.446972	-1.87312	0.767463	0.767463	0.200224	0.414672	1.02168	-0.347485	1.00233	0.686146	1.00995	0.611926	0.767463	0.767463	-0.0701724	-0.186285	-2.2342	-0.964119	0.138025	-0.0115217	-1.16078	-0.749397	0.767463	0.767463	-0.52061	0.385652	1.75659	0.35609	0.305664	1.88127	0.167054	0.784669	-0.889608	-0.889608	-0.504784	1.32277	1.46748	0.0202972	1.97736	-0.263761	0.261155
Q80Z10;Q80Z10-2;Q80Z10-3	Astrotactin-2	Astn2	NA	NA	NA	NA	NA	NA	NA	NA	NA	NA	NA	NA	NA	NA	NA	NA	NA	NA	NA	NA	NA	NA	NA	NA	NA	NA	NA	NA	NA	NA	-0.371844	-3.19462	0.715975	-0.631863	-1.41525	0.809325	0.812415	2.3719	0.390049	0.390049	-0.84539	0.374989	1.00057	-0.613355	-0.0501934	-0.391166	0.549196
Q9QYC0;Q9QYC0-2;F8WHZ9;F8WGR0;E9Q1K3;F6RDR0;A0A0J9YVI4;F6V4G5;D3Z0T1	Alpha-adducin	Add1	-0.570441	-0.968975	-0.210449	-1.74487	1.6504	-0.192942	-0.534955	-1.91292	0.470055	0.470055	-0.391789	1.00643	1.13444	-0.257053	0.177371	-1.03966	0.108197	-0.479753	0.470055	0.470055	-2.01532	0.979171	-0.184763	-0.352983	1.29196	-0.987226	2.1559	0.519898	0.470055	0.470055	-0.952614	-0.698317	-1.72004	-0.58255	-0.854856	0.895314	-0.163152	1.01185	0.990561	0.990561	-0.220181	-2.02622	-1.53601	-0.0426324	-1.24662	0.482535	-0.196438
Q64362;D3Z632	AKT-interacting protein	Aktip	NA	NA	NA	NA	NA	NA	NA	NA	NA	NA	NA	NA	NA	NA	NA	NA	NA	NA	NA	NA	NA	NA	NA	NA	NA	NA	NA	NA	NA	NA	-0.587844	-1.07096	-1.64908	0.0718284	-1.10647	-1.11926	0.154512	0.584872	1.09129	1.09129	0.348784	-1.30191	-1.40412	-0.633643	-1.53996	0.766715	0.925139
Q91YR5;Q91YR5-1;E9PYK1;Q91YR5-2	Methyltransferase-like protein 13	Mettl13	NA	NA	NA	NA	NA	NA	NA	NA	NA	NA	NA	NA	NA	NA	NA	NA	NA	NA	NA	NA	NA	NA	NA	NA	NA	NA	NA	NA	NA	NA	0.0931939	-1.46463	-1.41163	-0.865217	-1.02135	0.456361	-0.617194	0.138649	1.39995	1.39995	-0.0656128	-1.63813	-1.322	-0.394426	-1.25044	-0.358971	0.298371
Q923F1;Q61189	Methylosome subunit pICln	Clns1a	NA	NA	NA	NA	NA	NA	NA	NA	NA	NA	NA	NA	NA	NA	NA	NA	NA	NA	NA	NA	NA	NA	NA	NA	NA	NA	NA	NA	NA	NA	-1.88306	-0.372509	-1.29107	1.34885	0.463813	-1.19631	0.0396942	1.91137	0.425471	0.425471	-1.35311	-1.84794	-1.33461	1.0624	-0.473442	0.665941	-0.643339
Q3V2R3;H7BXA9;A0A0N4SVZ7;A0A0N4SV75;A0A0N4SVT0;Q80XD1-3;Q80XD1-2;Q80XD1;A0A0N4SV96;A0A0N4SWG3;Q91V57;A0A0N4SVE7;D3YXQ4;B2FDI2;A7VK13	NA	Chn2	NA	NA	NA	NA	NA	NA	NA	NA	NA	NA	NA	NA	NA	NA	NA	NA	NA	NA	NA	NA	NA	NA	NA	NA	NA	NA	NA	NA	NA	NA	-0.843813	-0.00373523	0.279864	-2.43448	0.146719	1.13568	0.4282	0.763535	0.827574	0.827574	0.0138829	0.183183	-0.190709	-1.54472	-1.19564	0.861927	0.412958
Q9Z2I8;Q9Z2I8-2;A0A0N4SWD1	Succinyl-CoA ligase [GDP-forming] subunit beta, mitochondrial	Suclg2	1.46909	0.709993	0.322271	-0.874322	0.798266	0.993564	-0.0637551	-1.72985	0.325785	0.325785	1.4791	0.236021	-1.20777	-2.04006	0.606517	0.403746	0.494059	0.504903	0.325785	0.325785	1.07541	0.27213	-1.79602	-0.980726	0.379736	0.242425	-1.16788	-2.08156	0.325785	0.325785	1.09653	-0.795553	-0.442644	-1.66572	0.634825	-0.264744	0.890156	0.957787	0.124474	0.124474	0.429412	-0.601684	-0.278257	-1.52091	-0.211263	2.12216	-0.087329
Q05915	GTP cyclohydrolase 1	Gch1	NA	NA	NA	NA	NA	NA	NA	NA	NA	NA	NA	NA	NA	NA	NA	NA	NA	NA	NA	NA	NA	NA	NA	NA	NA	NA	NA	NA	NA	NA	0.857719	-0.0454449	-0.496629	-1.30037	0.0694716	-0.402615	1.06892	-0.386339	0.445359	0.445359	1.14049	0.106682	-0.0403547	-1.96207	0.368555	1.77308	1.36819
Q8BFP9;Q922H2	[Pyruvate dehydrogenase (acetyl-transferring)] kinase isozyme 1, mitochondrial	Pdk1	0.360662	0.532174	1.33459	-0.0349301	1.62914	0.648526	-0.0435477	-1.14527	-0.603418	-0.603418	-0.163227	0.802199	-0.482389	-1.22677	1.233	0.636644	0.0713676	0.349705	-0.603418	-0.603418	0.237345	1.45253	-1.3659	-0.337719	1.7969	0.827745	-0.848144	-2.64412	-0.603418	-0.603418	0.313313	0.366197	0.0665985	-1.53164	0.593815	0.243327	1.08737	-1.05792	-0.125773	-0.125773	0.0609347	-0.65366	-0.0500285	-1.48088	0.544135	1.56371	0.863105
Q07076;A0A2C9F2D2;A0A286YCW4	Annexin A7	Anxa7	0.77695	1.23309	0.0614679	-1.38489	0.440213	1.54553	0.0300762	0.336416	0.706674	0.706674	-0.313667	-1.54682	-0.684656	-0.8289	-0.2334	-0.122239	0.522786	1.42073	0.706674	0.706674	0.674	-0.684361	-2.78181	-0.385406	0.424712	0.169559	-1.48688	-1.42255	0.706674	0.706674	0.936435	2.22746	0.920771	-1.08024	1.29096	0.988127	-0.170054	-0.82099	-0.346396	-0.346396	0.872812	0.713256	-0.085335	-1.56269	1.08122	0.134717	-0.252934
Q60902;Q60902-2;Q60902-4;Q60902-3;A0A1D5RLS1	Epidermal growth factor receptor substrate 15-like 1	Eps15l1	-0.953885	-0.769202	-1.86281	0.787772	-0.63867	-0.302993	-0.774997	0.961351	-0.173879	-0.173879	-1.00329	-1.28489	-1.56386	1.28966	0.389422	0.640898	0.322619	1.34657	-0.173879	-0.173879	-1.60674	0.999001	0.833757	2.49737	-0.0912848	0.496989	1.05488	0.275613	-0.173879	-0.173879	-0.813263	-1.12058	-0.78086	-0.13678	-0.801704	-0.187971	0.176864	0.970569	1.33803	1.33803	-0.613214	-1.85547	-1.38017	-0.838167	-1.43976	0.323668	-0.323057
A2ASS6-3	Titin	Ttn	-1.17415	0.0244395	-0.695001	-0.626764	0.546692	0.844828	0.412411	1.23069	0.370288	0.370288	-0.299631	-2.4683	-0.295098	0.782807	0.438393	-1.84204	-0.325581	0.61846	0.370288	0.370288	-0.248082	-2.36198	0.810198	1.1266	0.497832	-1.40911	0.908252	1.2824	0.370288	0.370288	NA	NA	NA	NA	NA	NA	NA	NA	NA	NA	NA	NA	NA	NA	NA	NA	NA
Q8BH60;K3W4Q9;Q8BH60-2;A0A1W2P7V0;A0A1W2P7A5	Golgi-associated PDZ and coiled-coil motif-containing protein	Gopc	NA	NA	NA	NA	NA	NA	NA	NA	NA	NA	NA	NA	NA	NA	NA	NA	NA	NA	NA	NA	NA	NA	NA	NA	NA	NA	NA	NA	NA	NA	0.182914	-0.428606	-1.91874	-0.18066	-0.860261	-1.10399	-0.284576	0.235848	1.13182	1.13182	0.045713	-1.06014	-1.80428	0.293519	-0.918834	0.341832	-0.121131
Q61391	Neprilysin	Mme	NA	NA	NA	NA	NA	NA	NA	NA	NA	NA	NA	NA	NA	NA	NA	NA	NA	NA	NA	NA	NA	NA	NA	NA	NA	NA	NA	NA	NA	NA	0.790115	1.17241	0.142966	-1.2518	0.968329	0.612461	0.45609	-1.14152	0.187496	0.187496	0.910946	0.618511	-0.00463915	-1.56342	1.24774	1.36204	0.788261
Q8R2U0;Q8R2U0-2	Nucleoporin SEH1	Seh1l	-1.98096	-0.0292627	1.04963	-1.32945	0.146871	-0.926917	-0.344134	-0.463737	-0.354904	-0.354904	-1.6488	0.724813	1.01655	-0.502962	2.0713	0.189826	-0.025147	-0.526327	-0.354904	-0.354904	-1.41267	1.10703	0.372689	-0.0444286	2.37667	0.782077	0.367228	1.15954	-0.354904	-0.354904	-0.20874	-0.591079	-1.70734	0.273342	-0.0505616	-0.130072	-0.230958	0.721629	0.97272	0.97272	-1.04818	-2.60227	-1.07165	-1.03354	-0.562912	1.22907	0.121671
Q80X90	Filamin-B	Flnb	-1.52527	-1.73299	0.832774	-0.234199	0.566691	-0.369898	-0.0386094	-0.785792	0.969299	0.969299	-0.906247	0.554259	1.86575	-0.50321	-1.46128	-0.0967828	0.193993	0.236019	0.969299	0.969299	-2.47799	-0.2528	-0.511779	0.189096	-0.904642	0.00173112	1.31696	0.228443	0.969299	0.969299	0.40083	0.323783	0.483282	-2.04148	0.107468	0.264301	0.968232	-0.507743	0.79471	0.79471	-0.222157	-0.597439	-0.125919	-1.25193	-0.876626	1.64418	0.380201
Q78JE5;Q3V492;D6REV6;D3Z2G9	F-box only protein 22	Fbxo22	0.316618	1.36866	1.46512	0.165651	1.26305	0.347962	1.34231	-0.624248	-1.4586	-1.4586	-0.17243	1.55623	-0.00278796	-0.150125	1.33018	0.506525	-0.128719	-0.39618	-1.4586	-1.4586	-0.139426	1.50349	-0.520212	-0.272084	0.394469	0.515899	-0.32154	-0.596794	-1.4586	-1.4586	-1.70345	-0.346154	-1.10417	1.12003	-0.708722	0.0912193	-0.388998	0.754684	-0.154049	-0.154049	-2.12903	0.165869	-1.14498	0.526516	-1.11781	-0.109433	-1.17245
Q3V009;Q3V009-2;A0A1L1STZ6	Transmembrane emp24 domain-containing protein 1	Tmed1	0.602863	0.888024	1.56868	-0.529977	1.69042	0.354675	0.910971	-0.625543	-1.43261	-1.43261	0.165884	0.413653	0.67018	0.247971	1.93131	-0.0105825	-0.0923216	0.522227	-1.43261	-1.43261	-0.122086	0.548098	-0.969898	0.105207	1.34105	0.213086	-0.583218	-0.645031	-1.43261	-1.43261	-0.542767	1.35124	-2.52099	-0.0983156	0.372963	-1.67579	-0.439933	-0.860668	-0.265479	-0.265479	0.468198	-0.597561	-1.67842	0.0809262	-0.232744	1.50041	0.0550202
Q60973;A2AFI9;A2AFJ1;F6ZLC6;F6U539	Histone-binding protein RBBP7	Rbbp7	-0.925482	-0.201399	0.767398	-2.08331	-0.677111	-0.745107	-1.42375	-0.679518	0.480012	0.480012	0.911284	0.674757	1.46995	0.420162	1.74799	0.91353	0.8266	0.805773	0.480012	0.480012	0.612145	0.404166	-1.13618	-1.79353	-0.0548127	-2.04146	-0.31216	-0.359984	0.480012	0.480012	-0.358568	-0.49331	-1.14625	-0.902144	0.0127255	1.62045	-0.475929	1.13147	0.498177	0.498177	0.354376	-2.91241	-1.20576	-0.0376683	-0.359367	0.393505	-1.13018
P10630;P10630-2;Q8BTU6;A0A338P6X5;E9Q561;D6RJ60;D6RJ11	Eukaryotic initiation factor 4A-II;Eukaryotic initiation factor 4A-II, N-terminally processed	Eif4a2	-0.250888	-1.2042	-0.535354	-0.822079	-0.997893	-0.968722	0.040056	0.383437	1.03317	1.03317	-0.634546	-2.23496	-1.14919	1.04603	-0.932761	-0.563829	0.551766	0.504381	1.03317	1.03317	0.00221835	-1.11163	0.3284	0.277688	-0.591966	-0.189756	0.28815	2.56663	1.03317	1.03317	0.038943	-1.07594	-2.05694	-0.579133	-0.781042	-0.522071	0.438805	0.746964	1.18004	1.18004	0.716645	-1.14005	-1.92057	-0.723529	-1.01847	0.300879	0.355094
Q91V08;A0A0N4SUR3;F5CSM7;Q9D676-2;Q9D676	C-type lectin domain family 2 member D	Clec2d	NA	NA	NA	NA	NA	NA	NA	NA	NA	NA	NA	NA	NA	NA	NA	NA	NA	NA	NA	NA	NA	NA	NA	NA	NA	NA	NA	NA	NA	NA	0.082159	0.392248	0.900179	-1.82389	0.904941	1.17547	0.830754	-0.778269	-0.30581	-0.30581	-0.256747	0.120856	1.23632	-1.94896	2.11254	0.749111	0.571539
Q6ZPS2;E9PX09;Q6ZPS2-2;Q6ZPS2-3	Carnosine synthase 1	Carns1	0.107245	0.299414	1.88155	-1.29253	1.79521	0.288174	1.60906	-0.772626	0.505738	0.505738	-0.828305	-0.871142	0.440877	-1.50466	-0.00917464	-0.883133	-1.19188	-0.650915	0.505738	0.505738	0.0410611	0.510985	-0.855038	-2.26857	0.81882	0.138461	-0.988877	1.15156	0.505738	0.505738	NA	NA	NA	NA	NA	NA	NA	NA	NA	NA	NA	NA	NA	NA	NA	NA	NA
O35648;A0A286YDP0;A0A286YD15;A0A286YDS3;A0A286YCV3;A0A286YCB3	Centrin-3	Cetn3	NA	NA	NA	NA	NA	NA	NA	NA	NA	NA	NA	NA	NA	NA	NA	NA	NA	NA	NA	NA	NA	NA	NA	NA	NA	NA	NA	NA	NA	NA	-0.1774	-1.01156	-1.67952	-0.594485	-1.18475	-0.826611	-0.163373	0.388029	1.05329	1.05329	-0.714611	-1.5795	-1.68259	-0.308969	-0.702027	0.578444	-0.0986916
Q9CXN7;D3Z2D7;A0A1W2P6P6;A0A1W2P6V3	Phenazine biosynthesis-like domain-containing protein 2	Pbld2	NA	NA	NA	NA	NA	NA	NA	NA	NA	NA	NA	NA	NA	NA	NA	NA	NA	NA	NA	NA	NA	NA	NA	NA	NA	NA	NA	NA	NA	NA	1.1006	0.519208	0.144405	-1.1172	1.37721	0.0522715	0.300775	-1.40946	-0.918283	-0.918283	0.629685	1.08567	0.841019	-1.01286	1.3875	0.652373	0.83869
P53762;Q8CEC2;E9QLT6;Q3ULM2;P53762-2	Aryl hydrocarbon receptor nuclear translocator	Arnt	NA	NA	NA	NA	NA	NA	NA	NA	NA	NA	NA	NA	NA	NA	NA	NA	NA	NA	NA	NA	NA	NA	NA	NA	NA	NA	NA	NA	NA	NA	0.460219	0.253887	1.7854	-0.412593	0.6647	-0.112529	1.50657	-1.64259	-0.258384	-0.258384	0.105002	1.24772	1.18427	-0.52791	0.865698	0.443572	-0.0534707
Q9R1E0;Q70KY4	Forkhead box protein O1;Forkhead box protein O6	Foxo1;Foxo6	NA	NA	NA	NA	NA	NA	NA	NA	NA	NA	NA	NA	NA	NA	NA	NA	NA	NA	NA	NA	NA	NA	NA	NA	NA	NA	NA	NA	NA	NA	0.108676	-0.578739	-1.32753	0.156032	-0.409698	-0.50045	0.0199273	0.422846	1.38143	1.38143	-0.13412	-1.95143	-1.73813	-0.662218	-1.45098	0.0386081	-0.0762601
Q9CQ00	Transmembrane protein 261	Tmem261	NA	NA	NA	NA	NA	NA	NA	NA	NA	NA	NA	NA	NA	NA	NA	NA	NA	NA	NA	NA	NA	NA	NA	NA	NA	NA	NA	NA	NA	NA	0.025927	-0.930332	-2.09057	-0.171038	0.216716	-0.460654	0.306155	1.36039	0.997819	0.997819	-0.485479	-1.60048	-1.76285	-0.246376	-1.20042	-0.690001	0.283055
Q99MQ4	Asporin	Aspn	-0.619101	-1.33198	0.104158	-0.00668978	-1.21354	-1.02386	1.66483	0.00150095	0.0704939	0.0704939	-1.44513	0.550846	0.442111	0.570862	-1.11341	0.176847	2.04915	-1.44853	0.0704939	0.0704939	-2.18724	-0.149245	0.807554	-0.0372484	0.134875	1.0952	2.01446	0.540613	0.0704939	0.0704939	NA	NA	NA	NA	NA	NA	NA	NA	NA	NA	NA	NA	NA	NA	NA	NA	NA
P55937;A0A0R4J1H6;E9QP99;P55937-1	Golgin subfamily A member 3	Golga3	NA	NA	NA	NA	NA	NA	NA	NA	NA	NA	NA	NA	NA	NA	NA	NA	NA	NA	NA	NA	NA	NA	NA	NA	NA	NA	NA	NA	NA	NA	-0.159045	-1.17478	-1.29849	-0.339161	-0.717692	-0.308548	0.130063	0.903394	1.31066	1.31066	-0.157131	-1.95254	-1.39772	-0.600609	-1.64073	-0.168183	0.117829
Q6NSR8;F6T2H5	Probable aminopeptidase NPEPL1	Npepl1	-0.656076	2.31184	-0.481396	-1.6932	0.518375	1.34792	0.654324	-0.782596	-0.468731	-0.468731	0.596816	1.27798	0.606311	-0.925435	1.30798	0.70419	0.471948	0.732307	-0.468731	-0.468731	-0.0738714	0.8456	0.149248	-1.38188	0.470674	-0.0459359	-2.49013	-0.652609	-0.468731	-0.468731	-0.862737	0.365882	0.775354	-0.0593543	2.13181	0.479369	-0.661168	0.273307	-0.988856	-0.988856	-0.796518	-0.0474562	1.53501	0.0913163	2.07	-0.701075	-0.639299
Q9CQS8;E9PW43	Protein transport protein Sec61 subunit beta	Sec61b;Gm10320	-1.19863	-2.08137	0.16863	0.342437	-1.13539	-1.16337	-0.0144703	0.793686	0.603593	0.603593	-0.498494	-0.429486	0.485433	1.30742	-1.80132	-0.556767	-0.452056	-0.182321	0.603593	0.603593	-0.44302	-0.830931	1.68383	0.747583	-0.900293	-0.699287	1.05341	2.18323	0.603593	0.603593	0.718874	0.409953	-2.14615	-0.943439	-1.57482	0.734056	-0.133963	0.761242	0.820106	0.820106	1.19079	-0.432452	-0.0993911	0.18089	-1.38039	0.0330012	0.607389
A0A0R4J038;O08677;D3YTY9;O08677-3;O08677-2;D3Z2B2	Kininogen-1;Kininogen-1 heavy chain;Bradykinin;Kininogen-1 light chain	Kng1	-1.16204	-0.753644	-0.529696	0.417873	-0.891167	0.089228	1.49712	0.521048	-0.258544	-0.258544	-1.72191	0.713603	0.272073	-0.00768619	-0.49083	0.0303193	0.598433	-1.20134	-0.258544	-0.258544	-2.36592	0.365029	0.838855	0.419587	-0.543653	1.37731	2.35405	1.72462	-0.258544	-0.258544	-1.50142	-0.308637	0.887987	0.883597	-1.25863	0.697403	1.8306	2.60417	-0.162171	-0.162171	0.278766	-1.0411	-1.22464	0.434855	-1.11872	0.124913	0.724573
P84104;P84104-2	Serine/arginine-rich splicing factor 3	Srsf3	-0.909114	0.423656	1.61788	0.624581	1.67067	-0.898067	0.368452	-0.726337	-0.191545	-0.191545	-1.80005	1.56882	2.57959	0.0178154	0.0797485	-0.510614	-0.875911	-1.06926	-0.191545	-0.191545	-1.91341	0.330118	-0.143134	-0.967612	0.549172	0.464845	0.835877	-0.16846	-0.191545	-0.191545	-0.713599	-0.315219	-0.339057	-0.978732	1.17052	-0.798873	0.190085	-0.519945	0.509633	0.509633	0.462067	-3.08036	0.619868	-1.79934	-0.610877	0.34988	-0.896061
B7ZMP1;B7ZMP1-2	Probable Xaa-Pro aminopeptidase 3	Xpnpep3	NA	NA	NA	NA	NA	NA	NA	NA	NA	NA	NA	NA	NA	NA	NA	NA	NA	NA	NA	NA	NA	NA	NA	NA	NA	NA	NA	NA	NA	NA	0.193659	1.16382	-0.574902	-1.90445	0.993358	0.376675	0.732668	-0.848826	0.582787	0.582787	-0.0239236	0.1935	0.285741	-1.33368	0.792857	1.27782	1.21098
O70624	Myocilin;Myocilin, N-terminal fragment;Myocilin, C-terminal fragment	Myoc	1.1144	1.4077	-0.487262	-0.831504	2.23415	0.248577	-0.555674	-1.08257	0.340562	0.340562	0.515092	-0.456371	-0.552106	-0.723493	0.0658151	-0.656795	0.379298	0.453392	0.340562	0.340562	0.0184495	-1.4782	-1.27382	-1.10442	2.95521	-0.865982	-0.889997	-0.477266	0.340562	0.340562	NA	NA	NA	NA	NA	NA	NA	NA	NA	NA	NA	NA	NA	NA	NA	NA	NA
P51655	Glypican-4;Secreted glypican-4	Gpc4	-1.40422	-0.712032	-0.695964	0.18726	-0.468153	-0.273075	0.250173	1.18268	0.17575	0.17575	-1.09461	-1.35331	-0.758146	2.12222	-0.882295	-0.662803	-1.07809	-1.11953	0.17575	0.17575	-0.676288	0.250052	1.72472	1.37669	-0.256178	-0.31006	1.41034	2.18612	0.17575	0.17575	-1.66559	-0.86358	0.489812	-0.885935	-1.30894	0.779819	0.809973	0.290557	0.920949	0.920949	-1.43445	-1.50813	-0.702957	-0.63174	-1.91119	1.16087	-0.390105
Q99M71;A0A1Y7VKS9;Q99M71-2	Mammalian ependymin-related protein 1	Epdr1	-0.282269	-1.66427	0.347207	2.1891	-0.631638	-0.648711	0.427918	2.314	-0.64019	-0.64019	-0.528161	-0.249647	-0.728971	0.917971	-0.501959	0.482004	-0.137847	-0.264007	-0.64019	-0.64019	-0.794623	-0.833894	0.456491	0.996314	-0.478752	-0.265711	2.29839	1.42221	-0.64019	-0.64019	0.0399109	-0.867429	-0.350886	-0.613744	-0.618003	-0.203286	0.00545716	0.409812	0.603756	0.603756	0.0623971	-1.88227	-0.0536822	-0.650315	-0.798275	0.0215484	-0.21411
Q9CYQ7	Nuclear prelamin A recognition factor	Narf	-0.281614	-0.125313	1.75195	-2.0751	0.32468	0.247905	1.05265	-1.41626	-0.40603	-0.40603	-0.283336	1.18454	0.79709	-0.814733	0.828139	2.0353	1.08269	1.00842	-0.40603	-0.40603	0.1216	-1.00795	-0.505457	-2.22461	0.937547	0.202175	0.131955	-0.536105	-0.40603	-0.40603	NA	NA	NA	NA	NA	NA	NA	NA	NA	NA	NA	NA	NA	NA	NA	NA	NA
Q08642	Protein-arginine deiminase type-2	Padi2	1.33104	0.180186	0.58552	-0.173221	1.26673	0.218126	0.252165	-1.66043	0.379989	0.379989	0.591282	0.356694	-0.495276	-2.11629	0.0529425	0.329241	0.300228	1.30538	0.379989	0.379989	0.855587	0.449985	-2.39251	-1.24496	0.466425	0.52035	-1.19953	-2.0596	0.379989	0.379989	NA	NA	NA	NA	NA	NA	NA	NA	NA	NA	NA	NA	NA	NA	NA	NA	NA
P58735;G5E8U1;D3Z4W4	Sulfate anion transporter 1	Slc26a1	NA	NA	NA	NA	NA	NA	NA	NA	NA	NA	NA	NA	NA	NA	NA	NA	NA	NA	NA	NA	NA	NA	NA	NA	NA	NA	NA	NA	NA	NA	0.847397	-0.569586	1.97152	-0.736385	-2.1581	-1.63534	1.36424	0.0991656	0.318419	0.318419	-1.07336	0.921988	0.552335	-1.21829	-0.501497	0.956172	-0.790414
Q7M6Y3-5;Q7M6Y3-2;Q7M6Y3-3;A0A140LHQ8	Phosphatidylinositol-binding clathrin assembly protein	Picalm	0.687662	-1.38761	-0.711093	-1.47374	-1.17138	0.135968	0.389045	-0.385215	0.755554	0.755554	0.688175	0.996726	1.35459	-0.167461	-0.808241	-0.00467639	1.4101	-0.184059	0.755554	0.755554	-0.437819	1.42057	-1.3558	-0.769902	-1.69043	0.588621	0.510146	-2.16751	0.755554	0.755554	-0.0704087	-1.33704	-0.353492	-1.13492	-0.950292	0.338915	1.23765	0.12714	1.13118	1.13118	-0.433365	-1.44207	-0.655207	-1.00141	-1.46684	0.390125	0.345541
O88844;A0A087WPT4;A0A087WRS9;D3YVY3;A0A087WRM4	Isocitrate dehydrogenase [NADP] cytoplasmic	Idh1	0.532114	-1.38103	-0.166793	-1.20216	-0.231426	-0.900969	-0.167958	-0.798588	0.0697239	0.0697239	-0.41477	2.11197	1.68718	-1.74427	-0.75257	0.2432	0.328278	0.336126	0.0697239	0.0697239	-1.18176	0.779951	-0.655987	-0.437641	0.124889	1.35571	2.74503	-0.626864	0.0697239	0.0697239	0.790591	0.0695844	1.08191	-1.38603	1.67926	-0.700697	0.762352	-2.1148	-0.150956	-0.150956	1.26451	1.26423	-0.00373241	-0.54432	1.25454	0.890062	-0.31398
P40237;A2AIJ1;A2AIJ2	CD82 antigen;Tetraspanin	Cd82	NA	NA	NA	NA	NA	NA	NA	NA	NA	NA	NA	NA	NA	NA	NA	NA	NA	NA	NA	NA	NA	NA	NA	NA	NA	NA	NA	NA	NA	NA	1.31649	-0.483705	-0.491874	-1.75262	-0.643814	-0.309374	0.880027	-0.44855	0.936729	0.936729	1.26992	0.0240387	0.463881	-2.22275	-0.708485	1.21104	0.466527
P47934;H7BX88;B7ZDD7;F7BF80;B7ZDD8;A2AWE5;A2AWJ5	Carnitine O-acetyltransferase	Crat	0.84617	-0.688378	0.155864	1.79647	0.206141	-0.162144	-1.12813	0.299504	-0.0968152	-0.0968152	1.79155	0.410014	-3.29759	0.151937	0.157228	0.436904	0.41587	-0.145304	-0.0968152	-0.0968152	-0.297895	0.651537	-1.0754	0.81816	-0.534801	1.59663	-0.0314629	-1.79198	-0.0968152	-0.0968152	0.686233	0.0415135	0.00368497	-1.58692	0.397707	-0.108879	-0.0210518	-0.282055	0.0612664	0.0612664	1.02426	-0.237685	-0.177833	-1.95796	0.488432	0.852097	-0.386123
P70349;B0R1E3	Histidine triad nucleotide-binding protein 1	Hint1	1.34092	0.401984	1.22206	-1.54744	0.552657	0.0694885	2.07152	-0.9024	0.137693	0.137693	-0.166366	-1.10269	0.165496	-1.43866	0.0130793	1.33034	-1.09044	-0.267032	0.137693	0.137693	1.21173	0.143638	-1.97358	-1.28006	0.769835	-0.462292	-1.25099	1.36304	0.137693	0.137693	1.26013	1.48854	1.05912	0.150769	1.61913	0.0746212	-0.988027	0.766256	-1.04916	-1.04916	0.811905	0.612669	-0.507492	-1.19841	-0.155606	1.10296	-1.2626
Q9D5V6	Synapse-associated protein 1	Syap1	0.148888	-0.5071	-0.464745	-1.80715	0.133191	0.487838	-0.64857	-1.40892	-1.02045	-1.02045	0.987639	1.23452	0.460083	-0.247012	1.22843	1.19155	1.09161	0.939452	-1.02045	-1.02045	0.763925	0.940666	-0.833117	-0.486618	0.797018	1.62976	1.41679	-0.925419	-1.02045	-1.02045	0.563524	-0.708402	-2.02771	-0.6773	-1.23823	-0.485418	0.415131	0.937179	1.13176	1.13176	0.951775	-0.354127	-1.72532	-1.1541	-1.13758	0.442816	0.0918909
A0A0N4SVK8;Q8BGK2;E9Q4C0;E9Q333	[Protein ADP-ribosylarginine] hydrolase-like protein 1	Adprhl1	-1.44386	-1.16737	-0.744697	2.19768	-0.793199	-0.544361	-0.351561	2.04098	0.0537296	0.0537296	-0.888092	-0.659391	-1.01118	0.45599	-0.977404	0.199108	0.342156	0.134436	0.0537296	0.0537296	-1.33695	-0.293072	0.122179	2.16713	0.000849504	0.272971	2.15691	-0.201627	0.0537296	0.0537296	NA	NA	NA	NA	NA	NA	NA	NA	NA	NA	NA	NA	NA	NA	NA	NA	NA
Q91Y97	Fructose-bisphosphate aldolase B	Aldob	NA	NA	NA	NA	NA	NA	NA	NA	NA	NA	NA	NA	NA	NA	NA	NA	NA	NA	NA	NA	NA	NA	NA	NA	NA	NA	NA	NA	NA	NA	2.05822	1.75989	0.175123	-1.02782	0.421443	-0.475255	-0.00992685	-1.67471	0.215774	0.215774	1.28487	0.314556	0.0793267	-1.43911	0.145221	0.704653	-0.399258
P27048;P63163;A0A0G2JGN4	Small nuclear ribonucleoprotein-associated protein B;Small nuclear ribonucleoprotein-associated protein N	Snrpb;Snrpn	-0.267717	-0.126252	-0.0256923	-1.20492	-0.497789	-0.564568	0.0763143	-0.928905	-1.04815	-1.04815	1.24472	1.67509	0.833973	-0.215631	2.28184	0.654183	1.12269	0.301892	-1.04815	-1.04815	0.161173	0.894904	-0.120367	0.0554468	1.39245	1.28094	-0.0246979	-1.71018	-1.04815	-1.04815	-0.601527	0.822106	1.97813	-0.312866	1.14261	0.267193	0.298117	-0.0683322	-1.44035	-1.44035	-0.188061	0.764341	1.86574	-0.597656	1.1341	0.46363	0.0516971
Q9CPT4	Myeloid-derived growth factor	Mydgf	-0.580856	-1.72734	-0.855698	0.060231	-1.39053	-0.829296	-1.01786	1.02783	-0.35381	-0.35381	-0.806077	0.243322	0.477326	1.94976	-0.712405	-0.320232	0.619752	0.670903	-0.35381	-0.35381	-0.692199	0.100923	1.15508	1.68969	-0.51114	-0.414776	2.33798	1.64847	-0.35381	-0.35381	-0.327771	-0.840825	-1.74513	0.297754	-1.54592	-1.14641	-0.521287	1.24941	0.838127	0.838127	-0.209583	-1.09264	-1.57044	0.811405	-1.72396	-0.269282	-0.263488
Q91YY4;A0A0R4J1C5;H3BLF0	ATP synthase mitochondrial F1 complex assembly factor 2	Atpaf2	NA	NA	NA	NA	NA	NA	NA	NA	NA	NA	NA	NA	NA	NA	NA	NA	NA	NA	NA	NA	NA	NA	NA	NA	NA	NA	NA	NA	NA	NA	-0.437827	-1.76201	-1.56263	-0.266729	-0.686481	0.0137969	-0.466376	1.4007	0.887743	0.887743	-0.681138	-1.27508	-1.15352	0.0877593	-1.11925	-0.327589	0.195366
Q9QZE7;A0A1D5RLR0	Translin-associated protein X	Tsnax	-0.258773	-1.43444	-0.365811	-2.27453	0.461804	0.835991	0.389065	-1.10959	0.405162	0.405162	0.459056	0.0980378	2.3334	-1.25412	-0.258395	1.83047	0.707794	0.509134	0.405162	0.405162	1.26055	-0.118175	-1.4243	-1.59776	-0.291436	-0.027236	-0.764145	-0.137569	0.405162	0.405162	-1.6525	-0.463723	-0.609987	0.480102	-0.353714	-0.457165	-0.34772	1.42244	0.206295	0.206295	-0.391629	-2.82298	-1.6381	0.85032	-1.18528	0.817103	-0.775849
P09813	Apolipoprotein A-II;Proapolipoprotein A-II	Apoa2	0.115908	-1.27366	-1.81956	0.921148	-0.865927	-0.903138	-0.425539	0.774057	0.120474	0.120474	-1.43978	0.134046	0.267345	1.10288	-0.62177	-1.24643	0.13549	-0.794408	0.120474	0.120474	-1.62852	0.126667	1.60171	0.828964	0.573143	-0.381293	2.15127	1.94454	0.120474	0.120474	0.120314	-0.640841	-2.13003	0.898659	-1.07429	-0.793825	-0.371216	1.63435	0.69494	0.69494	1.0753	-1.01624	-1.49524	0.879539	-0.902165	0.871264	0.300948
O70161;F8WHW6;O70161-3;O70161-2;F7C0X9;P70181;P70181-2	Phosphatidylinositol 4-phosphate 5-kinase type-1 gamma	Pip5k1c	-0.496622	0.583091	-0.399096	1.81704	-0.404073	-0.317002	0.905747	1.75505	-0.243586	-0.243586	-0.279074	-0.499757	-2.06102	1.08851	-1.05385	-1.10067	-0.794307	-0.116469	-0.243586	-0.243586	-1.49677	0.793709	0.683306	2.17853	-1.44654	0.814817	0.729394	0.577583	-0.243586	-0.243586	-0.32654	0.769572	2.47825	5.83454e-07	1.3183	1.04262	0.316817	-0.171813	-1.2092	-1.2092	-0.745514	1.1687	1.73707	0.0855828	1.20131	-0.354647	-0.280786
Q9CQ79;A0A0A6YWP9;A0A0A6YXY0;A0A0A6YVV3	Thioredoxin domain-containing protein 9	Txndc9	NA	NA	NA	NA	NA	NA	NA	NA	NA	NA	NA	NA	NA	NA	NA	NA	NA	NA	NA	NA	NA	NA	NA	NA	NA	NA	NA	NA	NA	NA	0.0853224	0.0109563	-1.61231	-0.125243	0.246279	-1.20531	-0.0465473	0.328042	1.24801	1.24801	0.808707	-1.68281	-1.20904	-0.596027	-0.559963	-0.837226	0.352622
P14142;J3QK17	Solute carrier family 2, facilitated glucose transporter member 4	Slc2a4	0.716547	0.646984	-0.106936	-0.833265	1.22293	0.169564	0.598749	-1.35825	-0.112589	-0.112589	1.27219	0.111122	0.109027	-1.72037	0.875677	0.290764	0.554844	0.999489	-0.112589	-0.112589	0.954255	0.460326	-2.55322	-0.785042	0.412307	1.39459	-0.232621	-2.52413	-0.112589	-0.112589	NA	NA	NA	NA	NA	NA	NA	NA	NA	NA	NA	NA	NA	NA	NA	NA	NA
A2VDH3	Leucine-rich repeat-containing protein 38	Lrrc38	-1.01383	0.0249768	0.331091	2.23389	1.2898	0.144058	0.465535	0.134808	-0.191379	-0.191379	0.083801	-1.90458	-1.95037	-0.0217478	1.07774	-0.859343	-0.950034	-0.491429	-0.191379	-0.191379	-0.390384	-1.41978	-0.0921829	2.16915	1.2542	-0.121288	1.32342	-0.169232	-0.191379	-0.191379	NA	NA	NA	NA	NA	NA	NA	NA	NA	NA	NA	NA	NA	NA	NA	NA	NA
Q07113	Cation-independent mannose-6-phosphate receptor	Igf2r	-0.329839	-2.21767	1.32946	0.356859	0.310397	-1.70901	0.326632	0.752644	-0.371358	-0.371358	-1.047	0.110822	-1.30844	0.470875	-0.119024	-0.632225	-0.491204	0.0368964	-0.371358	-0.371358	-1.50693	0.677127	1.25682	2.33021	0.347945	1.43789	0.581409	1.2635	-0.371358	-0.371358	-2.34924	-0.100692	-0.477522	-1.90564	0.775147	1.20492	0.220068	0.14243	0.758825	0.758825	-1.35758	-1.2803	-0.946022	-1.3789	-0.708763	1.6856	-0.577115
Q9DBG7;F6VF36;A0A1L1SSI7	Signal recognition particle receptor subunit alpha	Srpr	-1.69404	-0.623892	-0.727646	0.454768	-0.816668	-0.354733	0.121521	1.12095	-0.352531	-0.352531	-1.20079	0.372293	0.566385	1.6031	-0.270653	-0.307681	-0.905077	-0.99536	-0.352531	-0.352531	-0.680156	-0.331468	2.73362	1.40116	-0.0813638	-0.444167	1.09106	2.08403	-0.352531	-0.352531	-0.242101	-1.0256	-1.01988	-2.57705	0.152062	-0.800956	1.24468	-0.151802	0.819836	0.819836	0.511094	0.628075	-0.496265	-0.622394	-0.312175	0.83234	1.06142
Q8R5I6;A2AE91	NA	Gstm4	0.933302	-0.415272	0.0214411	-1.95406	-0.490213	1.06372	0.791029	-1.22267	1.20819	1.20819	-0.611047	-1.20262	-0.0810916	-0.49079	-1.01247	0.908742	-0.296482	1.11413	1.20819	1.20819	0.254765	-1.63569	-1.02652	-1.32847	-0.019878	-0.24076	-0.852251	0.544026	1.20819	1.20819	-0.862789	-0.150148	-0.306077	1.76425	-0.5149	-0.621162	-0.581543	1.56059	0.0496419	0.0496419	0.329157	-0.920535	-1.54275	0.827243	-0.681822	-0.888534	-1.08328
Q6ZWV7	60S ribosomal protein L35	Rpl35	-0.52443	1.83081	1.58172	-0.897145	2.17151	0.0159869	0.729392	-1.23596	-0.750108	-0.750108	-0.418865	1.99862	0.637814	0.895391	0.777318	-0.686999	0.0789458	-0.659037	-0.750108	-0.750108	-0.982407	1.07954	0.0560275	0.0906796	0.618683	-0.577887	-1.03541	-1.04365	-0.750108	-0.750108	-1.50779	0.473208	-0.459831	-0.474257	-2.81533	1.44341	-0.0868977	0.312642	0.156514	0.156514	0.228059	0.848923	1.27445	-1.97606	-0.301967	-0.229683	0.922593
P28651	Carbonic anhydrase-related protein	Ca8	NA	NA	NA	NA	NA	NA	NA	NA	NA	NA	NA	NA	NA	NA	NA	NA	NA	NA	NA	NA	NA	NA	NA	NA	NA	NA	NA	NA	NA	NA	-0.528824	-0.102389	0.536994	-0.469852	1.3539	0.630722	0.277093	-0.835238	-0.892244	-0.892244	-0.616547	1.18889	0.175343	-1.31811	2.05535	0.953444	0.672022
P06745;A0A0U1RP97;A0A0U1RQ72;CON__Q3ZBD7;A0A0U1RQ18	Glucose-6-phosphate isomerase	Gpi	1.42327	1.05113	1.21133	-1.37655	0.722979	1.00861	0.692581	-1.35376	0.426622	0.426622	0.351722	-0.557862	1.47255	-0.552687	0.194097	0.179674	-0.248828	-0.998476	0.426622	0.426622	1.33106	-1.39364	-0.461222	-1.82164	0.673964	-1.08594	-1.71128	-1.31081	0.426622	0.426622	1.99118	1.92154	0.139039	-1.11118	0.695239	0.625263	-0.0840485	-1.47097	-0.0805783	-0.0805783	1.34376	-0.0937125	0.799329	-1.57463	0.585101	1.06162	-0.169616
Q8K0H1;Q8K0H1-2	Multidrug and toxin extrusion protein 1	Slc47a1	NA	NA	NA	NA	NA	NA	NA	NA	NA	NA	NA	NA	NA	NA	NA	NA	NA	NA	NA	NA	NA	NA	NA	NA	NA	NA	NA	NA	NA	NA	1.15611	0.203974	-0.384517	-1.09371	-0.53611	0.5329	0.930212	-1.53068	0.818378	0.818378	1.09759	0.598603	-0.278578	-1.92318	-0.432371	1.42124	0.453835
Q9JII5;Q9JII5-2;Q3UGB5;D3Z4J1	DAZ-associated protein 1	Dazap1	NA	NA	NA	NA	NA	NA	NA	NA	NA	NA	NA	NA	NA	NA	NA	NA	NA	NA	NA	NA	NA	NA	NA	NA	NA	NA	NA	NA	NA	NA	-1.31386	0.575282	1.92656	0.0319257	1.22357	0.443117	0.273858	-0.13922	-1.02555	-1.02555	-0.649859	1.26623	1.47793	0.545213	1.37786	0.144837	-0.0502522
Q9WVQ5	Methylthioribulose-1-phosphate dehydratase	Apip	-0.345241	-2.31585	0.0952434	-0.747809	-1.24956	0.792743	0.0239422	-0.148613	0.694078	0.694078	0.184712	-0.8278	1.12324	-0.961708	0.774449	1.16033	0.943551	1.02831	0.694078	0.694078	-0.161119	1.10056	-2.65227	-1.03681	-0.728798	0.576979	0.114128	-0.907088	0.694078	0.694078	-1.98537	-1.59982	0.437107	0.839894	0.109481	-0.416282	1.07118	1.22242	0.310627	0.310627	-0.165726	-0.596956	-0.340951	1.9649	-0.298348	1.6955	0.166406
P07758;A0A0R4J0X5;A0A0A0MQA3;Q00896;D3YZL0	Alpha-1-antitrypsin 1-1;Alpha-1-antitrypsin 1-3	Serpina1a;Serpina1c	-0.388967	-0.839315	0.406941	2.13372	-0.236003	-0.319015	-0.659066	-0.375627	0.345155	0.345155	-1.94816	2.21942	-0.476782	1.72348	-1.65694	-0.478427	-0.197207	-0.313789	0.345155	0.345155	-1.44745	-0.506341	1.3993	-0.108637	-0.773177	-0.595987	1.29133	0.0757703	0.345155	0.345155	-1.03202	-0.380705	0.331298	1.98683	-0.352864	0.689586	-0.618437	2.18289	-0.297415	-0.297415	1.17202	-0.117	-0.595226	2.57285	-0.984325	-0.81649	1.28707
Q8CJG0	Protein argonaute-2	Ago2	0.778549	0.993553	0.372142	-0.818805	1.02428	2.05077	1.84489	-0.68387	-1.17771	-1.17771	-0.196184	-0.40101	1.59065	-0.815993	0.892658	0.423636	0.382663	0.67433	-1.17771	-1.17771	0.445403	-0.0163898	-1.07728	-1.09048	1.07144	0.386079	-0.522309	-0.242461	-1.17771	-1.17771	-0.558461	0.757352	-0.588623	-0.00136618	0.255015	-0.111377	-0.0643997	0.692412	0.685603	0.685603	-1.08946	-2.52563	-1.50576	-0.744806	-0.984241	0.941787	-0.416115
K9J7B2	NA	Ugt1a6b	NA	NA	NA	NA	NA	NA	NA	NA	NA	NA	NA	NA	NA	NA	NA	NA	NA	NA	NA	NA	NA	NA	NA	NA	NA	NA	NA	NA	NA	NA	0.0915826	1.33279	1.40936	0.100369	1.20633	0.606235	-0.237765	-0.80357	-1.25799	-1.25799	-0.0486894	1.34592	1.5786	-0.0977657	1.32493	-0.220076	-0.00401312
P11352;A0A0A6YVV2;A0A0A6YY34	Glutathione peroxidase 1;Glutathione peroxidase	Gpx1	1.74824	-0.197247	1.24182	-2.04964	-0.170529	0.192554	-0.108508	-1.5056	0.847542	0.847542	0.37678	-0.269951	1.27658	-1.3246	0.332133	0.525054	0.948295	0.534315	0.847542	0.847542	-0.472028	-0.561368	-1.5827	-0.229635	-0.369046	-0.617898	-0.76984	-2.03242	0.847542	0.847542	0.91449	-1.71421	-1.74045	-1.37667	-0.872129	0.320487	0.284602	-0.242775	1.17786	1.17786	0.785731	0.211156	-0.529972	-1.64979	-0.477927	0.67159	0.738517
O35226-2;O35226-3;O35226-5;F7AI87	26S proteasome non-ATPase regulatory subunit 4	Psmd4	-1.23881	-0.836626	-1.99569	-0.696428	-1.68386	-0.710129	-0.20675	0.980671	0.529352	0.529352	-0.889647	-1.01097	-0.84291	0.934252	-0.639738	-0.266137	0.0140542	0.14898	0.529352	0.529352	-0.546988	-0.381508	0.403566	1.5167	-0.367886	2.14151	1.14642	1.85181	0.529352	0.529352	0.0652801	-0.098291	-1.27843	1.18013	-0.430266	-2.01086	0.614527	-2.45245	-0.145299	-0.145299	1.48477	-0.0843613	-0.992386	0.873769	0.357764	0.265638	-0.766402
Q61205;D3Z7E6;D3Z2X5	Platelet-activating factor acetylhydrolase IB subunit gamma	Pafah1b3	NA	NA	NA	NA	NA	NA	NA	NA	NA	NA	NA	NA	NA	NA	NA	NA	NA	NA	NA	NA	NA	NA	NA	NA	NA	NA	NA	NA	NA	NA	0.141342	1.37095	2.0774	-0.468008	1.26184	1.00443	0.127939	-0.282193	-1.33791	-1.33791	-0.24636	0.77642	1.2937	-0.61614	1.00425	-0.0563004	-0.164366
Q8BPM0;Q8BPM0-2;Q8BPM0-3;Q80U19	Disheveled-associated activator of morphogenesis 1	Daam1	NA	NA	NA	NA	NA	NA	NA	NA	NA	NA	NA	NA	NA	NA	NA	NA	NA	NA	NA	NA	NA	NA	NA	NA	NA	NA	NA	NA	NA	NA	0.196209	0.804583	-0.810814	-2.19939	0.675828	0.738056	-0.426781	-0.955785	0.438563	0.438563	0.085568	-0.021105	-0.122351	-2.22207	0.458311	1.40919	0.658164
Q9JHH9;F2Z4A2	Coatomer subunit zeta-2	Copz2	-1.47597	-0.220294	0.238962	-2.26796	-1.22622	-0.363187	1.26042	-0.340453	0.682162	0.682162	-0.490216	1.10742	2.1099	0.0222981	-0.939827	0.412157	0.626317	-0.355133	0.682162	0.682162	-1.63061	0.732229	-0.0154642	-0.879971	-1.0091	0.74909	-1.16212	1.02476	0.682162	0.682162	-1.16593	-0.782842	-1.1798	-0.928296	-1.58406	-1.3012	1.2681	0.193652	0.923493	0.923493	-0.609915	-0.444174	-1.08619	-0.570773	-0.665907	1.67199	-0.301056
Q8CHQ0	F-box only protein 4	Fbxo4	NA	NA	NA	NA	NA	NA	NA	NA	NA	NA	NA	NA	NA	NA	NA	NA	NA	NA	NA	NA	NA	NA	NA	NA	NA	NA	NA	NA	NA	NA	-0.477175	0.339825	-1.78136	0.214982	-0.256924	0.288491	-1.36155	0.37962	0.82402	0.82402	-1.06437	-1.72865	-2.34019	0.371798	-0.0814952	1.76987	-0.595927
Q61838;D3YUI3;Q6GQT1	Alpha-2-macroglobulin;Alpha-2-macroglobulin 165 kDa subunit;Alpha-2-macroglobulin 35 kDa subunit	A2m	0.00606546	-1.56658	-0.868847	0.954153	-0.597691	0.135533	0.641942	1.13393	-0.147282	-0.147282	-1.48927	-0.0404106	-0.204934	0.176391	-1.04158	-0.740422	0.167223	-0.335665	-0.147282	-0.147282	-1.79126	-0.307069	1.26608	0.822517	-1.17083	1.36076	2.53401	1.83964	-0.147282	-0.147282	-1.25945	-1.07309	-0.240283	0.946292	-1.06421	-0.445007	-0.0732113	2.8188	-0.0233257	-0.0233257	0.734555	-1.07305	-1.14011	1.66486	-0.626241	-0.308577	1.15616
Q62234;A0A3B2W4I4	Myomesin-1	Myom1	1.11094	0.869418	-0.201373	-2.28334	-0.153589	0.335815	1.92538	-1.67773	0.187976	0.187976	0.914279	-0.886921	0.93277	-1.06259	-0.108133	-0.303667	1.0863	-0.347083	0.187976	0.187976	1.88389	0.152293	-0.892632	-1.11905	0.729891	0.196024	-1.88355	-0.345215	0.187976	0.187976	0.313472	-0.0635766	0.176495	0.0831825	0.10187	0.156035	0.290885	0.222397	0.51839	0.51839	0.0399125	-0.0412282	-0.307199	0.0619189	0.0246867	0.793989	-0.00138464
B1ART1;B1ART2;V9GX23;F6XI52	NA	Vps13d	0.59036	-0.872838	0.527588	-1.20657	-0.621655	-0.0893572	0.26921	-1.0894	-0.890604	-0.890604	-0.962154	0.686935	1.17812	-0.0460802	1.6283	0.128101	-0.836633	-0.604026	-0.890604	-0.890604	1.20361	0.21514	2.29509	-0.30952	2.02572	0.873272	-0.666283	1.0267	-0.890604	-0.890604	0.917882	1.21217	0.253346	-1.76216	2.08792	0.929314	0.277818	-1.70619	-0.342407	-0.342407	0.851814	0.103262	0.67431	-1.4564	1.4919	0.6634	0.879861
Q80U93;A0A0A6YW83;A2ATN3	Nuclear pore complex protein Nup214	Nup214	0.857103	0.191808	1.03744	-0.634845	0.671619	0.576067	1.48072	-0.39098	-1.10623	-1.10623	-0.332634	1.32442	1.27148	-0.235875	1.97101	0.386819	-0.235027	-0.0700312	-1.10623	-1.10623	-1.385	0.522948	0.806747	-1.03204	1.16192	0.931482	-1.02504	-1.21271	-1.10623	-1.10623	-0.271705	0.151023	-0.495657	-0.268303	-0.000458598	1.06567	0.367715	0.313819	1.18242	1.18242	-0.911289	-2.43853	-0.919224	-0.805646	-0.963272	0.540729	-0.249825
Q64339	Ubiquitin-like protein ISG15	Isg15	NA	NA	NA	NA	NA	NA	NA	NA	NA	NA	NA	NA	NA	NA	NA	NA	NA	NA	NA	NA	NA	NA	NA	NA	NA	NA	NA	NA	NA	NA	-1.39321	-0.40043	1.4371	0.52595	-1.95997	1.75307	-0.370875	1.5967	0.212019	0.212019	-0.174704	-0.684461	-1.18659	1.34327	-0.674081	0.325589	-1.13808
Q61771	Kinesin-like protein KIF3B;Kinesin-like protein KIF3B, N-terminally processed	Kif3b	NA	NA	NA	NA	NA	NA	NA	NA	NA	NA	NA	NA	NA	NA	NA	NA	NA	NA	NA	NA	NA	NA	NA	NA	NA	NA	NA	NA	NA	NA	-0.673561	-0.591077	-2.18311	-0.0504517	-1.1426	-0.775688	-0.392573	1.2151	1.02685	1.02685	0.119369	-1.15003	-1.25789	0.410167	-0.965525	0.600747	-0.127661
Q8C0L6;Q3TXR6;A0A1B0GRJ2;Q8C0L6-2	Peroxisomal N(1)-acetyl-spermine/spermidine oxidase	Paox	0.0559183	-0.887968	-0.46968	-2.58673	-0.0897006	-0.441216	-0.446934	-2.36271	0.530328	0.530328	0.17862	-0.197264	1.14696	-0.900144	1.60326	0.788956	0.909251	1.3849	0.530328	0.530328	0.655593	0.23628	-1.82109	-0.47571	0.783234	-0.23101	0.62302	-0.637798	0.530328	0.530328	NA	NA	NA	NA	NA	NA	NA	NA	NA	NA	NA	NA	NA	NA	NA	NA	NA
A0A3Q4L2S1;Q9R061;A0A3Q4L320;A0A3Q4EGA7;A0A3Q4EC31;A0A3Q4EIH1;A0A3Q4EGU9;A0A3Q4EH93	Cytosolic Fe-S cluster assembly factor NUBP2	Nubp2	NA	NA	NA	NA	NA	NA	NA	NA	NA	NA	NA	NA	NA	NA	NA	NA	NA	NA	NA	NA	NA	NA	NA	NA	NA	NA	NA	NA	NA	NA	0.0502184	-1.12776	-1.41149	-0.00941419	-1.57362	-0.706147	-0.442178	1.00975	1.21982	1.21982	0.752723	-0.648532	-1.86694	0.780603	-1.54725	0.515331	-0.379467
O09044;Q9D3L3;B0R030;B0R029;E9Q8A1;P60879	Synaptosomal-associated protein 23;Synaptosomal-associated protein	Snap23	-2.43643	-0.983558	2.36566	-0.608023	1.3126	-0.4687	-0.470668	-0.828476	0.193726	0.193726	-0.171381	0.787024	1.82786	-0.432338	0.955073	0.0545786	0.112472	-0.827794	0.193726	0.193726	-2.42563	0.307757	0.0667814	-0.183378	0.392798	0.403142	0.725196	-0.636922	0.193726	0.193726	2.03491	0.00248058	-0.641814	-1.8977	-1.21996	0.0792422	-0.565939	0.168069	1.27761	1.27761	-0.0310373	-1.00783	-0.0909321	-1.47318	-1.07458	0.768313	0.171246
Q8BRK8	5-AMP-activated protein kinase catalytic subunit alpha-2	Prkaa2	0.715545	-0.549851	-0.680878	-2.61019	-0.781789	0.443179	1.26391	-1.24966	0.623517	0.623517	1.16354	-0.316907	-0.486143	-0.904892	0.0505758	0.581706	0.783373	0.812908	0.623517	0.623517	1.49861	0.348982	-1.31555	-1.29434	0.15824	0.284668	-2.09962	0.443486	0.623517	0.623517	0.239586	0.15705	-0.357447	-0.347297	0.36406	0.850244	-1.65097	-0.643245	0.523519	0.523519	0.541988	-0.154536	-1.0592	0.787652	0.507957	0.855739	0.0462016
Q9Z0J4;Q9Z0J4-5;S4R255;F8WGF2;Q9Z0J4-2;Q9Z0J4-4;Q9Z0J4-3;P70313;S4R1D5;E9Q9X4	Nitric oxide synthase, brain;Nitric oxide synthase	Nos1	2.05384	1.78425	-0.0910536	-1.11157	0.873706	1.85825	0.705885	-0.775496	-0.465922	-0.465922	0.50153	-0.485601	-0.406961	-1.11396	0.917866	-0.288601	0.646406	0.458753	-0.465922	-0.465922	0.371841	0.534262	-1.33904	-0.320434	1.35673	0.145456	-1.58306	-1.89747	-0.465922	-0.465922	NA	NA	NA	NA	NA	NA	NA	NA	NA	NA	NA	NA	NA	NA	NA	NA	NA
P55258	Ras-related protein Rab-8A	Rab8a	NA	NA	NA	NA	NA	NA	NA	NA	NA	NA	NA	NA	NA	NA	NA	NA	NA	NA	NA	NA	NA	NA	NA	NA	NA	NA	NA	NA	NA	NA	-0.136982	-0.229137	1.80893	-0.984498	-0.130424	0.986718	-0.517219	-0.399482	-0.81718	-0.81718	-0.325329	1.45671	2.45354	0.12577	1.55163	-0.333894	0.311696
P45878	Peptidyl-prolyl cis-trans isomerase FKBP2	Fkbp2	NA	NA	NA	NA	NA	NA	NA	NA	NA	NA	NA	NA	NA	NA	NA	NA	NA	NA	NA	NA	NA	NA	NA	NA	NA	NA	NA	NA	NA	NA	-0.210674	0.770606	1.80316	-0.0900717	1.48452	1.12976	0.383067	-0.790816	-1.1649	-1.1649	-0.568256	1.20873	1.09458	-0.598285	1.35643	-0.439477	0.0471745
P62996;F8WJG3	Transformer-2 protein homolog beta	Tra2b	0.206675	0.386081	-0.475545	-1.21952	-0.0649526	0.135549	-0.746343	-1.32709	1.06321	1.06321	1.54073	0.869005	1.28585	-0.207302	-0.807934	-0.219424	0.213659	-0.0548189	1.06321	1.06321	-0.393608	-0.318677	-1.34192	-2.02619	-1.43017	1.08253	0.252556	-1.7184	1.06321	1.06321	-0.271886	0.62997	2.94907	0.523787	0.540658	1.85716	0.684941	-0.261526	-1.10309	-1.10309	-0.85281	0.645913	1.61542	0.912256	0.365293	-0.0581387	-0.346313
Q3UJU9;A3KGH5;A3KGH6;A3KGH7	Regulator of microtubule dynamics protein 3	Rmdn3	NA	NA	NA	NA	NA	NA	NA	NA	NA	NA	NA	NA	NA	NA	NA	NA	NA	NA	NA	NA	NA	NA	NA	NA	NA	NA	NA	NA	NA	NA	0.118204	0.072665	0.858305	-0.47121	0.214356	1.73095	0.879456	-0.578641	-0.616068	-0.616068	-0.29681	2.02556	2.21797	-0.79579	1.10302	0.146605	1.08278
Q8VCB3	Glycogen [starch] synthase, liver	Gys2	NA	NA	NA	NA	NA	NA	NA	NA	NA	NA	NA	NA	NA	NA	NA	NA	NA	NA	NA	NA	NA	NA	NA	NA	NA	NA	NA	NA	NA	NA	0.86402	0.673455	0.0671638	-1.42893	1.49605	0.974325	0.535308	-1.36861	0.176389	0.176389	0.92765	-0.154974	0.600721	-1.5387	1.18372	0.782185	0.673286
Q8C5H8-2;Q8C5H8-3;Q8C5H8-4	NAD kinase 2, mitochondrial	Nadk2	NA	NA	NA	NA	NA	NA	NA	NA	NA	NA	NA	NA	NA	NA	NA	NA	NA	NA	NA	NA	NA	NA	NA	NA	NA	NA	NA	NA	NA	NA	0.238322	-1.73428	-1.34878	-0.0757905	-2.10676	-0.408483	-0.192086	0.591227	1.30132	1.30132	-0.0863009	-1.41894	-0.964989	-0.336999	-0.926334	0.344786	0.117725
Q7TQ48-1;Q7TQ48	Sarcalumenin	Srl	0.24261	-0.0841958	0.111449	1.04196	0.110691	0.144241	0.560798	1.27599	-0.563064	-0.563064	-0.995213	-0.922684	0.372973	2.07725	-0.381894	-0.174775	-0.599872	0.653305	-0.563064	-0.563064	-0.43119	-2.5969	2.03392	0.680959	-0.99506	-1.1345	1.33381	1.05473	-0.563064	-0.563064	-0.0647792	-0.786053	0.172591	-0.693032	-0.720064	-0.0991537	-0.251686	-0.312275	0.74865	0.74865	0.152212	0.204554	-0.0585877	0.357336	0.169904	0.524751	0.255411
P01899;G3UZP7;E9Q0G4;P01896;G3UXE9;A7VMS6;F6VXI7;A7VMS3;Q6W9L1;Q85ZW8;Q85ZW7;Q85ZW6;Q85ZW5;H3BJA9;Q6W9J6;G3UWS8;G3UZL7;Q85ZW9;O19443;H3BK58	H-2 class I histocompatibility antigen, D-B alpha chain	H2-D1	-1.34008	-1.52696	2.91574	0.985678	-0.473551	2.27663	-0.819468	-0.33195	0.515513	0.515513	-1.30614	-0.461402	-0.608618	0.200204	-0.0543024	0.333949	-0.550421	-0.277334	0.515513	0.515513	-1.94302	-0.291186	-0.345159	-0.402826	0.221704	-0.2822	0.624542	0.363088	0.515513	0.515513	-0.642157	0.638639	2.46717	-0.703487	-0.0883965	3.73597	0.00408834	-0.12033	0.234425	0.234425	-0.918813	-0.0489361	-1.42388	-0.255881	-0.220412	0.708195	-1.02046
Q9QWG7;Q9QWG7-2;G5E904	Sulfotransferase family cytosolic 1B member 1	Sult1b1	NA	NA	NA	NA	NA	NA	NA	NA	NA	NA	NA	NA	NA	NA	NA	NA	NA	NA	NA	NA	NA	NA	NA	NA	NA	NA	NA	NA	NA	NA	-1.58936	-1.1185	-2.06334	1.52367	-0.774331	-0.549888	-0.758759	0.968396	0.414958	0.414958	-0.773385	-0.177638	-1.3775	1.75517	-0.330357	-0.55985	0.27073
E9PYP1	Carboxylic ester hydrolase	Ces1a	NA	NA	NA	NA	NA	NA	NA	NA	NA	NA	NA	NA	NA	NA	NA	NA	NA	NA	NA	NA	NA	NA	NA	NA	NA	NA	NA	NA	NA	NA	1.60439	1.03729	-0.284068	-2.47742	0.684016	0.253972	0.234716	-1.63627	0.651811	0.651811	1.24053	0.0594865	-0.0838602	-1.93895	0.548138	0.576653	0.725771
Q8BGR2	Volume-regulated anion channel subunit LRRC8D	Lrrc8d	NA	NA	NA	NA	NA	NA	NA	NA	NA	NA	NA	NA	NA	NA	NA	NA	NA	NA	NA	NA	NA	NA	NA	NA	NA	NA	NA	NA	NA	NA	-0.586061	-0.887947	-1.82007	0.322555	-1.21056	-0.0913197	0.26896	1.56759	1.23605	1.23605	-0.40521	-0.897891	-1.80481	-0.242441	-1.39566	0.442833	-0.687439
Q61081;A0A1L1STC0	Hsp90 co-chaperone Cdc37;Hsp90 co-chaperone Cdc37, N-terminally processed	Cdc37	-0.339228	-1.47075	-1.11363	-0.0158009	-1.30506	-0.547878	0.690184	1.45259	0.112805	0.112805	-0.30582	-0.0767003	-0.891875	1.78013	-1.5308	-0.138827	0.440693	-0.151561	0.112805	0.112805	-0.840959	0.0643912	1.25236	0.402166	-1.30671	-0.884951	1.54121	2.61999	0.112805	0.112805	-0.0996497	-1.34598	-1.71366	-0.542542	-1.50088	-0.219662	-0.268414	0.745877	1.26416	1.26416	0.405927	-0.946782	-1.35187	-0.0741882	-1.45778	0.180896	0.34442
Q8CGB3;A0A1L1STY4;A0A1L1SVG0;A0A0R4J0S7;Q8CGB3-2;Q8CGB3-3	Uveal autoantigen with coiled-coil domains and ankyrin repeats	Uaca	NA	NA	NA	NA	NA	NA	NA	NA	NA	NA	NA	NA	NA	NA	NA	NA	NA	NA	NA	NA	NA	NA	NA	NA	NA	NA	NA	NA	NA	NA	-0.284342	-1.09434	-1.83983	-0.393243	-0.868621	-0.918385	0.298764	1.14024	1.13299	1.13299	0.0149939	-1.02123	-1.38434	-0.0314275	-0.64371	0.937404	-0.0155529
P30412	Peptidyl-prolyl cis-trans isomerase C	Ppic	-1.02819	-1.26008	-0.268992	0.232205	-1.37231	-1.07747	-0.504156	1.53563	0.501503	0.501503	-1.1544	0.208118	0.210046	1.7206	-1.56262	-0.693852	-0.36553	-0.538229	0.501503	0.501503	-0.533397	-0.585052	1.69076	0.730278	-0.77432	-0.872108	1.05134	2.20271	0.501503	0.501503	0.0766403	-0.431431	-0.183795	-0.670896	-1.02395	1.45886	-0.232481	1.07829	0.905104	0.905104	0.066993	-1.80316	-0.573691	0.0681224	-2.17642	0.117272	-0.774947
Q922B1	O-acetyl-ADP-ribose deacetylase MACROD1	Macrod1	1.24504	0.354067	-0.503826	-1.54474	0.198156	0.909039	0.187015	-1.17108	-0.124266	-0.124266	1.22113	0.759266	0.314116	-1.26565	1.98274	0.64315	0.594837	0.0265958	-0.124266	-0.124266	1.78639	-0.501713	-0.269723	-2.02377	0.926212	0.108022	-1.89402	-1.33567	-0.124266	-0.124266	-1.29665	-0.696465	1.8189	-0.844827	0.559921	1.86187	0.474596	-0.367048	-0.655004	-0.655004	-1.93612	0.326754	1.40598	-1.47357	0.986021	0.275451	0.921504
P23589	Carbonic anhydrase 5A, mitochondrial	Ca5a	NA	NA	NA	NA	NA	NA	NA	NA	NA	NA	NA	NA	NA	NA	NA	NA	NA	NA	NA	NA	NA	NA	NA	NA	NA	NA	NA	NA	NA	NA	-0.902732	-1.06778	1.3477	-0.350175	0.0132176	-0.0703648	1.53304	-0.698379	-0.920026	-0.920026	-1.01625	1.62618	1.12566	-0.891844	1.36237	0.803576	1.08598
Q3UZA1;Q3UZA1-2	CapZ-interacting protein	Rcsd1	0.655296	-0.227114	0.752479	-1.31984	1.00367	0.824511	-0.075102	-1.04038	0.956114	0.956114	-0.11914	-0.950318	0.801916	-1.53713	0.867968	0.24211	0.431998	1.01908	0.956114	0.956114	0.169628	-0.771238	-1.92926	-1.79243	0.45558	-0.356205	-1.2527	-1.59007	0.956114	0.956114	NA	NA	NA	NA	NA	NA	NA	NA	NA	NA	NA	NA	NA	NA	NA	NA	NA
Q9JHK4;A0A2K6EDL0;Q9JHK4-2	Geranylgeranyl transferase type-2 subunit alpha	Rabggta	-0.245404	0.215833	-0.247497	-2.3476	-0.810897	-0.478553	0.528778	-1.77779	0.0129575	0.0129575	-0.129835	2.11254	2.29727	-0.466599	1.30203	1.52578	0.799139	0.35418	0.0129575	0.0129575	0.628269	0.0574634	-0.64166	-1.09873	0.2548	-0.345101	-1.4171	-0.147066	0.0129575	0.0129575	-0.861444	-1.64181	-1.90169	0.204138	-0.68834	-1.26984	-1.37987	0.223473	1.18365	1.18365	0.235263	-0.319919	-1.46628	0.947481	-0.798352	-0.387412	0.217438
Q3TH73;Q3TH73-2	Protein tweety homolog 2	Ttyh2	NA	NA	NA	NA	NA	NA	NA	NA	NA	NA	NA	NA	NA	NA	NA	NA	NA	NA	NA	NA	NA	NA	NA	NA	NA	NA	NA	NA	NA	NA	0.611002	1.06789	2.34232	-0.731623	0.642095	0.489377	-0.159298	-1.46644	-0.657542	-0.657542	-0.472423	1.89117	0.907727	-0.40593	1.36772	-0.0420615	-0.17931
P97290;A2ATR8;CON__P50448	Plasma protease C1 inhibitor	Serping1	-1.32633	-1.03512	0.0864909	-0.405547	-0.428002	0.102827	1.90168	-0.16471	0.0681376	0.0681376	-2.70369	0.924797	0.705002	-0.00325071	-1.60097	-0.359747	1.06013	-1.0612	0.0681376	0.0681376	-1.38795	0.832387	1.16696	0.248357	-0.127061	0.321304	1.82174	1.02307	0.0681376	0.0681376	-1.68291	-0.595387	-0.519945	-0.832271	-1.03346	1.10954	2.08032	0.918635	1.00034	1.00034	0.30784	-0.600146	-0.709723	0.276752	-0.804799	0.979525	0.84417
Q9CT10;A0A3B2WCL5	Ran-binding protein 3	Ranbp3	NA	NA	NA	NA	NA	NA	NA	NA	NA	NA	NA	NA	NA	NA	NA	NA	NA	NA	NA	NA	NA	NA	NA	NA	NA	NA	NA	NA	NA	NA	0.613099	-0.548835	-2.06535	0.298397	0.990885	0.93562	0.0183188	1.44865	0.60593	0.60593	-0.993566	-2.41955	-1.73971	-0.466547	-0.979638	0.102829	-0.123366
Q9CQK7	RWD domain-containing protein 1	Rwdd1	NA	NA	NA	NA	NA	NA	NA	NA	NA	NA	NA	NA	NA	NA	NA	NA	NA	NA	NA	NA	NA	NA	NA	NA	NA	NA	NA	NA	NA	NA	0.139133	-1.16029	-1.56068	-0.177622	-1.26147	-0.340242	-0.0931746	0.701076	1.39989	1.39989	0.281624	-1.08012	-1.43859	-0.160971	-1.77369	0.0350815	-0.273573
Q9WVE8;Q3UP40;A0A2R8W750;Q61644	Protein kinase C and casein kinase substrate in neurons protein 2	Pacsin2	0.542748	-0.789155	-0.685719	0.724398	-0.79205	0.151834	-0.665367	0.605926	0.592743	0.592743	0.150311	0.0577508	0.344294	-0.37684	-0.345283	1.8771	1.3351	0.39036	0.592743	0.592743	-0.39875	-2.69687	-1.31473	1.43198	-2.47865	-0.231953	-0.487495	0.09459	0.592743	0.592743	0.274864	-0.460931	0.109668	-1.4745	-0.218601	0.509697	1.65289	0.169525	0.835719	0.835719	0.354008	-0.562827	-0.551821	-2.18481	-0.449778	0.688739	0.660601
Q9Z1T6;Q9Z1T6-1;D3Z5N5	1-phosphatidylinositol 3-phosphate 5-kinase	Pikfyve	NA	NA	NA	NA	NA	NA	NA	NA	NA	NA	NA	NA	NA	NA	NA	NA	NA	NA	NA	NA	NA	NA	NA	NA	NA	NA	NA	NA	NA	NA	-0.786816	-1.08268	-1.93329	-0.214044	-1.31916	-0.89641	-0.811364	0.475449	1.10345	1.10345	-0.273728	-1.50017	-1.47036	0.212291	0.134862	0.619429	0.260863
P26369;Q80XR5;Q3KQM4;A0A140LJK3	Splicing factor U2AF 65 kDa subunit	U2af2	-0.866838	0.0330253	2.12067	-0.198589	1.52278	0.0572212	0.83011	-0.0659273	-0.893644	-0.893644	-1.03952	1.29559	3.15342	0.0515158	-0.895878	0.0181499	-0.620277	-0.191861	-0.893644	-0.893644	-0.997625	0.68704	-0.192475	0.383071	0.0167229	0.151175	-0.327585	0.437945	-0.893644	-0.893644	-0.556942	-0.115687	2.07791	-1.07945	1.81361	0.574764	0.644175	0.839395	-0.594565	-0.594565	-1.34146	-2.16813	1.21268	-0.348379	-0.0519142	0.460071	-0.279678
P00920;A0A0A6YX78	Carbonic anhydrase 2	Ca2	0.0652269	-0.438677	0.877267	-0.616059	0.42119	0.457697	0.466564	-0.800013	-0.367291	-0.367291	0.124208	0.63917	0.691755	-1.13744	0.636433	1.07428	0.752187	0.276872	-0.367291	-0.367291	0.580424	1.95873	-1.94517	-1.78921	1.35661	1.70513	-1.17427	-1.97916	-0.367291	-0.367291	0.0601403	-0.294943	-0.889799	1.13909	-1.33522	0.154176	-0.316749	2.28591	-0.382978	-0.382978	1.60625	-1.5008	-0.299798	1.86605	-0.37124	0.632333	0.0750969
Q8CI95;G5E8A0;A0A338P6F2	Oxysterol-binding protein-related protein 11;Oxysterol-binding protein	Osbpl11	NA	NA	NA	NA	NA	NA	NA	NA	NA	NA	NA	NA	NA	NA	NA	NA	NA	NA	NA	NA	NA	NA	NA	NA	NA	NA	NA	NA	NA	NA	-1.52331	-0.194599	-0.317734	0.990819	0.698694	-0.196545	-0.260651	1.57029	0.532868	0.532868	-1.72318	-1.79167	-1.22913	0.842062	-0.310661	0.22734	-1.25781
P14576;E9PXC0;A0A1Y7VJJ0;P14576-2;A0A1W2P809	Signal recognition particle 54 kDa protein	Srp54;Srp54c	-1.11908	-0.952284	-0.41649	-2.40776	-1.27677	0.101517	-0.532174	-1.49024	0.667841	0.667841	0.47042	1.0916	1.11767	-0.0883659	1.00487	0.0494577	1.55289	1.43404	0.667841	0.667841	0.0410737	0.949448	-1.03029	-0.48241	0.85479	-0.617906	-1.0012	-1.25985	0.667841	0.667841	-1.0823	0.415099	-2.86095	-0.849313	-1.57495	-1.33949	0.235434	0.785162	1.01415	1.01415	-0.699915	-0.610714	-0.40485	0.420992	-1.14609	-0.662478	0.784721
Q9CQF9;F7CIP8;D3Z275;A0A0N4SWD3	Prenylcysteine oxidase	Pcyox1	-1.73159	1.32156	1.35486	-0.759062	0.676547	1.25592	0.524814	-1.82707	-0.759541	-0.759541	-1.01085	1.1297	2.04065	-0.270063	0.971903	0.26826	-0.159388	-0.679842	-0.759541	-0.759541	-0.0143304	0.531706	1.06318	-0.953169	1.46417	-0.0638543	-0.458389	-0.118405	-0.759541	-0.759541	-0.4367	0.682397	1.01847	0.761151	1.18781	1.4933	0.755799	0.0086761	-1.46556	-1.46556	-0.43015	1.30101	1.05502	-0.398388	1.21475	-0.22201	0.129121
P60670;P60670-2	Nuclear protein localization protein 4 homolog	Nploc4	-1.63795	-0.654612	2.06088	0.163111	0.135497	-0.59218	1.63875	-0.626135	-0.0438444	-0.0438444	-1.66566	1.26533	2.63027	-0.120757	-0.338542	0.403802	-0.46758	-0.400088	-0.0438444	-0.0438444	-1.17704	0.284189	0.0682567	-0.594293	-0.416743	1.69843	-1.10808	-0.285785	-0.0438444	-0.0438444	-1.23932	0.107161	2.696	0.535567	-0.687283	0.952789	1.00899	1.45839	-0.538946	-0.538946	-0.921459	1.11195	-0.113885	0.673633	-0.513782	-0.629199	-0.185261
P00493	Hypoxanthine-guanine phosphoribosyltransferase	Hprt1	-0.835794	-0.778439	1.4969	-0.444758	-0.171566	-1.51812	-0.689759	-0.5231	-0.173284	-0.173284	-1.78406	1.56216	2.0824	0.968085	-0.797207	0.205339	-0.570948	-0.59244	-0.173284	-0.173284	-1.67706	0.926092	0.934657	0.106276	-0.0923628	0.147847	1.98779	1.09777	-0.173284	-0.173284	-0.210141	0.830528	0.5945	1.85259	-0.115081	1.41042	0.076764	0.00192178	-0.539036	-0.539036	0.159571	2.11945	-0.0687486	1.7798	-0.817249	-0.514181	-1.24508
Q8K363;F6ZX28	ATP-dependent RNA helicase DDX18	Ddx18	NA	NA	NA	NA	NA	NA	NA	NA	NA	NA	NA	NA	NA	NA	NA	NA	NA	NA	NA	NA	NA	NA	NA	NA	NA	NA	NA	NA	NA	NA	-0.960517	-0.956772	-2.35997	0.749971	-1.18869	-0.318985	-0.803083	1.07221	0.926332	0.926332	0.328453	-1.27931	-1.33211	-0.194003	-0.799289	0.184494	0.143386
Q9EQF5;F6ZLZ4	Dihydropyrimidinase	Dpys	NA	NA	NA	NA	NA	NA	NA	NA	NA	NA	NA	NA	NA	NA	NA	NA	NA	NA	NA	NA	NA	NA	NA	NA	NA	NA	NA	NA	NA	NA	0.135212	-0.729662	0.397227	-0.931499	0.528694	-0.0789112	0.00681639	-0.340501	-0.595217	-0.595217	-0.950617	0.368666	1.94872	-1.8881	1.94719	-0.0600682	1.00829
Q8CC86;A0A2R8VHP2	Nicotinate phosphoribosyltransferase	Naprt	0.209686	-1.54372	2.83143	0.519551	1.6796	-1.16133	0.658706	-0.570059	-0.131251	-0.131251	-0.649264	0.819323	0.0450394	-0.763618	0.122148	0.402618	0.0548674	-0.45278	-0.131251	-0.131251	-1.62187	1.5717	-1.76979	0.0445579	-0.209286	1.22943	0.439534	-1.09897	-0.131251	-0.131251	0.863597	0.94217	-0.340349	-1.74439	0.627381	0.627689	0.182603	-1.50434	0.0952089	0.0952089	0.35575	0.550064	0.0999896	-1.28446	1.38362	1.15125	0.37629
Q5FWK3;A2AH25	Rho GTPase-activating protein 1	Arhgap1	0.0577371	0.0735792	-0.284669	0.517367	0.650035	0.21267	1.04978	0.25234	-1.37815	-1.37815	-0.567531	-0.306875	-0.998307	1.49328	-1.03139	0.163638	1.22728	-0.128641	-1.37815	-1.37815	-0.98377	0.645822	1.59147	0.331385	0.407821	1.13424	1.20236	1.55926	-1.37815	-1.37815	-0.359725	-1.14157	-0.674502	-1.53217	-0.423211	0.557021	-0.252579	0.741726	1.03473	1.03473	-0.663774	-1.43903	-1.85756	-0.0924237	-1.21548	0.743125	-0.518843
Q3UGF1;Q3UGF1-2	WD repeat-containing protein 19	Wdr19	0.599266	-1.0561	-1.21682	-0.91844	-1.37087	-0.26135	0.233033	-0.112707	1.27026	1.27026	0.577135	-1.48411	-0.699984	-0.00381187	-1.3591	0.347925	-0.161644	0.529787	1.27026	1.27026	1.18192	-1.67714	-0.636922	-0.549118	-0.879927	-0.504726	0.337663	1.46449	1.27026	1.27026	NA	NA	NA	NA	NA	NA	NA	NA	NA	NA	NA	NA	NA	NA	NA	NA	NA
Q9Z1G4;K3W4T3;Q9Z1G4-3;Q9Z1G4-2;Q920R6;A2A599;P15920-2	V-type proton ATPase 116 kDa subunit a isoform 1;V-type proton ATPase subunit a	Atp6v0a1	-0.29451	0.43243	-0.49231	0.466489	0.123704	0.963426	0.300293	0.47406	-0.335381	-0.335381	1.64314	-1.3688	-1.91323	0.558179	-1.22452	-1.1783	-0.285328	-0.521492	-0.335381	-0.335381	-0.320853	-0.0658372	-0.176308	0.638432	-0.193282	3.51029	-0.307009	1.24362	-0.335381	-0.335381	0.077639	-0.399317	-2.07669	-0.477534	-0.783705	-1.34853	-0.463814	0.487825	1.25803	1.25803	0.182718	-1.26379	-1.57947	-0.346101	-1.42447	0.370654	-0.0198648
Q9JLJ2;Q3U367	4-trimethylaminobutyraldehyde dehydrogenase	Aldh9a1	NA	NA	NA	NA	NA	NA	NA	NA	NA	NA	NA	NA	NA	NA	NA	NA	NA	NA	NA	NA	NA	NA	NA	NA	NA	NA	NA	NA	NA	NA	-0.393615	-1.25625	-1.31234	1.21453	-0.809122	-0.0156584	-0.348097	1.94718	-0.444737	-0.444737	-0.0738221	-1.22173	-0.605147	1.5039	0.0410779	-0.216012	0.107378
Q8JZU6;Q8JZU6-2;Q8JZU6-3;D6REG6	PX domain-containing protein 1	Pxdc1	NA	NA	NA	NA	NA	NA	NA	NA	NA	NA	NA	NA	NA	NA	NA	NA	NA	NA	NA	NA	NA	NA	NA	NA	NA	NA	NA	NA	NA	NA	-0.914503	-0.54998	2.2977	-0.0561365	0.0014281	-0.214786	-0.0275889	0.0102895	-1.03589	-1.03589	-0.351803	1.68195	1.7732	0.626317	1.31031	-1.01864	-0.359168
Q9DCW2;D3Z7J3	Phospholipid scramblase 2	Plscr2	NA	NA	NA	NA	NA	NA	NA	NA	NA	NA	NA	NA	NA	NA	NA	NA	NA	NA	NA	NA	NA	NA	NA	NA	NA	NA	NA	NA	NA	NA	-1.61114	-0.435618	1.8928	0.953571	-0.0115786	1.26735	0.766355	1.80898	-0.68499	-0.68499	-1.56205	0.426246	0.726023	0.395966	-1.14438	0.375805	-0.183751
O54818;B2RUC1;Q3V2G6;A0A1L1SR11;A0A1L1ST53	Tumor protein D53	Tpd52l1	NA	NA	NA	NA	NA	NA	NA	NA	NA	NA	NA	NA	NA	NA	NA	NA	NA	NA	NA	NA	NA	NA	NA	NA	NA	NA	NA	NA	NA	NA	-0.469209	-0.461117	-1.03048	0.0309558	-0.313853	-0.823288	-0.0406745	0.99202	0.787651	0.787651	-1.12932	-2.1414	-2.25493	-0.34603	-0.773056	0.608908	-0.170616
Q80WC7;Q3TBU7;Q3U2K8;Q80WC7-2	Arf-GAP domain and FG repeat-containing protein 2	Agfg2	NA	NA	NA	NA	NA	NA	NA	NA	NA	NA	NA	NA	NA	NA	NA	NA	NA	NA	NA	NA	NA	NA	NA	NA	NA	NA	NA	NA	NA	NA	-0.564118	-1.12928	-1.00894	-0.109678	-0.634405	0.0611725	-0.174975	0.661478	0.805594	0.805594	-0.790349	-1.29687	-1.50483	-0.475409	-1.18636	0.374366	-0.840098
Q6PAV2;Q6PAV2-2;Q6PAV2-3	Probable E3 ubiquitin-protein ligase HERC4	Herc4	-1.23135	0.235692	2.28458	0.263848	1.55066	0.561761	1.02106	-0.380214	0.328544	0.328544	-2.07917	-0.116288	1.68634	-0.706526	-1.26203	0.812074	-1.14332	-0.226335	0.328544	0.328544	-0.878419	0.477189	-0.765858	-1.62711	-0.928257	-0.5057	0.0148126	0.971299	0.328544	0.328544	-2.49993	0.609528	0.533922	0.69081	-0.276984	1.16639	-0.535128	0.833404	-0.0554159	-0.0554159	-1.83704	0.027924	-1.67525	2.1302	-0.753384	0.826756	-0.350857
Q3UGX2;E9Q397;P15508;D3YWH8	Spectrin beta chain, erythrocytic	Sptb	-0.622935	-2.95286	-0.19652	0.268464	-0.746	-0.965162	0.529348	0.71894	0.672253	0.672253	-1.01142	-0.0773245	-0.716396	-0.020672	-0.135441	-0.627318	-0.283595	0.314879	0.672253	0.672253	-1.51008	-1.51134	1.04649	0.449205	0.51874	0.25556	2.39566	0.846258	0.672253	0.672253	-0.706128	-0.733145	-1.45353	0.473625	-1.47751	-0.18385	-0.522574	2.04903	0.340609	0.340609	1.02862	-1.61127	-0.77922	1.25228	-0.604049	0.705216	0.0381727
Q8CI71;Q8CI71-2;Q8CI71-3	Coiled-coil domain-containing protein 132	Ccdc132	NA	NA	NA	NA	NA	NA	NA	NA	NA	NA	NA	NA	NA	NA	NA	NA	NA	NA	NA	NA	NA	NA	NA	NA	NA	NA	NA	NA	NA	NA	-0.937066	-0.909212	-1.29151	0.0388695	-1.02225	0.00722522	-0.0169812	0.79537	1.35337	1.35337	-0.442379	-1.86716	-1.61144	-0.21321	-0.994753	0.841638	-0.259461
E0CYV9	NA	1110002E22Rik	-0.681815	-0.874859	1.32637	-1.32162	0.15387	0.685519	0.493161	-0.928378	0.693544	0.693544	-0.0985708	0.402201	1.44634	-0.207777	0.558965	1.59158	1.38394	0.678251	0.693544	0.693544	-0.371681	-1.01566	-2.11374	-1.62183	-1.05712	-0.999181	-1.34464	-0.244594	0.693544	0.693544	NA	NA	NA	NA	NA	NA	NA	NA	NA	NA	NA	NA	NA	NA	NA	NA	NA
F6WR04;O70370	Cathepsin S	Ctss	NA	NA	NA	NA	NA	NA	NA	NA	NA	NA	NA	NA	NA	NA	NA	NA	NA	NA	NA	NA	NA	NA	NA	NA	NA	NA	NA	NA	NA	NA	-0.189474	0.472178	1.77298	-0.9222	0.583458	3.00837	1.20636	0.0547845	0.598426	0.598426	-0.285311	-0.546487	-1.4322	-0.716973	-0.212264	0.805477	-0.599245
E0CYM9;Q33DR3-3;Q33DR3-2;Q33DR3	Decaprenyl-diphosphate synthase subunit 2	Pdss2	NA	NA	NA	NA	NA	NA	NA	NA	NA	NA	NA	NA	NA	NA	NA	NA	NA	NA	NA	NA	NA	NA	NA	NA	NA	NA	NA	NA	NA	NA	-1.09798	-1.99587	-1.78662	-0.0447168	-0.26939	0.853927	-0.475719	1.41144	1.00502	1.00502	-1.08015	-0.941579	-0.619562	0.359046	-1.45241	-0.643653	-0.247235
Q63829	COMM domain-containing protein 3	Commd3	-2.18833	1.13403	0.718984	0.623482	0.829366	-0.165493	0.243869	-0.604945	-1.21046	-1.21046	-0.22123	1.71544	0.668423	-0.616035	0.770493	0.318929	0.157178	-0.183346	-1.21046	-1.21046	0.00675948	2.02873	0.480635	-0.0112561	1.11456	1.23917	-0.590533	-0.20615	-1.21046	-1.21046	-0.99126	-0.123047	-2.17163	-0.0724233	0.682731	-0.88382	-0.110775	0.959078	-0.0142045	-0.0142045	-0.209096	-1.15334	-2.14997	-0.588707	-0.303825	1.12152	-0.4686
M0QWG6;O55057	Retinal rod rhodopsin-sensitive cGMP 3,5-cyclic phosphodiesterase subunit delta	Pde6d	NA	NA	NA	NA	NA	NA	NA	NA	NA	NA	NA	NA	NA	NA	NA	NA	NA	NA	NA	NA	NA	NA	NA	NA	NA	NA	NA	NA	NA	NA	0.282347	-1.19485	1.12617	-0.716292	0.568598	1.32221	0.796029	-0.677829	-0.597469	-0.597469	-0.734623	0.106536	1.24682	-1.13189	1.49139	0.467346	1.22375
Q920E5;A0A0G2JE82	Farnesyl pyrophosphate synthase	Fdps	-1.32578	-0.843885	0.350789	-2.32759	-0.301373	-0.542525	-0.427933	-1.83754	0.707923	0.707923	0.115677	1.57598	2.07152	0.265926	0.575081	0.227526	0.669117	1.63637	0.707923	0.707923	-0.299472	-0.225346	-1.34867	-0.71222	0.0361535	-0.97782	-0.482139	-0.119401	0.707923	0.707923	-0.52232	0.0597648	-0.340976	1.5703	-0.634349	-0.930022	-0.0514234	0.272515	0.361979	0.361979	0.736193	-0.0387187	-3.3661	1.5556	-0.611038	0.78639	-1.08621
P46978;D3YZN5;F6YHG5	Dolichyl-diphosphooligosaccharide--protein glycosyltransferase subunit STT3A	Stt3a	-2.78458	-1.00524	0.0305911	-1.21498	-0.823545	0.107217	-0.807003	0.16797	0.483856	0.483856	1.08167	0.722193	0.0453048	1.15066	-0.940151	-0.812318	-0.0246082	-0.373559	0.483856	0.483856	-0.750765	0.536164	1.95289	0.389353	-0.868738	-0.889678	-0.0101407	2.21816	0.483856	0.483856	1.15151	1.38779	0.0918221	-1.71646	0.793393	1.16171	0.387517	-1.31877	0.516577	0.516577	0.878307	0.553272	0.848925	-1.34315	0.325211	0.594836	0.91601
P28650;J3QN31;P28650-2	Adenylosuccinate synthetase isozyme 1	Adssl1	1.6827	0.904256	0.989564	-1.75319	1.65585	0.434759	0.890951	-0.903092	-0.226374	-0.226374	0.270809	0.451693	1.30013	-1.1585	1.14313	-0.147095	-0.922605	0.350599	-0.226374	-0.226374	1.24157	-1.2085	-0.6355	-2.01784	1.14159	-1.08863	-0.822802	-0.441608	-0.226374	-0.226374	-0.391867	-1.07079	0.0264002	-0.0492559	-0.575597	-0.312784	-0.0125931	0.827397	0.389329	0.389329	-1.24701	-1.48754	-1.24412	-0.40264	-0.789619	0.195992	-0.379814
P70268;P70268-2;D6RH37	Serine/threonine-protein kinase N1	Pkn1	-0.842844	0.0585182	0.546112	1.20839	-0.0245748	-0.632851	0.240561	1.2255	-0.430791	-0.430791	-2.21305	0.284534	0.652687	0.963053	-1.05869	-0.451696	-0.663042	-1.6577	-0.430791	-0.430791	-1.59161	0.425134	1.97094	0.922037	0.517221	-0.323552	1.82997	1.1997	-0.430791	-0.430791	-0.944771	1.24078	3.03893	-0.0685956	2.23732	1.55355	0.60844	-0.23988	-0.757067	-0.757067	-1.60196	0.0781784	0.333823	-0.00770283	0.494276	-0.34649	-0.69201
D3YXL1;Q9CQA9;D3Z2W9;Q8C373	Cancer-related nucleoside-triphosphatase homolog	Ntpcr	-0.72155	0.0922723	-0.536159	-2.28531	-0.0326035	-0.392453	0.275866	-0.868738	-0.581814	-0.581814	0.397093	1.23881	1.85481	-0.222832	2.28565	0.939145	0.878892	0.357297	-0.581814	-0.581814	-0.22978	1.53701	-0.108106	-0.830393	1.48577	0.459664	-1.19915	-0.884322	-0.581814	-0.581814	-1.21189	-0.425021	-1.46525	1.63113	-0.563873	-0.405734	0.122549	1.18213	0.267126	0.267126	-1.52368	-1.71102	-1.11525	0.162512	-0.978677	0.0464981	-0.524729
Q5H8C4;Q5H8C4-2;A0A286YCT3;A0A286YCC3	Vacuolar protein sorting-associated protein 13A	Vps13a	0.666569	0.887197	1.81989	-0.707519	2.05062	1.28114	0.466618	-1.16046	-0.0292274	-0.0292274	0.00714093	0.205955	0.749525	-1.52884	1.21565	0.491589	0.473548	0.51665	-0.0292274	-0.0292274	0.0610282	-1.05067	-1.64919	-1.95546	0.303925	-0.305691	-1.29505	-1.3688	-0.0292274	-0.0292274	0.32294	0.644549	1.61154	-1.9162	0.772748	1.01575	0.315181	-2.03059	-0.43732	-0.43732	-0.403278	0.425681	1.50717	-1.95466	0.728079	0.0681697	0.574513
Q6PJN8;A0A0A6YW92;A0A0A6YWX9;Q6PJN8-2	DALR anticodon-binding domain-containing protein 3	Dalrd3	NA	NA	NA	NA	NA	NA	NA	NA	NA	NA	NA	NA	NA	NA	NA	NA	NA	NA	NA	NA	NA	NA	NA	NA	NA	NA	NA	NA	NA	NA	-1.54978	-1.57626	-2.13252	1.36508	-0.809745	-1.57728	-0.311788	0.888451	0.850417	0.850417	-0.370734	-0.937195	-1.68589	-0.151252	-0.142211	1.28923	0.0736648
Q6PAM1;Q6PAM1-2;A2ADZ3;A2ADZ4;A2ADZ2	Alpha-taxilin	Txlna	NA	NA	NA	NA	NA	NA	NA	NA	NA	NA	NA	NA	NA	NA	NA	NA	NA	NA	NA	NA	NA	NA	NA	NA	NA	NA	NA	NA	NA	NA	0.050582	0.0724401	-1.51761	-0.629332	0.103073	-0.979114	0.0220553	0.898143	1.31025	1.31025	-0.495977	-1.56582	-1.42316	-0.78812	-1.55583	-0.197825	-0.328947
A2AMH5;A2AMH4;Q6X893;Q6X893-2;A2AMH8;A2AMH3	Choline transporter-like protein 1	Slc44a1	NA	NA	NA	NA	NA	NA	NA	NA	NA	NA	NA	NA	NA	NA	NA	NA	NA	NA	NA	NA	NA	NA	NA	NA	NA	NA	NA	NA	NA	NA	-0.346775	0.908406	2.26913	-0.369444	0.7055	1.27058	0.113796	-0.601853	-1.19245	-1.19245	-1.11714	1.38505	1.53299	-0.346181	1.516	-0.0790061	-0.357597
O35744	Chitinase-like protein 3	Chil3	NA	NA	NA	NA	NA	NA	NA	NA	NA	NA	NA	NA	NA	NA	NA	NA	NA	NA	NA	NA	NA	NA	NA	NA	NA	NA	NA	NA	NA	NA	-1.21964	-0.610095	1.31762	-0.37086	-0.0432066	1.33776	1.8796	-1.2109	-0.24971	-0.24971	-0.964845	0.534219	-1.35359	0.47286	-1.47727	1.29114	-0.158777
Q9Z2N8;A0A0A6YWG8;D3YVN1;A0A0A6YWR1;A0A0A6YW15	Actin-like protein 6A	Actl6a	-2.15313	0.242362	0.297669	-2.04233	0.623148	-0.0249851	0.382347	-1.63005	-0.0907585	-0.0907585	-1.26281	0.895356	0.557945	-0.236746	1.79671	0.226199	0.537288	0.275768	-0.0907585	-0.0907585	-1.18836	1.24	-0.392516	-0.0705694	2.07556	1.52313	-0.673113	-0.454323	-0.0907585	-0.0907585	-2.14722	-1.47802	-1.35851	-2.05523	-0.518868	2.22163	1.16479	0.386477	0.735436	0.735436	-0.98842	-1.34587	0.0809885	-0.795516	0.70788	0.3284	-0.59154
Q9QXD6;E9Q0T7;F6YS63	Fructose-1,6-bisphosphatase 1	Fbp1	NA	NA	NA	NA	NA	NA	NA	NA	NA	NA	NA	NA	NA	NA	NA	NA	NA	NA	NA	NA	NA	NA	NA	NA	NA	NA	NA	NA	NA	NA	1.59663	1.09081	0.730981	-1.62048	0.658001	-0.535419	0.622295	-2.00698	-0.245886	-0.245886	0.444706	0.365019	-0.496184	-1.46184	1.66873	1.35738	0.229628
Q91UZ1;A2AT91;V9GXQ9	Phosphoinositide phospholipase C	Plcb4	-0.503111	-0.244158	-0.402112	-0.551781	-0.804933	-0.561669	-0.796959	-0.987098	-0.388617	-0.388617	0.171948	2.71612	0.95951	-1.74283	2.35421	0.73447	1.3103	-0.225232	-0.388617	-0.388617	-0.419619	1.02854	-0.122649	-1.26233	1.19461	0.971854	0.070199	-0.555592	-0.388617	-0.388617	-0.388453	0.494128	2.33851	-0.336669	0.745427	1.12852	0.319637	-0.684262	-1.09612	-1.09612	0.242188	1.2948	1.99238	-0.486074	1.63647	0.00179152	0.842878
Q3U7R1;Q3U7R1-2;A0A1W2P784	Extended synaptotagmin-1	Esyt1	-1.2716	0.953475	0.920684	-1.57008	1.5584	-0.0696685	0.156836	-2.23016	-0.427633	-0.427633	-0.41455	0.393398	2.17397	-0.673223	0.743238	0.232542	-0.482616	-0.351543	-0.427633	-0.427633	-0.358119	0.447576	0.685365	-0.941049	2.01284	0.22442	1.28215	-0.856478	-0.427633	-0.427633	-1.15628	1.30232	2.45888	-0.837369	0.823977	2.76355	0.710813	0.13963	-0.677765	-0.677765	-1.54079	-0.396381	1.08442	-0.278945	0.0252956	0.729527	-0.593164
A0A075B5K2;A0A0G2JDR3	NA	Igkv9-124	NA	NA	NA	NA	NA	NA	NA	NA	NA	NA	NA	NA	NA	NA	NA	NA	NA	NA	NA	NA	NA	NA	NA	NA	NA	NA	NA	NA	NA	NA	0.862488	0.929746	-0.208756	0.00173003	-1.27524	-0.240041	-0.644217	-0.472672	0.148568	0.148568	1.39478	0.283731	0.68067	-0.5893	-0.38809	0.385713	-0.648307
P24549;A0A286YCZ0	Retinal dehydrogenase 1	Aldh1a1	1.70115	0.50464	0.0850488	-1.44681	1.06275	1.30106	-0.550381	-1.5858	0.147307	0.147307	1.76602	0.436427	-0.740383	-1.99773	1.18741	0.153865	0.477376	0.922531	0.147307	0.147307	0.401835	-0.16813	-1.79564	-0.199248	-0.0313865	0.360831	-0.970616	-1.75866	0.147307	0.147307	-0.813238	-1.22851	-1.09513	2.23419	-1.06943	-0.664188	1.82664	-1.67174	-0.289616	-0.289616	-0.129421	1.86869	0.260147	-0.848372	1.19609	1.16474	0.454918
Q3V0K9;D3Z6J7	Plastin-1	Pls1	NA	NA	NA	NA	NA	NA	NA	NA	NA	NA	NA	NA	NA	NA	NA	NA	NA	NA	NA	NA	NA	NA	NA	NA	NA	NA	NA	NA	NA	NA	-1.95849	-0.0962617	-0.442069	1.15624	-0.811581	-1.23081	0.179051	0.916915	0.376624	0.376624	-1.30261	0.0544897	-1.04971	1.61133	-1.52642	0.0736191	-1.05048
Q62318;Q62318-2	Transcription intermediary factor 1-beta	Trim28	0.408064	-0.0694794	1.19816	-0.035492	-0.187462	-0.0358631	1.58442	0.877885	-1.13487	-1.13487	-1.65625	0.737143	2.48217	0.0875555	-0.311122	-0.473317	-0.483507	-1.19813	-1.13487	-1.13487	-0.35573	1.57186	1.11615	0.0748578	0.927516	-0.0528389	0.238194	0.364411	-1.13487	-1.13487	-1.6235	-0.0764031	2.16884	0.681485	0.300661	1.2682	-0.26762	1.1504	-0.336343	-0.336343	-1.94844	-1.6114	1.4207	0.824236	-0.5099	0.138719	-0.767295
A2A9I0;O35166	Golgi SNAP receptor complex member 2	Gosr2	NA	NA	NA	NA	NA	NA	NA	NA	NA	NA	NA	NA	NA	NA	NA	NA	NA	NA	NA	NA	NA	NA	NA	NA	NA	NA	NA	NA	NA	NA	-0.0254525	0.702645	2.22712	-0.0386915	1.01252	1.50315	0.415774	-0.392298	-1.15134	-1.15134	-0.681031	1.42077	1.35787	0.415081	0.799799	-0.530547	-0.0698936
Q3UFS0	Protein zyg-11 homolog B	Zyg11b	NA	NA	NA	NA	NA	NA	NA	NA	NA	NA	NA	NA	NA	NA	NA	NA	NA	NA	NA	NA	NA	NA	NA	NA	NA	NA	NA	NA	NA	NA	0.321709	-0.274125	-1.97344	-0.167772	-0.16693	-0.407835	-0.500145	0.90656	1.1492	1.1492	0.792962	-1.21642	-1.43131	-0.380987	-0.946597	0.166284	-0.0333728
Q8BUE4;Q8BUE4-2	Apoptosis-inducing factor 2	Aifm2	NA	NA	NA	NA	NA	NA	NA	NA	NA	NA	NA	NA	NA	NA	NA	NA	NA	NA	NA	NA	NA	NA	NA	NA	NA	NA	NA	NA	NA	NA	-0.0709457	0.558281	2.06269	-0.0785254	1.14385	1.35469	0.120163	-0.391457	-1.13103	-1.13103	-0.176604	1.23008	1.88183	-0.35591	1.41345	-0.511438	0.150728
Q9CXR1;A0A1Y7VN19	Dehydrogenase/reductase SDR family member 7	Dhrs7	0.356498	-0.52129	0.758992	-1.36247	0.545348	0.541082	-0.854746	-1.07405	0.831812	0.831812	0.999918	0.394054	0.607731	-1.81416	-0.18105	0.380132	0.493855	1.53988	0.831812	0.831812	0.285637	-0.900316	-1.85017	-1.97582	-0.718232	-0.144063	0.98717	-1.48479	0.831812	0.831812	0.86057	0.687885	-0.108974	-1.8836	0.165244	0.257779	0.412722	-0.902961	0.803458	0.803458	0.860661	-0.138476	-0.4664	-1.95652	-0.163681	1.50499	0.353932
Q9R0L6;Q9R0L6-2;A0A1B0GT33	Pericentriolar material 1 protein	Pcm1	-1.75357	1.84229	-0.299495	1.31848	1.88343	0.889979	0.61063	1.61658	-0.526084	-0.526084	-1.73238	-0.88433	-1.36129	-0.0256176	0.358775	-0.17601	-1.48669	0.338498	-0.526084	-0.526084	-1.17655	0.108826	0.153531	0.582443	0.360884	0.790933	0.172029	1.02512	-0.526084	-0.526084	NA	NA	NA	NA	NA	NA	NA	NA	NA	NA	NA	NA	NA	NA	NA	NA	NA
Q9DBB9	Carboxypeptidase N subunit 2	Cpn2	-1.25131	-0.482375	-0.446865	0.0512579	0.630091	0.342341	1.40977	-0.234602	-0.845448	-0.845448	-1.53943	1.3545	0.154186	-0.142574	0.336788	-0.1404	0.725704	-0.219658	-0.845448	-0.845448	-2.22821	0.844917	0.751156	0.435406	0.939814	1.44289	2.40723	-0.0679487	-0.845448	-0.845448	-2.07473	-0.486569	0.304034	1.80539	-0.520998	-0.150166	0.548104	2.54691	-0.124807	-0.124807	0.118939	-0.468448	-1.42297	1.14063	-0.829708	0.0326524	0.335687
Q8C3F7	Kelch-like protein 30	Klhl30	0.480924	0.961518	-0.0298149	1.3172	0.859501	1.48247	-0.45726	1.65201	-0.468524	-0.468524	-2.18731	-1.24827	-1.71164	-0.122432	0.558731	1.02423	-0.741549	1.57131	-0.468524	-0.468524	-1.62583	-0.571682	-0.269296	1.2774	-0.192347	0.0792642	-0.02458	0.728585	-0.468524	-0.468524	NA	NA	NA	NA	NA	NA	NA	NA	NA	NA	NA	NA	NA	NA	NA	NA	NA
Q91WZ8;A0A1Y7VK42;K3W4R3;Q91WZ8-2;A0A1Y7VND4;A0A1Y7VP73;A0A1Y7VIX4;Q91WZ8-3	Dysbindin	Dtnbp1	NA	NA	NA	NA	NA	NA	NA	NA	NA	NA	NA	NA	NA	NA	NA	NA	NA	NA	NA	NA	NA	NA	NA	NA	NA	NA	NA	NA	NA	NA	-0.473406	0.23357	-2.24042	0.10476	-0.980367	-1.00362	0.185124	0.00864582	1.13898	1.13898	0.0144322	-0.985213	-1.67329	0.368061	-0.287276	1.21027	0.244736
Q64669	NAD(P)H dehydrogenase [quinone] 1	Nqo1	0.73333	0.810698	0.109912	-1.56533	-0.402139	0.921423	0.996607	-1.77627	-0.00213192	-0.00213192	1.73793	0.188511	0.376666	-0.746016	-0.218771	1.11595	0.244875	-0.915607	-0.00213192	-0.00213192	0.669841	2.34135	-2.47155	0.0998066	-0.0467883	-0.108328	-1.08896	-0.994359	-0.00213192	-0.00213192	-0.630441	-0.513585	0.353411	-0.68759	-1.12025	-0.293636	0.270545	0.394353	0.499373	0.499373	0.0380445	-0.426294	-1.72318	-1.80089	-0.993803	-0.548309	-0.722056
Q6PIE5;D3YYN7;Q6PIC6;A0A0G2JGX4;Q8VCE0;Q9WV27;Q64436;Q91WH7;E9QNX7	Sodium/potassium-transporting ATPase subunit alpha-2	Atp1a2	-1.57575	-0.387249	-0.865278	1.36799	0.540239	0.16367	-1.17476	1.6182	-0.0889017	-0.0889017	2.69581	-1.0406	-0.964924	-0.632667	0.902253	-0.692162	-0.660475	0.111598	-0.0889017	-0.0889017	-0.132624	-1.56358	-0.12243	0.228392	-0.663388	0.375296	1.90962	1.09623	-0.0889017	-0.0889017	1.89332	0.778984	1.99556	-2.08998	0.383693	0.884932	0.147871	-0.898847	-0.148411	-0.148411	0.0517987	0.443038	1.07249	-2.02982	0.378333	1.25441	-0.066516
O35490	Betaine--homocysteine S-methyltransferase 1	Bhmt	NA	NA	NA	NA	NA	NA	NA	NA	NA	NA	NA	NA	NA	NA	NA	NA	NA	NA	NA	NA	NA	NA	NA	NA	NA	NA	NA	NA	NA	NA	-1.00326	-0.708685	-0.215206	2.57411	-0.888754	-0.280687	0.163306	1.24963	-0.598334	-0.598334	-0.468223	-0.162659	-0.725797	2.20752	-0.0866384	-0.331116	-0.823932
P48774;E9PVM7;E9PV63;E9Q024;E9Q5L9	Glutathione S-transferase Mu 5	Gstm5	0.951527	1.33354	0.144026	-1.19905	0.572627	1.3858	2.05272	-0.919767	-0.59022	-0.59022	0.671212	0.512407	1.61045	-0.684944	0.591113	0.737771	0.189699	0.14924	-0.59022	-0.59022	0.725838	-0.516726	-0.663711	-1.24668	0.45736	-0.714142	-2.68635	0.0873545	-0.59022	-0.59022	-2.63166	0.588845	1.79962	1.56153	0.952644	0.948012	0.53545	1.26212	-0.863145	-0.863145	-0.938557	-0.933952	0.500116	0.783802	-0.249376	0.281981	-0.618996
Q6PAM0;D6RG50;D6RH98	5-AMP-activated protein kinase subunit beta-2	Prkab2	0.348575	-0.957696	0.420165	-2.41889	-0.226729	0.617781	0.255332	-1.76079	0.694886	0.694886	0.545295	0.255737	1.06275	-1.09162	0.306185	1.11998	0.409248	0.837574	0.694886	0.694886	1.54279	-1.1853	-0.447559	-1.96706	0.0900761	-0.399536	-1.58459	0.0589677	0.694886	0.694886	0.704346	1.67087	1.69589	-0.220739	1.7554	0.675779	0.337006	-0.256238	-1.01367	-1.01367	-0.0905398	0.838851	0.422498	0.18336	1.56989	0.403662	-0.28756
Q8K4F5;D3YYK0;A0A0J9YU40;A0A0J9YVC2;A0A0J9YV94	Alpha/beta hydrolase domain-containing protein 11	Abhd11	0.227362	0.676494	-0.127771	-0.799312	0.949055	0.531118	0.0182037	-0.996244	-0.610496	-0.610496	1.4813	1.27719	-0.370881	-1.1287	1.21797	0.719168	1.20008	0.716684	-0.610496	-0.610496	0.675028	1.45215	-0.981975	-0.893498	0.997103	0.829693	-1.6926	-2.31465	-0.610496	-0.610496	-0.40384	-0.871628	0.337663	-0.329937	0.275892	1.68724	1.17362	-0.276774	-0.284053	-0.284053	-1.06747	-0.152941	0.601798	-2.0787	0.790352	1.82683	0.735478
Q9CXS4;F6SS03;Q9CXS4-2	Centromere protein V	Cenpv	-2.10563	-1.82597	-0.832731	0.838882	-1.18373	-0.847189	-0.202977	1.04412	-0.0936829	-0.0936829	0.124425	-0.367972	0.70025	0.523768	0.663898	0.603057	0.154028	-0.701227	-0.0936829	-0.0936829	-0.967511	0.116972	0.767883	1.75023	-1.50334	0.0508812	2.3023	1.45967	-0.0936829	-0.0936829	-0.214943	-0.0618967	-0.671567	-1.58201	1.03953	0.123844	0.653686	-0.859677	0.694321	0.694321	-0.0696444	-1.10633	-0.119711	-2.62487	0.44818	2.10624	0.806051
Q4KML4;A0A1W2P7X0;E9QMV2	Costars family protein ABRACL	Abracl	-0.668875	0.0864757	1.19064	-0.0384919	0.963986	-0.898129	0.638931	-0.52195	-0.923677	-0.923677	-0.737113	1.12447	0.872316	0.0685997	0.505118	-0.0380469	0.219728	-1.00636	-0.923677	-0.923677	-2.1016	2.38205	0.711622	0.695301	1.8064	0.913469	0.0897954	-0.716274	-0.923677	-0.923677	-0.585196	1.20498	2.63503	-0.0293012	0.958058	1.59619	0.183868	0.0683922	-1.30879	-1.30879	-0.49427	0.977957	0.654988	0.32161	0.386225	0.189079	-0.991991
Q8BTJ4;Q8BTJ4-2	Bis(5-adenosyl)-triphosphatase enpp4	Enpp4	-2.14747	-1.85034	-0.567888	0.612747	0.288242	-0.165473	-0.224126	0.159427	-0.325325	-0.325325	0.30463	-1.46797	-0.524562	1.27554	0.477271	0.110964	-0.462657	2.60054	-0.325325	-0.325325	1.16047	0.864035	0.844653	1.47554	0.455158	0.309165	-1.66837	0.0924225	-0.325325	-0.325325	0.794201	0.0311547	1.25845	-0.700766	-0.300045	2.18251	-0.832348	1.09112	0.121851	0.121851	-0.294167	-1.62125	-1.0248	-0.974455	-0.94652	0.913184	0.0986775
O88746;Q3UDC3;A0A1D5RM84;A0A1D5RL90;A0A1D5RM45;A0A1D5RM51;A0A1D5RM12;O88746-2	Target of Myb protein 1	Tom1	0.371725	0.707728	0.292643	-1.7155	0.899197	1.4084	1.96586	-0.503987	-0.611988	-0.611988	-0.882779	-0.119879	-0.118117	-1.35136	1.11681	0.344589	0.351598	-0.589494	-0.611988	-0.611988	-0.472898	1.83038	-0.312953	-0.550456	2.16633	0.922676	-1.00407	-1.08452	-0.611988	-0.611988	-0.867072	-0.0084476	1.88204	0.85696	1.51704	0.488007	0.629296	0.277686	-1.30785	-1.30785	-0.907899	0.283989	0.35023	1.52084	1.42986	-0.183283	-0.780571
P62196;Q8K1K2	26S protease regulatory subunit 8	Psmc5	-0.252754	-0.0439208	-1.89478	-0.824872	-1.60577	-0.639426	0.217269	0.701446	0.873894	0.873894	-0.408138	-1.46461	-0.41786	-0.109578	-1.34385	-0.185419	-0.252546	1.02652	0.873894	0.873894	0.3875	-1.43463	0.50047	-0.540235	-0.837563	1.51474	0.383101	2.28153	0.873894	0.873894	-0.147255	-0.0686482	-1.98796	-0.154471	-0.0376458	-0.0350528	0.635666	-0.99652	0.709757	0.709757	0.204686	-0.596969	-2.88249	0.805809	-0.923854	-0.37282	-0.666813
Q3UBX0;D3Z7P2;D3Z3Z2;D3YX08;D3Z0I8	Transmembrane protein 109	Tmem109	-0.873596	-0.0198598	-0.816072	0.176669	-0.382222	0.772437	-0.0655846	1.13341	-0.618498	-0.618498	1.40438	-0.348385	-0.00501871	1.56567	-0.018958	-1.34825	-1.08666	0.320331	-0.618498	-0.618498	-0.0481888	-1.11311	2.89889	0.540192	0.259475	-1.27067	0.0500171	1.9861	-0.618498	-0.618498	-0.0612626	0.607783	-2.95204	-0.349159	-1.0572	-1.23536	-1.38599	-0.195385	0.71426	0.71426	-0.120126	-0.508215	-0.864031	1.70813	-0.652115	1.67758	-0.715468
A0A0H2UH13;Q8BK75-2;Q8BK75;A0A0G2JGK0;A0A0G2JGM4	Elongator complex protein 6	Elp6	NA	NA	NA	NA	NA	NA	NA	NA	NA	NA	NA	NA	NA	NA	NA	NA	NA	NA	NA	NA	NA	NA	NA	NA	NA	NA	NA	NA	NA	NA	-0.219282	0.214686	-2.37616	0.808463	-0.184448	-1.09227	-0.941866	0.347926	0.926873	0.926873	0.454357	-1.92917	-2.37121	0.00382282	-1.34258	0.0884805	-0.215872
P39039;P39039-2	Mannose-binding protein A	Mbl1	NA	NA	NA	NA	NA	NA	NA	NA	NA	NA	NA	NA	NA	NA	NA	NA	NA	NA	NA	NA	NA	NA	NA	NA	NA	NA	NA	NA	NA	NA	-1.3134	-1.46766	-2.83965	0.97803	-0.920713	-1.17247	-0.560876	1.72762	0.199451	0.199451	0.0723191	0.612168	-0.149867	1.23638	-0.405309	-1.0272	0.051635
Q9JKX6;A2ATT5;A0A0A6YVU1	ADP-sugar pyrophosphatase	Nudt5	NA	NA	NA	NA	NA	NA	NA	NA	NA	NA	NA	NA	NA	NA	NA	NA	NA	NA	NA	NA	NA	NA	NA	NA	NA	NA	NA	NA	NA	NA	0.34818	-0.938186	-2.25333	-0.437742	-1.29056	-1.04713	-0.933086	0.715386	1.1889	1.1889	0.411397	-1.3478	-1.47087	0.331616	-0.813389	0.121015	-0.181009
P97499;A0A2I3BR80	Telomerase protein component 1	Tep1	NA	NA	NA	NA	NA	NA	NA	NA	NA	NA	NA	NA	NA	NA	NA	NA	NA	NA	NA	NA	NA	NA	NA	NA	NA	NA	NA	NA	NA	NA	-1.43969	0.933918	-2.04808	0.325639	-0.0505034	-0.803128	-0.607751	0.667782	0.876572	0.876572	0.143541	-1.25929	-2.26063	-0.498483	-1.26988	0.723277	-0.453151
Q8K4R4;A0A0A0MQ88;Q8K4R4-3;Q8K4R4-2;X1WI19;Q8K4R4-4	Cytoplasmic phosphatidylinositol transfer protein 1	Pitpnc1	NA	NA	NA	NA	NA	NA	NA	NA	NA	NA	NA	NA	NA	NA	NA	NA	NA	NA	NA	NA	NA	NA	NA	NA	NA	NA	NA	NA	NA	NA	0.291054	0.329996	-0.333335	-1.37985	0.161314	-0.0973839	0.505601	-1.03341	0.783786	0.783786	0.0901676	-0.266891	-0.857277	-1.96849	0.477382	1.31464	0.856178
Q9CQR6;A0A0N4SVL9;A0A0N4SVE2;A0A0N4SW66	Serine/threonine-protein phosphatase 6 catalytic subunit;Serine/threonine-protein phosphatase 6 catalytic subunit, N-terminally processed	Ppp6c	0.0924121	1.18472	-2.1086	0.83016	0.413623	0.534759	-0.21434	1.09056	-1.1323	-1.1323	0.0755616	-1.15441	0.0563315	1.19293	1.42919	-1.05705	1.20911	-0.899091	-1.1323	-1.1323	0.414243	0.357459	1.20423	1.12887	-0.554964	0.712578	-0.149807	1.00532	-1.1323	-1.1323	-0.9931	-0.671723	-0.199684	-0.584318	0.386206	-0.660093	0.205471	0.917885	0.0557223	0.0557223	-0.505789	0.633255	-0.534411	-0.868873	-0.30949	1.97224	0.194075
P70671;A0A140LHE6;A0A140LJE8;A0A140LJD9	Interferon regulatory factor 3	Irf3	NA	NA	NA	NA	NA	NA	NA	NA	NA	NA	NA	NA	NA	NA	NA	NA	NA	NA	NA	NA	NA	NA	NA	NA	NA	NA	NA	NA	NA	NA	-1.1906	-1.28434	-1.11226	0.753027	-0.616642	0.111484	0.131456	1.1316	0.66065	0.66065	-1.12998	-1.02368	-1.36363	1.29294	-0.948178	0.387608	0.112697
Q9Z1E4;A0A1B0GT92;A0A1B0GR90	Glycogen [starch] synthase, muscle	Gys1	1.321	1.23172	0.0122014	-0.688163	0.185468	0.597231	-1.16919	-1.80342	-0.345889	-0.345889	1.42119	0.939755	0.679442	-0.754985	0.795425	0.826659	0.205116	0.208324	-0.345889	-0.345889	1.67675	0.193336	0.546946	-1.14606	0.684538	0.382357	-2.08179	-2.18852	-0.345889	-0.345889	1.12271	0.118719	-0.16131	-1.54714	0.818748	0.996774	0.529247	-0.904972	0.619001	0.619001	1.24288	-0.573598	0.180553	-2.01431	0.51789	0.630941	0.476019
O35215;G3UZN1	D-dopachrome decarboxylase	Ddt	0.0544263	-0.504178	-1.6847	-1.15785	-0.679782	0.566003	0.683535	-0.095543	0.151571	0.151571	1.22031	0.240113	-1.54263	-0.987485	0.451689	1.61778	1.44184	0.480198	0.151571	0.151571	0.47018	1.46764	-0.877019	0.0496519	-0.61572	-1.06711	1.82575	-2.26652	0.151571	0.151571	1.03481	0.0958661	0.428819	-1.28814	0.961242	0.658393	0.660513	-0.623659	0.131177	0.131177	1.37232	0.297574	-0.0420572	-0.872987	0.879856	1.56924	-1.61779
Q922D8;A0A1W2P733;A0A1W2P7L5	C-1-tetrahydrofolate synthase, cytoplasmic;Methylenetetrahydrofolate dehydrogenase;Methenyltetrahydrofolate cyclohydrolase;Formyltetrahydrofolate synthetase;C-1-tetrahydrofolate synthase, cytoplasmic, N-terminally processed	Mthfd1	-1.01969	-1.36966	-0.555624	-2.58001	-0.56131	-0.746358	1.61844	-0.996284	0.807629	0.807629	-0.411577	0.22984	2.20053	-0.815415	0.182062	1.42013	0.205773	0.17223	0.807629	0.807629	0.0289296	0.315604	-1.27075	-0.504846	-0.630271	0.0244488	-0.380041	0.598076	0.807629	0.807629	1.01773	-0.88315	-1.46513	1.06687	-0.173374	-0.966433	-0.294269	-0.519173	0.374121	0.374121	0.0166821	-0.868765	-2.99397	1.08013	0.801791	0.559749	-0.870224
Q00422	GA-binding protein alpha chain	Gabpa	1.80705	-0.362238	-0.124545	0.165805	1.01426	0.402333	1.24733	1.00782	-1.51616	-1.51616	0.851462	0.708833	0.498654	-0.523198	1.02681	-0.398506	-0.248934	0.0666213	-1.51616	-1.51616	-0.709258	1.00198	-0.134353	-0.322673	1.16449	1.21974	0.352964	-0.615503	-1.51616	-1.51616	-0.542726	-0.966802	-1.95665	-0.838994	-0.638044	-0.385977	-0.275927	-0.0683079	0.816577	0.816577	0.368784	-1.78678	-1.52522	-0.141117	-0.712573	1.60572	0.129489
A6X940	NA	Fermt2	-0.197822	2.58325	1.42454	0.58397	1.774	1.11265	1.42919	0.00169144	-0.860576	-0.860576	-0.512317	0.493887	1.22305	-0.0288162	-0.405967	-0.0917752	0.718267	-0.37502	-0.860576	-0.860576	-1.8089	0.317749	-0.062118	-0.455405	-0.249765	-0.124071	-1.37643	-0.810356	-0.860576	-0.860576	-0.634237	-0.210606	-0.192232	-0.109347	0.744354	1.7832	0.898198	-0.257475	0.562948	0.562948	-1.51163	-1.84341	-0.958429	-0.410197	-1.29231	0.23394	-0.0888965
Q8VHX6;Q8VHX6-2	Filamin-C	Flnc	0.789643	1.55835	1.30973	-0.31832	-0.64253	1.10983	0.245168	-0.653218	0.216133	0.216133	0.052422	0.355584	1.34532	-2.07394	-0.923953	0.503113	0.590832	0.83567	0.216133	0.216133	1.14312	-0.191391	-2.21523	0.139275	-1.1891	-0.114536	-0.679788	-2.27286	0.216133	0.216133	-0.323537	-0.41503	-0.227118	-1.03697	-0.574336	1.35763	0.0770091	0.0914719	0.46859	0.46859	-0.363917	-1.07589	-0.867419	-0.425428	-1.11582	0.687358	-0.246691
Q99MR8;A0A0G2JF64;A0A0G2JFQ5	Methylcrotonoyl-CoA carboxylase subunit alpha, mitochondrial	Mccc1	0.0956234	0.063473	1.72627	-0.145164	1.91276	0.6336	-0.0959794	-0.944386	-0.267948	-0.267948	0.90957	0.516672	-0.789299	-1.58004	1.31983	0.30063	0.628318	0.203273	-0.267948	-0.267948	0.0297281	1.14397	-2.37098	-0.54594	0.616554	0.601891	-0.149269	-2.47341	-0.267948	-0.267948	-1.17915	-0.884302	1.4164	0.813019	0.19782	0.420869	0.232391	0.816898	-0.718331	-0.718331	-1.99691	-0.459211	0.518709	1.42355	0.894356	-0.260629	0.0905637
E9PVD2;A0A2K6EDJ7	NA	Itih4	-0.799473	-1.0827	-0.590928	-0.234191	-0.713125	-0.383393	3.4835	0.64408	-0.024762	-0.024762	-1.658	-0.0455024	-0.837155	-0.577169	-1.06144	-0.0985285	0.856148	-0.765714	-0.024762	-0.024762	-0.888242	0.13402	0.486838	0.293541	0.00369787	1.97901	1.37709	0.62621	-0.024762	-0.024762	-1.12548	-1.12501	-0.036135	0.0100967	-0.936861	0.541816	3.23865	1.72057	0.198944	0.198944	-0.928434	-0.456295	-0.658558	-0.36983	-0.651394	0.357764	0.137099
P61750;E9Q798;F6UFB9;D3YV25;E9Q2C2	ADP-ribosylation factor 4	Arf4	-1.56569	-1.26347	1.62155	-0.482961	-0.196409	-1.43109	-0.900554	-1.18277	0.226263	0.226263	-0.819634	1.78594	1.76666	1.019	-0.333831	-0.865143	0.895277	-1.31392	0.226263	0.226263	-1.34599	0.793365	0.678151	0.686445	0.909861	-0.793292	-0.128711	1.10963	0.226263	0.226263	1.0529	2.55966	-1.91635	-0.867763	0.305616	1.01486	-0.382466	0.433554	-0.0240397	-0.0240397	-0.945292	-0.273067	0.547671	0.606887	-1.11259	-0.0302932	-0.0809185
Q6P6L5;F6RQD1;F7D574	NA	Mybpc1	0.39085	-0.0747692	1.12451	0.00441258	0.279884	1.45802	-0.34649	-0.964784	0.407182	0.407182	0.50075	0.803724	0.367455	-1.99275	0.457007	0.818031	0.721247	0.803201	0.407182	0.407182	0.138283	-0.510028	-2.42554	-0.654161	-0.133042	0.547544	-0.801716	-2.95474	0.407182	0.407182	-0.330476	-0.343807	-0.483793	-0.428714	-0.301601	0.135875	-0.251637	-0.429428	0.846434	0.846434	0.245065	-0.197371	-0.209556	0.0706838	-0.0540886	0.636484	0.138973
Q9QZ47-10;A0A0R4J1B1;Z4YKH8;J3QP61;Z4YJU0;Z4YKG8;Z4YKE7;Z4YKG3;Z4YKF8;Q9QZ47;Z4YNB2;Q9QZ47-5;Q9QZ47-6;Q9QZ47-4;Q9QZ47-3;Q9QZ47-2;A2A6H6;F6RL36;A2A6J2	Troponin T, fast skeletal muscle	Tnnt3	0.197677	1.32529	1.24136	-0.115592	1.0326	1.1801	0.754178	-1.0563	0.360463	0.360463	0.189823	-0.966051	0.558004	-1.86962	0.019216	0.448044	0.434115	0.641753	0.360463	0.360463	-0.245086	0.708184	-2.46419	-0.924773	0.00940399	0.452735	-1.32774	-2.38592	0.360463	0.360463	0.0620261	-0.595776	-0.626568	-0.371557	-0.366717	0.201554	-0.186872	0.0877191	0.62284	0.62284	0.421184	-0.68691	-0.558324	-0.130661	-0.354681	0.650313	0.266614
Q9EP75;A0A3Q4EHX3;A0A3Q4EC89	Leukotriene-B4 omega-hydroxylase 3	Cyp4f14	NA	NA	NA	NA	NA	NA	NA	NA	NA	NA	NA	NA	NA	NA	NA	NA	NA	NA	NA	NA	NA	NA	NA	NA	NA	NA	NA	NA	NA	NA	-0.608786	-0.128579	0.764798	-1.62517	-0.787597	-1.25164	0.72172	-1.93629	0.206671	0.206671	0.549034	1.34727	-0.235278	-1.26374	0.872318	0.502773	0.469577
Q91WC3;Q5ICG5;Q8R1X1;Q91WC3-2;Q5F2C5;E9Q7Y2;Q8BYJ0;F6WYN6;Q8C028;B1ARG5;B0QZJ6	Long-chain-fatty-acid--CoA ligase 6	Acsl6	-0.558302	0.581115	0.886125	-0.525727	1.56329	1.19209	1.23707	-1.34564	-0.1585	-0.1585	-0.219967	-0.717583	0.248672	-1.87694	0.12663	0.387045	0.129739	0.583675	-0.1585	-0.1585	-0.0314955	-0.732461	-1.44025	-1.36934	1.19394	0.893925	-1.66096	2.40635	-0.1585	-0.1585	NA	NA	NA	NA	NA	NA	NA	NA	NA	NA	NA	NA	NA	NA	NA	NA	NA
P83741;P83741-3;P83741-4;P83741-5;P83741-2;F6U2S8;F7CZC4;P83741-6	Serine/threonine-protein kinase WNK1	Wnk1	NA	NA	NA	NA	NA	NA	NA	NA	NA	NA	NA	NA	NA	NA	NA	NA	NA	NA	NA	NA	NA	NA	NA	NA	NA	NA	NA	NA	NA	NA	-0.517609	-1.233	-1.87522	-0.250452	-0.842428	-0.931369	-0.395142	0.332255	1.1784	1.1784	0.177808	-2.07106	-1.24831	-0.388287	-1.01485	0.0316095	-0.117373
Q3U7U3;Q3UGI9;Q3UD93	F-box only protein 7	Fbxo7	NA	NA	NA	NA	NA	NA	NA	NA	NA	NA	NA	NA	NA	NA	NA	NA	NA	NA	NA	NA	NA	NA	NA	NA	NA	NA	NA	NA	NA	NA	0.719514	-0.578073	-1.77337	1.72296	0.992718	0.444918	-0.419008	1.52901	-1.00231	-1.00231	0.0245368	0.0808029	-0.994533	1.37185	0.766992	0.502143	-1.60836
D3YWI4;E9Q1I6;F8WHT5;G3UVW1;P19258;A0A0J9YVC7	Protein Mpv17	Mpv17	NA	NA	NA	NA	NA	NA	NA	NA	NA	NA	NA	NA	NA	NA	NA	NA	NA	NA	NA	NA	NA	NA	NA	NA	NA	NA	NA	NA	NA	NA	-0.7825	-0.431707	-1.71546	-0.0551834	-0.424005	-0.97391	-0.892098	0.834853	0.676897	0.676897	-0.191787	-2.67126	-1.23999	-0.206871	-0.881406	0.397745	0.0809986
Q920L1;A0A494BBC6;A0A494BAD7;A0A494BBI5	Fatty acid desaturase 1	Fads1	NA	NA	NA	NA	NA	NA	NA	NA	NA	NA	NA	NA	NA	NA	NA	NA	NA	NA	NA	NA	NA	NA	NA	NA	NA	NA	NA	NA	NA	NA	-0.2539	1.68192	2.23087	-1.09984	1.1718	1.95002	-0.170432	-0.84139	-0.767819	-0.767819	-0.050975	1.83452	0.718502	-0.620644	0.557999	0.620044	-0.28076
P46471;Q8BVQ9	26S protease regulatory subunit 7	Psmc2	-1.06337	-0.802909	-2.243	-0.733673	-1.4143	-0.569426	-0.313568	0.963209	0.408531	0.408531	-1.20156	-1.48902	-0.809887	0.401222	-0.345767	-0.692628	-0.311105	0.0217796	0.408531	0.408531	0.133216	-0.0400197	1.16256	0.659251	1.06488	1.78391	1.33092	2.05809	0.408531	0.408531	-0.835067	-0.401611	-2.30841	-0.184068	-0.468316	-1.13199	0.254883	1.10152	0.998379	0.998379	0.588632	-0.729959	-2.40141	0.12508	-0.792001	0.488388	0.211266
Q9D379;E9PWK1;F6YTS6;D3Z4M3	Epoxide hydrolase 1	Ephx1	1.27817	0.299961	1.51829	-0.47983	1.71465	0.79309	-0.268996	-1.92296	0.00168128	0.00168128	1.58481	0.269174	-0.45937	-1.61147	0.529854	1.53479	0.0601589	0.0274625	0.00168128	0.00168128	-0.223863	0.0066072	-2.1894	-0.360306	0.0826491	0.138222	-0.257284	-2.0745	0.00168128	0.00168128	1.58529	0.52997	0.122474	1.2808	-0.554854	0.309614	-1.28754	1.52538	-0.823588	-0.823588	2.17726	-0.173348	-0.274218	0.322931	0.552018	-1.41671	-1.24839
Q9D967	Magnesium-dependent phosphatase 1	Mdp1	-0.0606613	-0.79303	0.305476	1.69201	-0.0210521	1.00159	0.362681	1.3831	0.537235	0.537235	-0.795332	-1.97781	-0.299562	0.37352	-1.08836	0.173756	-0.735361	0.0171087	0.537235	0.537235	-0.800523	-2.3697	-0.0205924	1.38493	-1.59838	-1.2508	1.03386	0.859693	0.537235	0.537235	-0.848348	-2.08056	-2.35027	0.157842	-1.77407	-0.96564	-0.732642	1.21918	0.408126	0.408126	-0.350615	-0.601527	-0.734677	0.877005	-0.593017	0.921205	-0.736339
Q9JMH6;Q9JMH6-2;A0A1W2P6U1	Thioredoxin reductase 1, cytoplasmic	Txnrd1	1.27735	1.35537	1.10227	-0.938809	1.15725	1.13735	1.01624	-1.5473	-0.177922	-0.177922	0.174935	-0.644394	-0.553751	-1.59814	-0.142068	0.465071	0.0911703	0.0648711	-0.177922	-0.177922	0.721284	1.09012	-2.07258	-0.445265	1.59871	0.541852	-0.799342	-1.98467	-0.177922	-0.177922	0.800119	1.44008	1.29187	0.600011	1.1239	0.921812	1.23213	0.0971017	-0.347063	-0.347063	0.672477	0.233491	-2.00049	-0.206709	0.0437816	0.640009	-1.25959
P33267;A0A0U1RPL9	Cytochrome P450 2F2	Cyp2f2	NA	NA	NA	NA	NA	NA	NA	NA	NA	NA	NA	NA	NA	NA	NA	NA	NA	NA	NA	NA	NA	NA	NA	NA	NA	NA	NA	NA	NA	NA	2.16354	0.487165	-0.625394	0.276569	-0.161443	0.175489	-2.39238	0.50702	0.560376	0.560376	1.51478	-0.919945	-0.7376	0.994157	-1.20918	-0.28932	-0.436573
P19324;A0A140LHR4;A0A140LHK0	Serpin H1	Serpinh1	-1.41901	-0.804765	1.06791	-0.316257	-0.760335	-1.73594	0.32088	-0.259631	0.214394	0.214394	-1.53179	2.36987	0.830079	0.886757	-1.60711	-0.427681	0.620356	-0.947231	0.214394	0.214394	-1.0712	1.76927	1.15568	-0.0994056	-0.79172	0.0625403	0.290475	1.11189	0.214394	0.214394	-1.03362	-0.0899311	-0.427999	-0.880417	-0.0859192	0.666661	-0.473991	0.290314	0.757742	0.757742	-0.187393	-1.45275	-1.11643	0.546885	-1.64008	1.12813	-0.854495
Q9ET30;A0A498WGK6	Transmembrane 9 superfamily member 3	Tm9sf3	-2.24599	-1.15809	1.50013	-0.322189	0.374339	-0.456692	-1.14554	-0.967951	-0.0225475	-0.0225475	-0.415802	1.99024	3.04836	0.438207	-0.106451	1.01227	-0.129434	0.0502033	-0.0225475	-0.0225475	-0.253183	-0.00394992	0.159663	-1.34339	-0.805737	0.335272	0.00695014	0.574055	-0.0225475	-0.0225475	0.149439	-0.530129	-2.53379	-0.889896	-1.16903	-0.0595148	-0.362917	0.559877	0.953221	0.953221	-0.27713	-1.24828	-0.829063	0.623409	-2.04605	-0.148188	-0.0213003
Q8C5W0;Q8C5W0-4;Q8C5W0-2;Q8C5W0-3;A0A1Y7VNK2	Calmin	Clmn	NA	NA	NA	NA	NA	NA	NA	NA	NA	NA	NA	NA	NA	NA	NA	NA	NA	NA	NA	NA	NA	NA	NA	NA	NA	NA	NA	NA	NA	NA	0.352819	-0.0265261	0.173103	-2.19526	0.499582	0.446355	1.41229	-0.988863	0.765479	0.765479	0.379343	-0.796169	-0.228826	-1.96511	-0.23466	1.17238	0.495892
Q9R020;E9PUD0;D3Z4U0;Q9R020-2;A0A0G2JGE3;V9GX51;A0A0H2UH20	Zinc finger Ran-binding domain-containing protein 2	Zranb2	NA	NA	NA	NA	NA	NA	NA	NA	NA	NA	NA	NA	NA	NA	NA	NA	NA	NA	NA	NA	NA	NA	NA	NA	NA	NA	NA	NA	NA	NA	0.564762	-1.34479	-1.51221	-0.674536	-1.34127	-0.519792	-0.134821	0.899863	1.40318	1.40318	0.470462	-1.34022	-1.25833	-0.571181	-1.63295	0.0484367	-0.0762173
Q9DBC7;A2AI69;D3Z068;D3Z4L4;D3YTM5	cAMP-dependent protein kinase type I-alpha regulatory subunit;cAMP-dependent protein kinase type I-alpha regulatory subunit, N-terminally processed	Prkar1a	0.777969	-1.40735	-0.425899	1.87042	-0.509538	0.589879	-0.753234	-0.260028	1.18273	1.18273	0.213876	-0.671778	-1.40026	-0.0885812	-0.894814	-0.683935	-0.587229	1.12346	1.18273	1.18273	0.716323	-1.99662	-0.529128	0.591456	-1.01424	-0.823147	0.0258079	-0.959801	1.18273	1.18273	-0.80866	-1.04607	-1.73991	-0.293697	-0.959205	-1.18348	-0.0972053	1.52363	0.897347	0.897347	-0.132054	-1.83587	-1.74782	0.0561489	-1.33499	0.299424	-0.638661
Q8BHC4;B0QZX9	Dephospho-CoA kinase domain-containing protein	Dcakd	1.40706	0.770497	1.78068	-0.660756	1.26558	1.21898	0.264178	-0.563073	0.582686	0.582686	0.483386	-0.523547	0.446964	-1.71433	0.0887198	-0.512007	0.0166027	0.857744	0.582686	0.582686	-0.206487	-0.676872	-2.24397	-1.10791	-0.579019	0.00663036	-1.83205	-1.48312	0.582686	0.582686	-0.0529608	-0.421499	0.943792	-2.59321	0.145657	-0.673665	-0.559608	-1.32573	0.012066	0.012066	0.516617	0.338545	3.10952	-0.796304	0.700931	-0.955528	0.985653
Q8VCX1	3-oxo-5-beta-steroid 4-dehydrogenase	Akr1d1	NA	NA	NA	NA	NA	NA	NA	NA	NA	NA	NA	NA	NA	NA	NA	NA	NA	NA	NA	NA	NA	NA	NA	NA	NA	NA	NA	NA	NA	NA	0.323195	0.650465	1.16324	-0.0032879	0.0805283	-0.371708	1.37613	-1.77451	-0.630544	-0.630544	0.0124788	1.40795	0.189899	-0.64623	0.963523	1.4335	0.339113
Q99JB2;A2AG39;F6WI02;A2AG41	Stomatin-like protein 2, mitochondrial	Stoml2	-0.738138	-0.453144	-0.24274	-0.0315086	0.120343	-0.167724	0.474944	-0.590457	-0.352516	-0.352516	1.06934	1.22358	0.391129	-0.826042	1.7972	1.49179	1.30023	0.545987	-0.352516	-0.352516	-0.242102	0.694433	-2.34985	-0.62433	0.392771	1.28941	0.333492	-2.74353	-0.352516	-0.352516	-0.793977	-0.756142	0.0744975	-0.00297924	0.0514049	0.205099	0.186212	0.651128	-0.654113	-0.654113	-1.20968	-0.347286	0.990924	0.0939528	1.54094	0.198615	1.56405
A0A0R4J1V0;Q9JIL4;D3YZS9;D3YW13;D3Z114	Na(+)/H(+) exchange regulatory cofactor NHE-RF3	Pdzk1	NA	NA	NA	NA	NA	NA	NA	NA	NA	NA	NA	NA	NA	NA	NA	NA	NA	NA	NA	NA	NA	NA	NA	NA	NA	NA	NA	NA	NA	NA	-1.18407	-0.394103	-0.169959	-1.58371	0.79965	-0.488944	1.01654	-0.718923	0.406081	0.406081	-1.02372	0.545917	1.42845	-1.52287	0.964626	0.299806	0.317751
E9Q4Z2;D3Z0B3	Acetyl-CoA carboxylase 2;Biotin carboxylase	Acacb	1.38621	0.659849	-0.217997	-1.21638	1.36928	0.552317	0.210346	-0.958949	-0.407932	-0.407932	0.859881	-0.430333	-0.211346	-1.01714	1.30902	-0.306035	0.510391	0.683398	-0.407932	-0.407932	0.89345	-0.369859	-1.63448	-0.426973	0.692262	2.83293	-0.894131	-1.82813	-0.407932	-0.407932	1.12178	2.03805	1.598	-1.70225	0.800355	-0.0249022	-0.68647	-0.72312	-0.0399975	-0.0399975	1.01586	1.29984	-0.536471	-1.48497	-0.373536	0.202961	-0.514194
Q61084	Mitogen-activated protein kinase kinase kinase 3	Map3k3	NA	NA	NA	NA	NA	NA	NA	NA	NA	NA	NA	NA	NA	NA	NA	NA	NA	NA	NA	NA	NA	NA	NA	NA	NA	NA	NA	NA	NA	NA	1.48047	1.4337	0.712909	-0.103501	1.45537	0.713579	-0.163587	-1.41816	-0.461319	-0.461319	0.856673	0.770911	0.858108	-0.918017	1.3273	0.478005	0.00990307
P51175;A0A0A6YX50	Protoporphyrinogen oxidase	Ppox	NA	NA	NA	NA	NA	NA	NA	NA	NA	NA	NA	NA	NA	NA	NA	NA	NA	NA	NA	NA	NA	NA	NA	NA	NA	NA	NA	NA	NA	NA	0.199596	0.276633	-2.66382	0.460397	-0.125894	-0.154862	-0.0835821	1.99055	0.13017	0.13017	-0.905565	-1.75798	-0.756078	0.658771	-0.291884	0.529916	-0.0686082
Q8CCB4;E9PXG9;Q8CCB4-2;E9PWD1;E9PYD3;E9Q3C3;F6Z4G7;E9Q648	Vacuolar protein sorting-associated protein 53 homolog	Vps53	NA	NA	NA	NA	NA	NA	NA	NA	NA	NA	NA	NA	NA	NA	NA	NA	NA	NA	NA	NA	NA	NA	NA	NA	NA	NA	NA	NA	NA	NA	-1.20982	-1.37248	-0.466948	1.81037	-0.848655	0.144346	0.240635	1.05322	0.272628	0.272628	-0.699874	-1.50084	-1.80503	1.01022	-1.40019	-0.705494	-0.347616
Q9CPW7	Zinc finger matrin-type protein 2	Zmat2	-0.928045	-2.60759	-0.991745	-0.664004	-1.15889	0.0173412	-0.638114	1.04222	0.85161	0.85161	-0.628104	-1.382	-0.501492	0.771086	-1.06834	-0.0208803	0.119795	0.0733712	0.85161	0.85161	-0.873103	-0.351555	0.0787687	0.322225	-0.155641	0.835545	1.4696	2.12991	0.85161	0.85161	1.21939	-0.849988	-1.54068	-1.94343	-0.874612	-0.996788	0.210964	0.0884034	0.70708	0.70708	1.38796	-1.92144	-0.221934	-1.5229	-0.319654	1.06349	0.879329
Q9CQC9;A0A1W2P720	GTP-binding protein SAR1b	Sar1b	-0.352492	0.791187	0.0972398	-1.02722	-0.848918	-0.0522082	0.809466	0.247614	-0.688582	-0.688582	0.704709	2.06586	0.573342	0.465938	0.871936	0.0465928	0.0646247	-1.58544	-0.688582	-0.688582	0.0065215	1.6526	2.16451	-0.417409	1.03612	-0.707541	-2.25783	-0.21773	-0.688582	-0.688582	1.3786	1.51059	0.0583188	-0.901627	0.372837	-0.440717	0.500126	-1.72725	0.442566	0.442566	1.30428	0.71092	0.207981	-0.917382	0.0529635	0.298363	0.18128
Q64521;A2AQR0	Glycerol-3-phosphate dehydrogenase, mitochondrial;Glycerol-3-phosphate dehydrogenase	Gpd2	0.197572	0.9279	0.0698949	-3.22253	0.189015	-0.203439	1.25425	-1.75918	-0.247825	-0.247825	0.500555	0.221596	2.15944	-0.160197	-0.338208	-0.0944754	0.38779	-0.113731	-0.247825	-0.247825	0.408489	2.02879	-0.472441	-0.540247	1.18531	-0.051703	-1.05603	-0.0314706	-0.247825	-0.247825	-0.644327	1.29281	-1.51578	-0.021147	-0.113466	-1.04508	0.629649	-0.359184	-0.27844	-0.27844	-0.488545	0.653941	2.72285	0.04279	-1.26308	2.30534	-0.0445384
Q8CH40;A0A0R4J176;Q3ULU4;Q8CH41;A2ACU7;F6WJF1;A2ACT8	Nucleoside diphosphate-linked moiety X motif 6	Nudt6	NA	NA	NA	NA	NA	NA	NA	NA	NA	NA	NA	NA	NA	NA	NA	NA	NA	NA	NA	NA	NA	NA	NA	NA	NA	NA	NA	NA	NA	NA	-0.0777111	-1.2343	-1.94178	-0.412726	-1.17821	-1.31556	-0.149031	0.0922631	1.21584	1.21584	0.0231972	-0.997156	-1.41136	0.306485	-1.04705	0.625756	0.219154
Q00493	Carboxypeptidase E	Cpe	-1.17623	-1.0341	0.0210971	0.577921	0.228107	0.404862	-0.0211982	1.09415	0.393492	0.393492	-0.791472	-1.73613	-1.68016	0.180687	-1.88761	-0.344131	-0.441917	0.0146854	0.393492	0.393492	-1.22924	-0.587201	0.373634	1.84973	0.330043	-0.221649	1.14314	2.572	0.393492	0.393492	NA	NA	NA	NA	NA	NA	NA	NA	NA	NA	NA	NA	NA	NA	NA	NA	NA
Q64514-2	Tripeptidyl-peptidase 2	Tpp2	0.609578	0.58445	2.16227	0.491284	2.21227	1.31873	0.533428	-0.777953	-0.506574	-0.506574	-0.535069	1.13821	1.37568	0.516757	0.326106	-0.460432	-0.138836	-0.0513696	-0.506574	-0.506574	0.221903	0.13682	-1.00495	-0.962495	0.221896	-1.64662	-1.9606	-1.2716	-0.506574	-0.506574	0.248051	0.725028	-2.5152	1.1997	1.00851	-0.388781	-1.35426	0.896586	0.630009	0.630009	0.561842	-1.15603	-1.86105	1.51036	-1.27562	-0.226085	-0.136939
Q5NBX1;G3UWY3;Q5NBX1-3;G5E8P4;Q5NBX1-2;Q5NBX1-4;G3UZ73;Q5NBX1-5;F6RR81;F6ZEZ1;G3UWP1	Protein cordon-bleu	Cobl	-1.60363	0.878117	1.23916	0.354727	1.76029	1.37376	1.21087	-0.932696	-0.305599	-0.305599	0.950484	0.702951	-0.0272046	-1.39293	0.775524	0.333396	-0.190868	-0.736458	-0.305599	-0.305599	0.0719825	1.05022	-0.343083	-2.1369	0.553503	0.858183	-1.90382	-1.01199	-0.305599	-0.305599	0.107485	-0.341496	2.03618	-2.62944	-0.117734	-0.164981	0.583499	0.23883	0.957446	0.957446	-0.405184	-0.459767	0.0743991	0.297025	-0.722517	-0.481372	-0.286363
E9QQ25;Q62407;A0A087WSE3;Q62407-4;Q62407-3;Q62407-2;D3Z7T0;A0A0R4J1J0	Striated muscle-specific serine/threonine-protein kinase	Speg	0.0130767	0.895327	1.52034	-1.24808	1.53728	1.37802	1.33956	-0.82279	0.356758	0.356758	-0.853049	-0.80212	1.01362	-0.542617	1.02827	0.463174	-0.076095	0.251489	0.356758	0.356758	0.0334126	-0.414816	-2.35609	-1.20997	0.191927	-0.204067	-1.92453	-1.35181	0.356758	0.356758	NA	NA	NA	NA	NA	NA	NA	NA	NA	NA	NA	NA	NA	NA	NA	NA	NA
Q3ULD5;Q6PD20	Methylcrotonoyl-CoA carboxylase beta chain, mitochondrial	Mccc2	0.228383	-0.0418667	1.74675	0.0285209	2.08519	0.876677	-0.335352	-0.750195	-0.306256	-0.306256	1.26178	0.490417	-0.903893	-1.92404	1.12311	0.495384	0.70532	-0.19172	-0.306256	-0.306256	0.00967209	0.88335	-1.83013	-0.965894	0.491668	0.655742	0.0250137	-2.32635	-0.306256	-0.306256	-0.425423	-1.96496	-1.44034	-0.396235	-1.08367	-0.909867	0.155363	0.322207	1.17057	1.17057	-0.614995	-1.84068	-1.24251	0.0929954	-0.897601	0.891607	0.380447
Q8CAA7;E0CX81	Glucose 1,6-bisphosphate synthase	Pgm2l1	-0.725484	0.10636	-0.139655	-1.69211	1.05518	0.808894	1.26814	-0.562298	0.361624	0.361624	-0.0690099	-0.961922	1.59237	-1.37825	0.831275	0.612269	0.755272	1.92423	0.361624	0.361624	0.125708	-0.681059	-2.02093	-1.9719	-0.218379	0.548497	-1.25854	-0.118414	0.361624	0.361624	-1.92166	0.34451	0.979503	-1.06016	1.27049	0.216737	0.0750792	0.570126	-0.593607	-0.593607	0.942968	-0.33431	-0.04601	-0.980745	-0.0255848	0.888811	0.115476
Q8CIH9	Amidophosphoribosyltransferase	Ppat	NA	NA	NA	NA	NA	NA	NA	NA	NA	NA	NA	NA	NA	NA	NA	NA	NA	NA	NA	NA	NA	NA	NA	NA	NA	NA	NA	NA	NA	NA	-0.166515	-0.553265	-0.21289	1.00758	-0.211374	0.119715	-0.327573	2.29172	0.267607	0.267607	-1.49614	-1.42751	-1.42143	0.236072	-1.0268	-0.750487	-1.09484
E9QN99;A0A087WPF8;A0A087WSR2;A0A087WRJ2;Q8VCR7;A0A087WP24	Alpha/beta hydrolase domain-containing protein 14B	Abhd14b	-0.326437	2.11522	0.826082	-0.283544	2.04356	0.248935	-0.201522	-1.12356	-0.931482	-0.931482	-0.46007	1.00303	0.564721	-0.587219	1.32791	-0.480771	-0.0869787	-0.438463	-0.931482	-0.931482	-1.18303	0.990465	0.207647	0.706523	1.99467	0.262562	-0.177458	-1.35339	-0.931482	-0.931482	0.448612	1.45949	1.49642	-0.204902	1.66484	0.652631	-1.11392	-1.44006	-0.604035	-0.604035	0.443905	0.85331	0.355043	-0.338527	1.72161	0.140415	-0.128042
Q3UIX4;E9Q6E5;F6RDI8;A0A0G2JEG1;D3Z4B0;F6TN80;D6RE22;F6X2U6	NA	Srsf11	NA	NA	NA	NA	NA	NA	NA	NA	NA	NA	NA	NA	NA	NA	NA	NA	NA	NA	NA	NA	NA	NA	NA	NA	NA	NA	NA	NA	NA	NA	-0.619994	-0.636262	-1.78324	-0.271793	-0.950446	-0.64741	-0.187556	0.78802	1.18578	1.18578	-0.050165	-1.94793	-1.36255	-0.488483	-0.984247	0.514809	0.188864
P35917	Vascular endothelial growth factor receptor 3	Flt4	NA	NA	NA	NA	NA	NA	NA	NA	NA	NA	NA	NA	NA	NA	NA	NA	NA	NA	NA	NA	NA	NA	NA	NA	NA	NA	NA	NA	NA	NA	-0.721692	-0.969602	0.162142	2.48406	-1.35828	-0.528786	0.275513	0.753094	-0.221392	-0.221392	-0.795286	-0.377512	-0.652171	2.25447	-0.551945	-0.80286	-0.777212
P31750;D3Z783;D3YXX3	RAC-alpha serine/threonine-protein kinase	Akt1	-0.992289	1.34509	0.346093	-0.107716	0.135455	0.284762	0.305836	0.170035	-1.56173	-1.56173	-0.439572	1.53076	1.1565	0.356964	0.467714	0.415532	0.17916	-0.314293	-1.56173	-1.56173	-0.34181	1.23859	0.858022	-0.289372	0.6636	1.89875	0.0893925	0.41316	-1.56173	-1.56173	-0.323631	-0.499085	-1.19015	-1.04921	-0.58012	-0.333463	0.762279	-0.735829	0.540952	0.540952	0.996714	-0.529416	-1.1742	0.57952	-1.56363	2.31289	0.173314
O55013	Trafficking protein particle complex subunit 3	Trappc3	-2.19949	-0.149363	0.894163	1.34955	0.396387	-0.126875	-0.992387	-0.239647	-0.538311	-0.538311	-1.55625	1.01302	0.862582	1.78719	1.19771	0.324789	-0.475401	-0.891182	-0.538311	-0.538311	-1.32318	-0.125413	2.1193	0.93207	-0.743331	0.0647768	0.954226	0.156621	-0.538311	-0.538311	-0.745075	0.73029	2.47181	-0.561822	0.233042	2.00239	0.569375	-0.0957982	-0.795751	-0.795751	-0.931576	1.81368	0.939922	1.04009	0.701412	-0.206697	-0.3317
Q3TW27;Q922L6	Negative elongation factor D	Nelfcd	NA	NA	NA	NA	NA	NA	NA	NA	NA	NA	NA	NA	NA	NA	NA	NA	NA	NA	NA	NA	NA	NA	NA	NA	NA	NA	NA	NA	NA	NA	-0.574212	-0.650295	-1.84218	-0.262654	-0.967229	-0.930782	-0.624717	-0.0401644	1.17372	1.17372	0.169801	-1.22664	-1.00049	-0.166103	-0.184547	0.794222	0.521937
P60122;D3YW60	RuvB-like 1	Ruvbl1	0.34322	-0.0137547	-1.29525	-1.43539	-0.588712	0.509634	-0.349265	-0.115539	0.641251	0.641251	2.20904	0.458283	0.271669	-0.569056	1.05366	0.661332	1.38426	1.24041	0.641251	0.641251	-0.159667	-0.405543	-2.03272	-1.92173	-0.775292	0.0592004	-1.1535	-1.22279	0.641251	0.641251	-0.285468	0.274514	1.24063	0.610918	-0.241133	1.06695	0.384619	0.941137	0.992205	0.992205	-1.16213	-2.12009	-1.45291	-0.0839443	-1.8253	0.308197	-0.725158
Q91WN4;Q91WN4-2;Q3V0K6	Kynurenine 3-monooxygenase	Kmo	NA	NA	NA	NA	NA	NA	NA	NA	NA	NA	NA	NA	NA	NA	NA	NA	NA	NA	NA	NA	NA	NA	NA	NA	NA	NA	NA	NA	NA	NA	-0.0429036	-0.541906	1.67694	0.327606	0.0716814	1.11902	1.32197	-0.32403	-1.10886	-1.10886	-0.754813	1.32934	1.98405	0.83552	0.53374	0.625933	1.08866
Q9DCD0	6-phosphogluconate dehydrogenase, decarboxylating	Pgd	-0.393679	1.41656	1.34338	-0.282231	1.19621	0.504289	0.851164	-0.536134	-0.0486864	-0.0486864	-1.57804	0.040461	0.133246	-1.12258	-1.44131	0.421379	-0.48366	-0.777271	-0.0486864	-0.0486864	-1.13086	0.750384	0.25403	-1.59179	-0.352357	0.226278	3.25512	-0.410485	-0.0486864	-0.0486864	1.29331	2.69212	1.24567	0.091034	0.284617	1.03492	0.0882914	0.0174778	-0.515448	-0.515448	1.66451	0.236743	-1.03682	-0.0427188	0.280822	1.1937	-1.15874
Q9JLI2	NA	Col5a3	-2.01764	-1.56104	-0.501015	0.166828	-1.94713	-1.12361	0.840838	0.305267	0.327168	0.327168	-0.345201	0.0773119	1.28442	0.248052	-1.69742	1.09154	1.46207	-0.668516	0.327168	0.327168	-1.06994	0.744508	0.700314	0.397779	-1.19993	1.51448	1.02188	0.313154	0.327168	0.327168	NA	NA	NA	NA	NA	NA	NA	NA	NA	NA	NA	NA	NA	NA	NA	NA	NA
Q9JI39	ATP-binding cassette sub-family B member 10, mitochondrial	Abcb10	0.736999	-0.752883	-0.448022	-0.117105	0.489739	1.58988	0.458992	0.806726	0.38744	0.38744	0.849655	-0.650325	0.270909	-0.457084	0.879142	-0.211432	0.99211	-0.362925	0.38744	0.38744	-0.583262	0.909929	-2.78201	-0.0572321	-0.924285	1.12443	-1.59309	-2.49349	0.38744	0.38744	0.388002	0.554027	0.740488	-1.42687	0.875905	1.54314	0.256504	-0.860307	0.134777	0.134777	1.0074	-0.327412	0.382774	-1.52905	0.302899	1.63928	0.99754
Q99N19;B8JK07;A0A3Q4EBU2	NA	Cyp4f13	NA	NA	NA	NA	NA	NA	NA	NA	NA	NA	NA	NA	NA	NA	NA	NA	NA	NA	NA	NA	NA	NA	NA	NA	NA	NA	NA	NA	NA	NA	0.220076	-0.0725389	-0.400486	0.870294	-0.802385	-0.289931	-1.26786	1.18025	0.523687	0.523687	0.290051	-1.87405	-0.901205	0.942684	-2.61702	-1.32162	-0.157883
Q8K157;F6XWR4	Aldose 1-epimerase	Galm	NA	NA	NA	NA	NA	NA	NA	NA	NA	NA	NA	NA	NA	NA	NA	NA	NA	NA	NA	NA	NA	NA	NA	NA	NA	NA	NA	NA	NA	NA	1.5806	1.58576	0.819472	-0.433224	1.33993	0.936673	0.063705	-2.43441	-0.304232	-0.304232	0.656338	0.193544	0.590451	-0.566682	1.3642	0.210006	-0.00635816
Q9D6J6;Q9D6J6-2;M0QWP9;D6RGN4	NADH dehydrogenase [ubiquinone] flavoprotein 2, mitochondrial	Ndufv2	1.63431	-1.35648	-0.667004	1.17296	-0.573978	-0.153297	-0.978312	0.237465	1.10147	1.10147	0.958546	-0.56552	-1.73785	-0.335807	-0.839919	0.250652	0.0244139	-1.24153	1.10147	1.10147	0.740401	-2.25665	-0.784094	0.382944	-0.798925	-0.0391975	0.511304	-0.19324	1.10147	1.10147	0.928092	-0.866688	-0.581414	-1.41861	-0.69954	-1.26943	1.03049	-2.36542	1.1267	1.1267	0.658166	-0.884878	-0.150779	-0.741224	-0.539393	1.09393	0.211571
Q9WTR5	Cadherin-13	Cdh13	-1.94086	-1.27837	-0.167762	1.13573	-0.467989	-1.09403	-0.107865	1.65244	0.173064	0.173064	0.054673	-0.903857	0.269904	1.05285	-0.436961	-0.410375	-0.857754	-1.1383	0.173064	0.173064	-0.573731	-1.08259	1.28689	0.664794	-0.874987	0.00208093	1.60944	2.56823	0.173064	0.173064	NA	NA	NA	NA	NA	NA	NA	NA	NA	NA	NA	NA	NA	NA	NA	NA	NA
Q9Z2M7	Phosphomannomutase 2	Pmm2	1.72368	-0.172854	-1.16736	0.484732	-0.638957	-0.120017	-0.38289	-0.18789	0.98413	0.98413	0.159544	-1.29948	-2.1124	-1.2449	-2.18844	-0.313472	-0.114599	1.7742	0.98413	0.98413	0.637023	-0.959727	-0.419626	0.443773	-0.0840387	0.165347	0.541767	-0.428207	0.98413	0.98413	0.767982	-0.829019	-1.25527	0.0856874	-0.81852	-0.285168	0.633609	0.195301	1.35056	1.35056	0.537244	-0.749624	-0.792601	0.724501	-1.56982	0.138653	-0.180636
Q91XL1;CON__Q2KIF2	NA	Lrg1	-1.39083	-0.239394	-0.884413	0.478878	0.075602	0.107191	3.06563	1.21099	-0.214191	-0.214191	-1.70218	1.23604	0.426299	0.4168	-0.865907	-0.281458	-0.189683	-0.979402	-0.214191	-0.214191	-1.67722	-0.00279019	0.506575	0.269712	-0.56541	2.1192	0.443071	-0.29216	-0.214191	-0.214191	-2.1474	-0.725215	-1.34494	0.86118	-0.237287	-0.164497	1.79644	2.59318	0.17874	0.17874	-0.72122	-0.440814	-0.235619	0.271137	-1.16473	-0.497233	-0.10294
Q9Z1X2;Q9Z1X2-2;G3UWN0	Phosphatidylserine synthase 2	Ptdss2	-0.41758	0.812436	0.588095	-0.221236	1.78841	1.15531	-0.360918	-0.964931	-1.08825	-1.08825	1.86101	0.755129	0.55282	-0.530767	1.87607	0.704682	0.102922	1.01688	-1.08825	-1.08825	-0.638256	-0.272485	-0.578129	0.16956	1.4672	-0.594625	-0.360919	-1.38116	-1.08825	-1.08825	NA	NA	NA	NA	NA	NA	NA	NA	NA	NA	NA	NA	NA	NA	NA	NA	NA
Q3UFY8	Mitochondrial ribonuclease P protein 1	Trmt10c	NA	NA	NA	NA	NA	NA	NA	NA	NA	NA	NA	NA	NA	NA	NA	NA	NA	NA	NA	NA	NA	NA	NA	NA	NA	NA	NA	NA	NA	NA	0.423313	-0.0416166	2.85193	-1.39243	0.626767	1.27432	0.849488	-0.531543	-0.855447	-0.855447	-0.41017	0.83952	1.41173	-0.659199	1.17872	0.0768383	0.696945
Q8BG73;A0A087WQU5;A0A087WS96	SH3 domain-binding glutamic acid-rich-like protein 2;SH3 domain-binding glutamic acid-rich-like protein	Sh3bgrl2	NA	NA	NA	NA	NA	NA	NA	NA	NA	NA	NA	NA	NA	NA	NA	NA	NA	NA	NA	NA	NA	NA	NA	NA	NA	NA	NA	NA	NA	NA	-0.0126328	1.01497	2.14535	-0.314171	1.4005	1.05756	0.361968	-0.365777	-1.03862	-1.03862	-0.675636	0.930389	1.17209	-0.249038	0.549882	-0.614131	-0.26451
Q8CCT4;Q9DB24;Q8R0A5;A2AEC2	Transcription elongation factor A protein-like 5;Transcription elongation factor A protein-like 3	Tceal5;Tceal6;Tceal3	-1.32293	-1.01237	0.185758	0.852735	-0.727129	-0.925342	0.863848	1.09197	0.357107	0.357107	-1.94772	-0.398729	0.926205	0.833378	-1.69188	-0.385225	-0.669765	-0.849608	0.357107	0.357107	-0.955562	-0.42484	1.54055	0.745552	-1.18286	0.0272372	0.981328	2.30275	0.357107	0.357107	NA	NA	NA	NA	NA	NA	NA	NA	NA	NA	NA	NA	NA	NA	NA	NA	NA
Q99LG0;D3YVU1	Ubiquitin carboxyl-terminal hydrolase 16;Ubiquitinyl hydrolase 1	Usp16	NA	NA	NA	NA	NA	NA	NA	NA	NA	NA	NA	NA	NA	NA	NA	NA	NA	NA	NA	NA	NA	NA	NA	NA	NA	NA	NA	NA	NA	NA	-0.539444	-2.16855	-1.03231	-0.590659	-0.965053	0.240748	0.213913	1.31177	1.23353	1.23353	-0.268804	-1.88265	-1.1763	-0.321362	-0.772603	0.257247	0.162281
Q9WUZ9;Q3TQC7	Ectonucleoside triphosphate diphosphohydrolase 5	Entpd5	NA	NA	NA	NA	NA	NA	NA	NA	NA	NA	NA	NA	NA	NA	NA	NA	NA	NA	NA	NA	NA	NA	NA	NA	NA	NA	NA	NA	NA	NA	-0.13004	0.598364	1.61001	-0.550285	-0.18413	0.687973	1.97602	0.324468	0.0882949	0.0882949	1.50698	1.33533	-1.05643	-1.94948	0.461172	-0.416863	-0.265606
Q80XB4;E9PZF4;Q80XB4-2;Q80XB4-4;Q80XB4-3;E9Q641;F7CXG1	Nebulin-related-anchoring protein	Nrap	-0.606026	0.930085	0.145692	-2.26747	-0.382946	-2.05842	1.55808	1.33092	0.355799	0.355799	-0.52987	-0.470108	0.790364	-1.52114	-0.226465	-0.445713	0.443409	1.0542	0.355799	0.355799	-0.518866	0.984197	-1.72749	0.351018	-0.892899	1.73194	-0.131399	0.324129	0.355799	0.355799	NA	NA	NA	NA	NA	NA	NA	NA	NA	NA	NA	NA	NA	NA	NA	NA	NA
Q9WTM5;A0A1B0GRW3;A0A1B0GSR4;A0A1B0GT54;A0A1B0GR89;A0A1B0GRT1	RuvB-like 2	Ruvbl2	-0.687918	-0.517529	-1.23504	-3.37027	-0.507663	0.538066	0.177334	-0.724208	0.663016	0.663016	0.335881	0.378561	0.876898	-0.67777	0.770955	0.735933	0.990961	1.36542	0.663016	0.663016	-0.140704	0.647007	-1.65277	-0.989761	0.874925	0.33265	-0.65468	-0.844371	0.663016	0.663016	-2.15171	-1.54065	-0.904945	-1.20696	-1.31074	-0.49267	-0.828345	0.734749	0.663555	0.663555	-1.3775	-0.837143	-1.03884	0.814675	-0.326508	0.620569	-0.64404
Q9WU79;A0A0R4J1T9;F6PYI8;A0A338P738;F6YFQ5;E9PUR5;F6XMC0	Proline dehydrogenase 1, mitochondrial	Prodh	NA	NA	NA	NA	NA	NA	NA	NA	NA	NA	NA	NA	NA	NA	NA	NA	NA	NA	NA	NA	NA	NA	NA	NA	NA	NA	NA	NA	NA	NA	-0.792955	0.476442	1.02533	-0.222769	0.0237683	0.0506686	1.85402	-1.37181	-0.13177	-0.13177	-0.241396	1.37986	0.319604	-0.616192	-0.0865924	1.8866	0.837651
Q9D5T0;A0A494B9Y0;A0A494BAB5;A0A494B9L7	ATPase family AAA domain-containing protein 1	Atad1	0.21592	-0.270533	0.0189445	1.44521	0.340734	-0.181884	-0.621868	0.772688	0.492768	0.492768	1.45411	-0.731283	-3.6135	-0.581752	-0.374914	-0.466843	0.523677	0.384358	0.492768	0.492768	-0.416736	0.232435	-1.64719	0.937277	-0.26626	0.792791	0.655865	-1.55785	0.492768	0.492768	0.513461	0.277147	0.19269	-1.67293	-0.140176	-0.197554	-0.234904	-1.00222	1.08553	1.08553	1.03603	-0.529207	-0.680963	-1.67237	-0.62643	0.718913	0.846725
O08579;Q3THM8;B7FAU5;I7HJS1	Emerin	Emd	0.508868	-0.553877	-0.549316	-0.0452276	-0.301676	0.943095	-0.39212	0.312939	0.872759	0.872759	1.59508	-0.917368	0.547594	-0.668914	-0.883279	0.900465	-0.0919127	0.333037	0.872759	0.872759	0.599335	-3.23338	-1.41646	-0.576326	-1.79829	0.270627	0.0243665	0.156191	0.872759	0.872759	0.206747	0.026817	-1.43592	-0.346477	-0.32438	-0.35238	-0.290711	0.783008	1.40936	1.40936	-0.0654209	-1.13151	-1.36669	-0.633311	-1.25006	0.654144	-0.533691
Q61033	Lamina-associated polypeptide 2, isoforms alpha/zeta	Tmpo	NA	NA	NA	NA	NA	NA	NA	NA	NA	NA	NA	NA	NA	NA	NA	NA	NA	NA	NA	NA	NA	NA	NA	NA	NA	NA	NA	NA	NA	NA	-1.46354	-0.47017	-1.56882	-0.701378	-0.468877	-0.831116	-0.214623	0.173902	1.15942	1.15942	-0.137591	-1.34752	-1.16091	0.192843	-0.625511	0.718208	-0.129412
P21981;G3UXE8;Q9D7I9	Protein-glutamine gamma-glutamyltransferase 2	Tgm2	-0.625502	-0.48346	0.54416	-1.60465	-0.483829	0.891181	0.938398	-1.77151	0.135956	0.135956	0.396619	0.130124	2.32541	-1.30201	0.0493418	1.95343	1.37971	-1.04524	0.135956	0.135956	0.410537	0.989987	-1.06728	-1.06343	-0.408017	0.640722	-0.111592	-1.49883	0.135956	0.135956	-0.637656	0.308384	2.7886	-1.09729	0.300612	2.55618	0.563754	1.00044	0.0957235	0.0957235	-0.905774	-1.2962	-1.17286	0.073437	-1.15101	-0.421223	-1.70167
Q99MR9	Protein phosphatase 1 regulatory subunit 3A	Ppp1r3a	0.228623	-0.275702	0.392532	-1.99118	0.567761	0.637703	0.647895	-1.3735	0.866201	0.866201	1.53008	-1.24565	-0.212303	-2.10403	-0.0913637	0.519088	-0.151544	0.99243	0.866201	0.866201	1.29361	-1.06546	-1.0683	-1.42246	0.553304	-0.193817	-1.08041	-0.284515	0.866201	0.866201	NA	NA	NA	NA	NA	NA	NA	NA	NA	NA	NA	NA	NA	NA	NA	NA	NA
Q99LD8;O08972;G3UZR0	N(G),N(G)-dimethylarginine dimethylaminohydrolase 2	Ddah2	-0.515315	0.686622	1.11099	-0.205394	2.73103	1.24729	-0.396621	-1.30758	0.000556539	0.000556539	-1.58514	-0.283897	1.70374	-0.357501	0.636889	-0.881443	-0.346935	-0.277602	0.000556539	0.000556539	-1.74273	0.40793	-0.99173	-0.454648	1.40774	-1.38081	0.898781	-0.106991	0.000556539	0.000556539	-0.820424	0.684947	2.25283	-0.127672	1.44736	1.85876	0.31039	-0.231864	-1.03531	-1.03531	-1.40992	0.30636	1.03918	-0.00906472	1.27714	-0.576184	-0.584244
Q9JII6;B1AXW3	Alcohol dehydrogenase [NADP(+)]	Akr1a1	0.531632	1.0856	1.6725	-0.592419	1.66007	0.480303	1.48535	-1.32107	0.178711	0.178711	-0.437718	0.18985	1.78646	-0.4272	-0.51534	1.00268	-0.155772	0.243193	0.178711	0.178711	0.162863	-0.960349	-2.37473	-1.67273	-0.852727	-0.985237	-1.1047	0.0272359	0.178711	0.178711	0.496011	0.180731	0.175225	2.98527	-0.214017	0.580336	-0.501681	1.32105	-1.11558	-1.11558	1.00331	0.536695	-0.00771081	1.27811	0.346422	-0.927697	-0.733084
Q8BMA6;A2AAN2	Signal recognition particle subunit SRP68	Srp68	-2.01062	-0.274961	1.21074	-2.01384	1.90624	-0.169125	-0.128074	-0.781788	-0.417275	-0.417275	-1.22501	1.62893	2.1838	0.497891	1.15609	0.546104	0.874176	0.164286	-0.417275	-0.417275	-0.0946478	0.230116	0.182295	-0.132082	0.625659	-1.23112	-0.639624	-0.00178205	-0.417275	-0.417275	-0.101299	-0.99666	-2.28173	-0.500358	-1.34599	-0.873989	0.329114	0.61043	1.30153	1.30153	0.431237	-1.14118	-0.789436	0.311972	-1.08752	0.127205	1.10114
P27601;Q9D034	Guanine nucleotide-binding protein subunit alpha-13	Gna13	-1.05835	-0.69595	-1.29156	0.853767	-0.368969	0.275936	-1.791	1.27175	-0.339929	-0.339929	-1.28178	-0.283481	1.20782	1.09628	0.603503	0.643562	-0.573481	0.234526	-0.339929	-0.339929	-0.878273	-1.58011	2.12908	1.18755	-0.922157	0.865209	1.05368	1.34202	-0.339929	-0.339929	0.214083	-1.08696	-0.668865	-2.5115	-1.03582	0.0992195	-0.426463	-0.156221	1.21967	1.21967	-0.274284	-0.934302	-0.630519	-0.857904	-0.5031	1.73176	0.613999
P54103;E9Q9H3;E9Q9H2;Q3TRX6	DnaJ homolog subfamily C member 2;DnaJ homolog subfamily C member 2, N-terminally processed	Dnajc2	NA	NA	NA	NA	NA	NA	NA	NA	NA	NA	NA	NA	NA	NA	NA	NA	NA	NA	NA	NA	NA	NA	NA	NA	NA	NA	NA	NA	NA	NA	-0.868454	0.350215	-1.5062	1.33239	-0.651953	-0.846969	0.0393685	1.84131	0.648567	0.648567	-0.286088	-0.966941	-2.17698	-0.308694	-1.30698	0.414168	-0.483803
O70570;D3YVM4;D3Z2D3	Polymeric immunoglobulin receptor;Secretory component	Pigr	NA	NA	NA	NA	NA	NA	NA	NA	NA	NA	NA	NA	NA	NA	NA	NA	NA	NA	NA	NA	NA	NA	NA	NA	NA	NA	NA	NA	NA	NA	-1.80447	-1.82561	-0.0659801	0.944488	-0.255083	0.116538	0.717335	1.0734	0.429173	0.429173	-2.66909	-0.214834	-0.211863	1.1553	-1.61899	0.913688	-0.180351
Q9CYW4	Haloacid dehalogenase-like hydrolase domain-containing protein 3	Hdhd3	NA	NA	NA	NA	NA	NA	NA	NA	NA	NA	NA	NA	NA	NA	NA	NA	NA	NA	NA	NA	NA	NA	NA	NA	NA	NA	NA	NA	NA	NA	-1.00994	-0.217838	0.295094	1.65979	-0.423791	0.178799	-0.299205	0.731409	-0.920111	-0.920111	-1.21021	0.499642	0.84667	1.81688	0.441231	-0.750356	0.0710141
Q06138;D3YV52;D3Z704	Calcium-binding protein 39	Cab39	0.276483	0.648685	2.60404	-1.04074	0.548567	0.564501	1.01084	-1.26458	-0.716541	-0.716541	0.464986	0.258019	0.264455	-0.441435	0.279335	0.969891	1.60473	0.52205	-0.716541	-0.716541	0.474706	0.177843	-1.08445	-1.08193	-0.0134439	1.60748	-1.70155	-1.34924	-0.716541	-0.716541	0.148578	-1.01752	-1.03961	-0.871383	-0.562812	0.438736	0.817107	0.120237	0.402187	0.402187	0.853154	-0.894502	-0.28666	0.170032	-0.426127	1.10901	1.09989
Q80YD1;M0QWM4	ATP-dependent RNA helicase SUPV3L1, mitochondrial	Supv3l1	0.123531	0.552457	0.850626	0.36163	1.29083	0.85624	0.514603	0.247009	0.121756	0.121756	-0.800679	1.57538	-0.706966	-1.08378	-0.0425088	0.979184	-0.550594	-0.874278	0.121756	0.121756	-1.22945	2.20564	-1.57129	-1.07515	-0.30102	1.40414	-1.45434	-2.00174	0.121756	0.121756	-0.404788	-0.862853	-0.269206	-1.82223	0.434881	0.0958067	0.864806	-0.732909	-0.195513	-0.195513	-0.671959	0.0951729	0.415016	-1.66982	1.22289	1.83333	0.993272
P70175;A2BEF2;Q52KF7;A2BEE9	Disks large homolog 3	Dlg3	NA	NA	NA	NA	NA	NA	NA	NA	NA	NA	NA	NA	NA	NA	NA	NA	NA	NA	NA	NA	NA	NA	NA	NA	NA	NA	NA	NA	NA	NA	1.56901	-0.751787	-2.34094	0.683658	0.296538	-0.980441	-0.11142	-0.551386	0.0230972	0.0230972	-1.24536	-0.786234	-1.22353	0.486343	-0.158882	1.54068	-0.116969
P12246	Serum amyloid P-component	Apcs	NA	NA	NA	NA	NA	NA	NA	NA	NA	NA	NA	NA	NA	NA	NA	NA	NA	NA	NA	NA	NA	NA	NA	NA	NA	NA	NA	NA	NA	NA	-1.39781	-0.75409	-0.811288	0.809521	-0.587127	0.440236	2.09979	1.23558	-0.0627652	-0.0627652	-0.939307	0.128002	-0.698083	2.45993	-0.0444901	-1.80106	-1.18422
A6X935;E9Q5L2;A6X935-2;CON__Q3T052	Inter alpha-trypsin inhibitor, heavy chain 4	Itih4	NA	NA	NA	NA	NA	NA	NA	NA	NA	NA	NA	NA	NA	NA	NA	NA	NA	NA	NA	NA	NA	NA	NA	NA	NA	NA	NA	NA	NA	NA	-1.0164	-0.937708	-1.24538	0.28819	-0.530009	-0.137587	2.9092	1.81548	0.291291	0.291291	-0.685895	-1.19677	-1.5017	-0.155717	-0.777524	0.515646	-0.462277
Q99JX3;A2ATI9;Q99JX3-2;A2ATI8;A2ATI6	Golgi reassembly-stacking protein 2	Gorasp2	-0.826135	-1.04215	2.22382	-2.2627	0.230367	-0.496973	2.26845	-1.01267	0.258829	0.258829	0.0682504	0.835809	0.631546	-0.249326	-1.12372	-0.257416	-0.278072	0.204669	0.258829	0.258829	-1.25026	0.150542	0.364056	-0.804	-0.155292	1.44746	-1.36905	1.14982	0.258829	0.258829	-0.330534	-1.17812	-2.88602	0.0340822	-1.1414	-1.04632	0.310561	1.30112	0.525421	0.525421	-0.197425	-0.623431	-0.250051	1.81975	-0.842217	-0.268917	0.315935
Q8BWU5;A0A0R4J1Y3;E9QMF4;E0CYK9;E0CYN9;E0CXW7	Probable tRNA N6-adenosine threonylcarbamoyltransferase	Osgep	-2.38545	-0.790661	2.02323	-0.988935	-0.23131	0.149779	-1.21788	-0.453553	1.07837	1.07837	-0.126313	0.0844672	0.581632	-0.532196	1.56633	0.0652243	0.439957	0.063916	1.07837	1.07837	-1.78985	-0.0427761	-0.598008	-0.781484	-0.263598	-0.765751	0.321684	-0.798672	1.07837	1.07837	-1.06463	-0.826012	0.150077	0.125981	-0.224522	0.258996	0.0716583	1.38192	1.13781	1.13781	-0.721922	-2.1239	-1.68776	-0.0721406	-1.59792	0.530817	-1.06866
A0A286YCX6;E9PY51	NA	Trappc8	NA	NA	NA	NA	NA	NA	NA	NA	NA	NA	NA	NA	NA	NA	NA	NA	NA	NA	NA	NA	NA	NA	NA	NA	NA	NA	NA	NA	NA	NA	-1.143	0.0833948	-0.96734	1.60096	0.757105	0.909373	-0.978467	1.58086	0.245834	0.245834	-0.907773	-0.985838	-1.09585	0.0504309	0.0640692	-0.384158	0.0145462
P12790	Cytochrome P450 2B9	Cyp2b9	NA	NA	NA	NA	NA	NA	NA	NA	NA	NA	NA	NA	NA	NA	NA	NA	NA	NA	NA	NA	NA	NA	NA	NA	NA	NA	NA	NA	NA	NA	-1.4921	-1.4819	0.233526	-1.4274	-0.891281	-1.29055	1.98629	-0.940367	0.262915	0.262915	-0.82011	0.550035	1.66533	-0.61818	0.0394263	1.53644	0.584797
P84089;G3UW85;A0A1W2P7H9;A0A1W2P7T3	Enhancer of rudimentary homolog	Erh	-0.365239	0.672091	2.4554	0.0144108	1.10279	-0.0656986	-0.705589	-1.9066	0.260142	0.260142	-2.02045	1.05126	1.89935	-1.36494	0.340069	0.178432	-0.583712	-1.36453	0.260142	0.260142	-1.41621	-0.272503	0.35175	-0.774214	0.876013	0.165095	0.138643	0.0335347	0.260142	0.260142	0.487711	-0.690446	-0.214162	-0.607095	0.44915	0.945911	0.578561	1.49849	0.902121	0.902121	0.341196	-2.38646	-0.840533	-1.68951	-1.58774	0.508971	-0.667876
P84084	ADP-ribosylation factor 5	Arf5	-0.506769	-0.729525	0.000341758	-1.74178	-0.304689	0.234861	-0.663869	-0.899964	0.291161	0.291161	0.498764	1.80367	1.2768	1.02748	1.6601	0.0810787	0.675892	0.838372	0.291161	0.291161	-1.53457	1.42765	-0.534424	-1.44751	-0.184511	0.292137	-0.581772	-2.43473	0.291161	0.291161	0.834423	0.576362	-1.21738	-1.69984	-0.385079	0.0101777	-0.345009	-0.00321838	1.37023	1.37023	0.495354	-0.659626	-1.82887	-0.719422	-0.902678	0.634374	0.025894
E9QLA5;Q0GNC1;Q0GNC1-3;A0A1Y7VM80	Inverted formin-2	Inf2	NA	NA	NA	NA	NA	NA	NA	NA	NA	NA	NA	NA	NA	NA	NA	NA	NA	NA	NA	NA	NA	NA	NA	NA	NA	NA	NA	NA	NA	NA	-0.908615	-1.36814	-0.697493	0.373627	-1.5355	0.217194	1.68756	0.983947	1.09205	1.09205	-0.323052	-1.04266	-1.81189	0.375209	-1.91767	0.109291	0.948427
P28740-1;P28740;P28740-2;F8VQ42;E0CZ72	Kinesin-like protein KIF2A;Kinesin-like protein	Kif2a	-0.4447	1.12819	0.741039	-0.773259	0.517271	-0.891089	-0.0242614	-1.92014	-1.04316	-1.04316	-0.279034	2.02268	1.22221	-0.132844	0.921587	0.344368	-0.0120772	-0.243471	-1.04316	-1.04316	0.0896607	1.59399	1.41036	-0.692098	1.61032	0.464161	0.299632	-0.693549	-1.04316	-1.04316	-0.547956	0.602309	-0.0627716	0.00726645	-0.448916	-0.0564949	0.091301	0.117105	-0.491826	-0.491826	-1.35223	-0.964131	-2.05868	0.317263	-0.946908	1.20333	-0.915929
G3X8T9;Q91WP6;Q5I2A0;F2Z405;D3Z451;D3Z450	Serine protease inhibitor A3N	Serpina3n	-1.30417	-0.321423	-0.148311	0.125951	-0.301031	-0.301817	3.47044	0.555958	-0.0584423	-0.0584423	-1.52606	0.840396	-0.0408135	0.285326	-1.39724	-0.233765	0.583181	-0.905058	-0.0584423	-0.0584423	-1.67295	0.494896	-0.111194	0.3039	-0.491466	2.18436	0.378571	-0.117035	-0.0584423	-0.0584423	-0.677562	-0.792185	-0.262296	0.533478	-0.960149	1.09246	2.12198	1.3071	0.6342	0.6342	-0.870087	-0.789616	-0.0609608	0.494652	-1.7386	0.313524	0.168151
Q9D0I9	Arginine--tRNA ligase, cytoplasmic	Rars	-1.22493	0.0868271	0.217043	-1.72495	-0.18988	-0.22693	0.297012	-1.26785	0.477821	0.477821	-0.134296	1.2855	3.09487	-0.11622	0.539139	0.248943	-0.034538	0.337528	0.477821	0.477821	0.930807	0.251515	0.112128	-1.21126	-0.475636	-2.29179	-1.30143	-0.0685316	0.477821	0.477821	-0.668993	-0.563148	-1.43554	0.138901	-1.22406	-0.845317	-1.06195	1.48069	1.01909	1.01909	-0.50661	-0.628026	-1.50045	0.856909	-1.38833	-0.600669	-0.744883
Q8K4P0;Q8K1G7;A0A3Q4EGD8;Q9D1P6	pre-mRNA 3 end processing protein WDR33	Wdr33	NA	NA	NA	NA	NA	NA	NA	NA	NA	NA	NA	NA	NA	NA	NA	NA	NA	NA	NA	NA	NA	NA	NA	NA	NA	NA	NA	NA	NA	NA	-0.36614	-0.583014	-1.45969	-0.369417	-0.164877	-0.851232	-0.146179	0.755431	1.31219	1.31219	-0.419289	-2.01932	-1.44977	-0.853341	-1.30145	0.610505	-0.347451
Q80U87;A2AI52	Ubiquitin carboxyl-terminal hydrolase 8;Ubiquitin carboxyl-terminal hydrolase	Usp8	NA	NA	NA	NA	NA	NA	NA	NA	NA	NA	NA	NA	NA	NA	NA	NA	NA	NA	NA	NA	NA	NA	NA	NA	NA	NA	NA	NA	NA	NA	-0.450175	-0.584387	-2.31836	0.108998	-0.519204	-0.26627	0.048927	0.744291	1.14172	1.14172	0.344696	-1.96304	-1.9075	-0.124283	-1.30394	-0.191124	-0.241645
P46935;A0A571BDN7;A0A571BEP7;Q3V335;V9GWV8;V9GXK3;A0A494BB14	E3 ubiquitin-protein ligase NEDD4	Nedd4	-1.14425	-1.28032	-1.74449	-0.266292	-0.407047	0.0955886	0.227436	1.51806	-0.115201	-0.115201	-1.09503	-0.69971	0.250742	1.39666	-0.037809	0.252977	-0.291079	-0.754823	-0.115201	-0.115201	-1.75793	0.0734115	1.13203	1.17099	-0.123202	-0.249786	1.83316	2.59192	-0.115201	-0.115201	-0.701322	0.958771	-2.09342	-0.884397	0.899351	0.755269	-0.272419	-0.108227	0.332396	0.332396	-0.0772056	-1.17727	-1.52239	0.68499	-1.11354	1.8764	-0.69247
O70251;A0A087WS46;M0QWK5;M0QWH8;G3UX43;G3UZ47	Elongation factor 1-beta	Eef1b;Eef1b2	-1.04884	-1.12849	-0.864927	0.698695	-1.68618	-0.918766	-0.310169	1.05715	0.680925	0.680925	-0.647239	-0.080592	0.691975	1.21742	-1.37936	-0.155438	-0.233786	-0.615009	0.680925	0.680925	-0.47671	-1.08676	1.12068	0.222608	-1.75186	-0.272392	1.16538	2.39708	0.680925	0.680925	0.65084	0.159865	0.384822	0.293752	0.833138	1.4893	2.07012	1.50047	-0.616885	-0.616885	1.19312	-0.505953	1.14524	-2.11179	-0.114109	0.0832843	0.705834
Q9WTX2	Interferon-inducible double-stranded RNA-dependent protein kinase activator A	Prkra	NA	NA	NA	NA	NA	NA	NA	NA	NA	NA	NA	NA	NA	NA	NA	NA	NA	NA	NA	NA	NA	NA	NA	NA	NA	NA	NA	NA	NA	NA	-0.798255	-0.531737	-1.20231	0.407031	-1.49755	-1.53624	0.43241	0.991659	1.08766	1.08766	-0.16766	-0.487291	-1.54783	0.239508	-1.11411	0.43204	-0.42487
E9Q1W7;Q8BM85;Q8BM85-2	TBC domain-containing protein kinase-like protein	Tbck	NA	NA	NA	NA	NA	NA	NA	NA	NA	NA	NA	NA	NA	NA	NA	NA	NA	NA	NA	NA	NA	NA	NA	NA	NA	NA	NA	NA	NA	NA	-0.741581	1.35212	1.42127	0.183158	1.73921	0.25735	0.104739	-0.576288	-1.23491	-1.23491	-0.387493	1.19438	1.18264	0.407384	1.40712	0.67354	-0.0983606
Q78KK3;A0A0R4J0P7	Solute carrier family 22 member 18	Slc22a18	NA	NA	NA	NA	NA	NA	NA	NA	NA	NA	NA	NA	NA	NA	NA	NA	NA	NA	NA	NA	NA	NA	NA	NA	NA	NA	NA	NA	NA	NA	-1.42901	-1.0481	0.199181	0.887086	-1.54177	0.142623	0.378477	1.86236	-0.0577242	-0.0577242	-1.2586	0.468004	-0.0209063	1.36758	-1.27336	-0.0821453	-0.971475
Q8BMQ2;E9Q2B0;Q8BMQ2-2;Q8BMQ2-3	General transcription factor 3C polypeptide 4	Gtf3c4	NA	NA	NA	NA	NA	NA	NA	NA	NA	NA	NA	NA	NA	NA	NA	NA	NA	NA	NA	NA	NA	NA	NA	NA	NA	NA	NA	NA	NA	NA	-0.734668	1.01561	0.416228	-0.285821	-0.112934	0.488985	0.637089	-1.12845	-0.532247	-0.532247	1.05398	2.38803	1.19358	-1.55399	0.394902	1.89007	0.868388
Q3TDQ1;A0A0R4J0D3	Dolichyl-diphosphooligosaccharide--protein glycosyltransferase subunit STT3B	Stt3b	-2.63723	0.738724	0.497404	0.522824	1.5266	1.90805	1.13139	0.329152	-0.870611	-0.870611	1.57191	-0.266153	-0.423509	0.335591	-0.769843	-0.256366	-1.1715	-0.354971	-0.870611	-0.870611	0.335733	0.120085	1.32785	0.544518	-0.125345	0.403242	-0.957846	0.893351	-0.870611	-0.870611	0.175396	-0.73865	-2.63827	-2.10194	-1.00056	-1.08431	-0.514959	0.0239477	0.828842	0.828842	-0.0699551	-0.491191	0.330605	-0.239644	-0.504885	0.965845	0.0519576
P10518	Delta-aminolevulinic acid dehydratase	Alad	1.59333	0.959811	1.91386	0.243554	1.32971	1.31996	1.17151	-1.25031	-0.326212	-0.326212	0.617868	1.03209	-0.0464142	-2.07208	0.448127	0.278071	0.270613	0.0294521	-0.326212	-0.326212	0.525059	-0.00402843	-1.31988	-1.20552	-0.187217	-0.621465	-1.39811	-1.67073	-0.326212	-0.326212	0.341182	0.925846	0.307358	0.311624	1.27372	0.539601	0.545682	-0.717644	-1.33077	-1.33077	0.0256837	1.72711	0.778169	-0.1337	1.63295	0.127155	0.646457
P58281-2;P58281;H7BX01;E0CXD1;F6U775;P58682	Dynamin-like 120 kDa protein, mitochondrial;Dynamin-like 120 kDa protein, form S1	Opa1	1.2085	-0.0756717	-0.315785	1.8504	0.776382	0.774113	-0.521414	1.286	0.214102	0.214102	1.21562	-0.962619	-3.01788	0.0810741	-0.507114	-0.509625	0.137582	0.872132	0.214102	0.214102	0.524319	-1.30862	-0.893645	1.03267	-1.24847	-0.358209	0.167296	-1.49165	0.214102	0.214102	0.715266	-0.981784	-0.934937	-1.00807	-0.0770701	0.277881	0.753276	0.622462	0.859288	0.859288	-0.511211	-1.41376	-0.579051	-2.0916	-1.31625	1.00294	0.479332
A0A087WPL5;E9QNN1;O70133;O70133-2;O70133-3;Q3UR42;A0A0R4J2C3;A0A087WRT3	ATP-dependent RNA helicase A	Dhx9	-0.25687	-2.00613	0.698478	-0.771006	0.997951	-0.543354	1.09765	0.291319	0.206847	0.206847	-2.12306	0.231254	2.18006	-0.214629	-0.756557	0.487578	-1.11283	-1.43907	0.206847	0.206847	-1.86599	1.10271	-0.360825	0.680012	0.372382	0.654459	1.27839	0.137006	0.206847	0.206847	-0.00701618	0.955244	2.15118	-0.738916	1.6695	0.430276	0.134474	-0.120391	-0.868982	-0.868982	-1.02081	-0.25754	2.71304	0.367938	0.530338	-0.495751	0.138212
Q64674	Spermidine synthase	Srm	0.354601	2.04497	0.614198	-0.973337	1.04293	-0.376583	0.824524	-1.55428	-0.963755	-0.963755	-0.135673	0.651792	2.00542	0.607061	0.263282	-0.514956	0.775699	-0.347855	-0.963755	-0.963755	-1.13747	2.14829	0.425959	0.0273381	0.264709	0.227676	-1.11917	-0.33659	-0.963755	-0.963755	-0.443288	0.379809	-0.278378	1.19013	1.70092	0.82953	-0.0340287	0.0308188	-0.817031	-0.817031	-1.07988	-0.0423288	0.789905	1.71392	1.13858	-0.753419	1.17088
Q5SV85;Q5SV85-2;V9GXD9;V9GX40;F6YUG5	Synergin gamma	Synrg	NA	NA	NA	NA	NA	NA	NA	NA	NA	NA	NA	NA	NA	NA	NA	NA	NA	NA	NA	NA	NA	NA	NA	NA	NA	NA	NA	NA	NA	NA	-0.086049	0.0524574	-1.54117	0.0992394	0.179774	-0.0897744	-0.0382168	1.28616	1.21573	1.21573	-0.758766	-1.61757	-2.47049	-0.484592	-1.28892	0.281145	-0.772305
P19246	Neurofilament heavy polypeptide	Nefh	-0.490493	-0.584805	-0.0262705	-0.919433	2.30605	0.748657	-0.477637	-1.41574	0.302789	0.302789	-1.04894	0.18164	1.69938	-0.223074	-1.24938	-0.969567	-0.503512	0.388305	0.302789	0.302789	-2.01105	0.845003	-0.279546	-0.237036	0.268326	-0.85413	2.42098	0.615531	0.302789	0.302789	NA	NA	NA	NA	NA	NA	NA	NA	NA	NA	NA	NA	NA	NA	NA	NA	NA
Q9ESL4-2;Q9ESL4;Q9ESL4-3;A2ASW6	Mitogen-activated protein kinase kinase kinase MLT	Zak	-1.25581	-1.82962	0.264898	0.102061	-1.00668	-0.349863	-0.453245	0.678877	0.827471	0.827471	-1.29849	-0.855834	-0.913326	2.00218	-0.999537	0.0883608	0.255165	0.114505	0.827471	0.827471	-0.739683	-1.50179	-0.300246	1.64742	-0.669795	-0.487841	1.59583	0.947636	0.827471	0.827471	-0.271181	-0.39687	-2.21893	-0.356395	-0.631227	-1.23147	-0.446654	0.27083	1.25277	1.25277	-0.141474	-0.990391	-1.74971	-0.15075	-0.811906	0.479929	-0.378275
Q4VC33;Q4VC33-2;A0A0J9YVB4;A0A0J9YVB7	Macrophage erythroblast attacher	Maea	NA	NA	NA	NA	NA	NA	NA	NA	NA	NA	NA	NA	NA	NA	NA	NA	NA	NA	NA	NA	NA	NA	NA	NA	NA	NA	NA	NA	NA	NA	-0.666765	-0.436439	-2.02852	-0.339525	-0.379976	-1.4519	-0.484339	0.665669	1.36958	1.36958	-0.725694	-1.0531	-1.84071	0.125588	-0.50736	0.495314	-0.317846
Q8R1U1;G3UWH9;Q7TSQ9;G3UYW8;G3UX78;G3UZ15;G3UWY4;G3XA67;G3UWX2	Conserved oligomeric Golgi complex subunit 4	Cog4	NA	NA	NA	NA	NA	NA	NA	NA	NA	NA	NA	NA	NA	NA	NA	NA	NA	NA	NA	NA	NA	NA	NA	NA	NA	NA	NA	NA	NA	NA	-0.634907	0.0725786	-0.746044	0.140568	0.89869	1.11824	-0.587825	-0.327592	0.785795	0.785795	0.798852	-0.597725	-2.30122	1.21806	-0.603912	-1.61484	0.105248
O35685	Nuclear migration protein nudC	Nudc	-2.5105	-0.3118	-1.40338	-0.733901	-1.51281	-0.42889	-0.705726	1.60311	0.509945	0.509945	-0.502902	-0.238314	-0.997111	1.29359	0.409426	0.600748	0.544756	-0.0122916	0.509945	0.509945	-2.03417	-0.137874	0.85627	1.09049	-0.525067	0.981448	1.33952	0.275707	0.509945	0.509945	-0.738218	-0.456776	-0.201858	0.996512	0.0940532	-1.72741	0.515933	1.04509	0.27204	0.27204	-0.912108	-1.2093	-2.88777	1.97361	-1.21543	-0.594666	-0.642027
Q8BTR5	Dual specificity phosphatase 28	Dusp28	-0.396244	1.67144	1.13226	-1.35914	2.60454	1.43959	1.19876	-0.517386	0.126356	0.126356	-0.52337	-1.11885	0.159094	-1.7822	-0.194028	-0.129858	-0.664109	0.0492234	0.126356	0.126356	-0.501486	-0.313873	-1.2403	-1.07456	1.66923	-0.93431	-0.374725	0.442144	0.126356	0.126356	0.848434	-0.367042	-1.08648	0.213204	-0.294813	-0.152165	0.356427	0.147852	1.23709	1.23709	-0.178069	-1.72094	-0.825464	-0.484487	-0.509848	0.270502	-0.0310675
Q6IMF0;CON__Q9NSB4;Q99M74;Q9CPR6	Keratin, type II cuticular Hb3	Krt83	-1.25363	2.04929	-0.721232	2.15186	-0.028726	-1.66778	1.43226	0.496994	0.284899	0.284899	-0.0386234	-1.60509	-0.630092	0.0210859	1.2297	-1.12497	-0.560406	-0.632028	0.284899	0.284899	-1.39299	-0.475242	0.104596	0.0989108	1.55746	0.365094	0.052269	-1.13811	0.284899	0.284899	NA	NA	NA	NA	NA	NA	NA	NA	NA	NA	NA	NA	NA	NA	NA	NA	NA
Q9QZ06;A9JEI5;F7AT44;Q8C5G6	Toll-interacting protein	Tollip	-0.38767	1.15192	0.358087	-0.643965	1.56795	1.26487	2.21325	0.273353	-1.23511	-1.23511	-0.481108	0.617625	0.747241	0.0355311	1.46784	0.128485	0.443381	-0.310062	-1.23511	-1.23511	-1.01886	0.230825	0.336959	-0.792624	1.0816	0.83455	-0.853368	-0.855179	-1.23511	-1.23511	-1.4447	0.72537	0.511038	0.337501	1.51263	0.717897	-0.0129813	-0.125348	-1.18293	-1.18293	-1.3478	0.986107	-0.797491	-0.456238	1.94974	0.841741	-0.144843
Q60994;E9PWU4	Adiponectin	Adipoq	-0.919582	-1.75751	-0.768726	-0.783513	-0.924463	-1.04694	1.00238	0.73276	0.0143446	0.0143446	-1.37093	-0.27581	0.315614	1.19891	-0.600425	0.17529	0.199786	-0.940493	0.0143446	0.0143446	-1.68823	0.153569	1.40363	1.1902	-0.194264	0.593563	2.17229	2.04682	0.0143446	0.0143446	-1.60488	-1.20988	1.42072	0.21133	-0.831234	1.32905	0.460797	1.12397	-0.491381	-0.491381	-1.22842	-0.51897	0.182595	0.559587	-0.164354	0.819559	0.246988
Q9R0P6;D3YWT0;D3Z569;D3YTS1	Signal peptidase complex catalytic subunit SEC11A;Signal peptidase complex catalytic subunit SEC11	Sec11a	-2.43734	0.44604	2.22071	0.63014	1.58615	0.433224	0.853529	-0.143882	-0.962564	-0.962564	-0.858028	0.147195	1.30363	-0.432407	0.908969	0.417649	-0.152427	-0.387058	-0.962564	-0.962564	-0.553587	1.33694	0.195435	-0.122867	1.24937	0.403393	-0.522079	-0.747304	-0.962564	-0.962564	0.385709	2.17862	-0.904121	-0.0996638	0.358116	1.63756	-0.541912	-0.33364	-0.0358835	-0.0358835	0.219371	0.622491	1.26261	1.07248	-0.0058464	-0.385673	0.285361
Q7TSE6;Q7TSE6-2	Serine/threonine-protein kinase 38-like	Stk38l	0.89593	-1.99688	-0.515397	-2.0115	-0.352054	0.0788719	-0.50727	-1.41954	0.774933	0.774933	0.557223	-0.419068	1.92933	-1.36148	0.847307	1.03716	0.451632	0.667853	0.774933	0.774933	0.447524	-0.0576742	-2.13757	-0.229291	0.282686	0.105839	-0.584006	-0.359224	0.774933	0.774933	0.227638	1.57448	-1.49839	1.23075	0.997328	0.482029	-0.236472	0.653241	0.673684	0.673684	-0.194881	-1.1015	-2.8461	-0.41957	-1.63156	0.0218773	-1.24171
Q9CZG3;A0A0G2JH18	COMM domain-containing protein 8	Commd8	NA	NA	NA	NA	NA	NA	NA	NA	NA	NA	NA	NA	NA	NA	NA	NA	NA	NA	NA	NA	NA	NA	NA	NA	NA	NA	NA	NA	NA	NA	-0.251172	-1.10086	-1.70357	0.0901774	-1.07579	-0.676196	0.165797	1.05142	1.06172	1.06172	-0.160438	-2.01064	-1.3529	-0.551294	-1.36898	0.661757	0.257539
O35680;E9PUY1	28S ribosomal protein S12, mitochondrial	Mrps12	NA	NA	NA	NA	NA	NA	NA	NA	NA	NA	NA	NA	NA	NA	NA	NA	NA	NA	NA	NA	NA	NA	NA	NA	NA	NA	NA	NA	NA	NA	0.306038	-1.01692	-1.44453	-0.126892	-0.593635	-1.17721	-0.197174	0.614824	1.35423	1.35423	0.0839141	-1.47068	-1.54027	-0.794993	-1.49014	0.374567	-0.0681085
Q9Z2D6;Q9Z2D6-2;D3YY81;D3Z7U4	Methyl-CpG-binding protein 2	Mecp2	1.02601	-1.21546	-1.21239	-1.1723	0.139886	0.942026	0.497409	-0.341912	-0.183051	-0.183051	0.346711	0.449267	0.608194	-1.15124	1.98582	1.0058	-0.0761782	0.256501	-0.183051	-0.183051	0.414331	-0.885021	-1.89109	-1.92566	1.27979	1.89772	0.961048	-0.840968	-0.183051	-0.183051	0.13461	0.175426	-0.783602	-0.897038	0.867374	1.2384	0.0941092	0.00600999	0.732441	0.732441	-0.140083	-2.69981	-1.35867	-1.70805	-0.674869	1.35904	-0.0945427
O08529	Calpain-2 catalytic subunit	Capn2	1.22591	1.33187	0.622423	-0.919744	-0.0246758	1.03517	1.37953	-1.0223	-0.656664	-0.656664	-0.0805748	1.93371	1.66003	-0.27273	0.458176	1.29473	0.471272	-0.245112	-0.656664	-0.656664	-0.106702	-0.684311	-0.0864073	-2.13527	-0.618429	0.692277	-1.78806	-0.180807	-0.656664	-0.656664	-0.38752	-0.0668036	-2.67903	-0.0601642	-0.272359	0.337754	-1.14035	1.00502	0.699937	0.699937	-0.186595	-1.66437	-1.75872	0.407327	-1.1319	0.494142	-1.08843
Q61686;D3Z0U2	Chromobox protein homolog 5	Cbx5	NA	NA	NA	NA	NA	NA	NA	NA	NA	NA	NA	NA	NA	NA	NA	NA	NA	NA	NA	NA	NA	NA	NA	NA	NA	NA	NA	NA	NA	NA	-0.791719	-0.891823	-1.68045	-0.626134	-0.587533	-0.139052	-0.405309	0.758559	1.20602	1.20602	-0.0869487	-1.57184	-1.57956	-0.0332432	-1.03287	0.948581	-0.366612
P34152;P34152-4;A0A5F8MPY3;P34152-2;P34152-9;P34152-6;P34152-5;P34152-7	Focal adhesion kinase 1	Ptk2	NA	NA	NA	NA	NA	NA	NA	NA	NA	NA	NA	NA	NA	NA	NA	NA	NA	NA	NA	NA	NA	NA	NA	NA	NA	NA	NA	NA	NA	NA	-0.709192	0.944762	-2.38436	2.15218	0.469783	-1.69394	-1.22443	-0.787495	-0.516747	-0.516747	-0.0700068	0.495749	0.0284901	1.65431	0.759425	-0.589261	0.177963
E9QMW4;A6H692	Uncharacterized protein C16orf96 homolog	4930562C15Rik	-0.794133	1.77399	1.51781	0.292259	1.25732	0.0508707	0.628726	-0.676906	-1.16469	-1.16469	-0.823946	0.416767	1.60073	0.0321975	1.0128	-0.88198	-0.255723	-0.903603	-1.16469	-1.16469	0.162968	0.963014	0.880184	0.177076	1.92714	-0.640457	-0.310194	-0.418785	-1.16469	-1.16469	NA	NA	NA	NA	NA	NA	NA	NA	NA	NA	NA	NA	NA	NA	NA	NA	NA
P35293;A0A3Q4EI12;A0A452J8C1;A0A3Q4EIF7	Ras-related protein Rab-18	Rab18	-0.487406	-1.08716	-1.68807	-0.202104	-0.565024	-1.09901	-1.24672	1.53573	0.0113546	0.0113546	1.09217	0.583129	-1.3711	2.00282	1.42825	-1.01438	0.115404	0.317176	0.0113546	0.0113546	-0.23557	-0.691745	0.391881	0.875351	-1.11645	-0.355634	0.36677	2.38356	0.0113546	0.0113546	1.01872	1.06355	-1.04007	-2.33534	0.513652	-0.323999	-0.1712	-1.20847	0.332303	0.332303	1.24273	0.806385	-0.267106	-2.03947	0.509444	0.332616	0.282713
O54983	Ketimine reductase mu-crystallin	Crym	-0.17067	-0.216124	-1.29686	-0.965403	1.02923	1.79751	1.4454	1.32634	-0.309507	-0.309507	-0.942133	-2.21695	-1.75791	0.672352	-1.43867	-0.384739	-0.17537	1.58325	-0.309507	-0.309507	-0.0496952	0.0250562	-0.0457311	1.03173	0.653303	1.08646	-0.0380467	0.904711	-0.309507	-0.309507	NA	NA	NA	NA	NA	NA	NA	NA	NA	NA	NA	NA	NA	NA	NA	NA	NA
Q9R013	Cathepsin F	Ctsf	NA	NA	NA	NA	NA	NA	NA	NA	NA	NA	NA	NA	NA	NA	NA	NA	NA	NA	NA	NA	NA	NA	NA	NA	NA	NA	NA	NA	NA	NA	-1.45719	-1.40646	0.642033	-0.398901	-0.453357	-0.968313	0.721029	1.78657	0.00604724	0.00604724	-0.664099	-0.697317	0.950306	-0.46193	-1.5248	0.352613	-0.485392
P05201;F7ALS6	Aspartate aminotransferase, cytoplasmic	Got1	0.872097	-0.802869	-0.176285	2.70345	0.299556	-0.0837206	-0.868786	1.09033	0.157159	0.157159	0.110662	-0.487476	-3.15564	0.395146	-0.138788	0.0117126	0.294533	0.207108	0.157159	0.157159	-0.796475	-1.26628	-0.635228	1.25631	-0.974792	0.626499	1.2433	-0.667311	0.157159	0.157159	-0.906428	-1.55056	2.41508	0.838148	-0.182588	-0.419402	0.780032	0.676359	-0.287879	-0.287879	-1.34322	-1.07745	-1.99844	1.00183	0.088128	0.397487	-0.45069
Q8K382;A2ALU3	DENN domain-containing protein 1A	Dennd1a	NA	NA	NA	NA	NA	NA	NA	NA	NA	NA	NA	NA	NA	NA	NA	NA	NA	NA	NA	NA	NA	NA	NA	NA	NA	NA	NA	NA	NA	NA	-0.857413	-0.875889	-1.19028	-0.0339543	-0.903084	-0.398959	-0.250244	1.22295	0.721057	0.721057	-0.823391	-1.47502	-1.60259	-0.193626	-1.24052	0.374792	-0.208888
Q3MI48;M0QW57;Q3MI48-2;M0QW84	Junctional sarcoplasmic reticulum protein 1	Jsrp1	-0.342582	-1.55783	-2.06323	-0.666605	-2.47335	-0.421893	0.682842	0.567886	0.860639	0.860639	-0.340323	-1.35174	0.368217	0.896075	-0.789289	-0.138437	0.17546	0.458755	0.860639	0.860639	0.00338795	-1.2582	0.521186	0.748964	-0.458107	-0.0725758	0.440703	1.90686	0.860639	0.860639	NA	NA	NA	NA	NA	NA	NA	NA	NA	NA	NA	NA	NA	NA	NA	NA	NA
Q91VC4;G3X924	Plasmalemma vesicle-associated protein	Plvap	NA	NA	NA	NA	NA	NA	NA	NA	NA	NA	NA	NA	NA	NA	NA	NA	NA	NA	NA	NA	NA	NA	NA	NA	NA	NA	NA	NA	NA	NA	-1.49157	-0.596954	-1.70085	0.0114982	-0.617411	-1.63287	-0.219759	0.725775	0.929028	0.929028	-0.760271	-0.950078	-1.13901	0.0287623	-1.21635	1.23719	0.172133
Q9WU40;E9QP59;D3YU56;Q9WU40-2	Inner nuclear membrane protein Man1	Lemd3	NA	NA	NA	NA	NA	NA	NA	NA	NA	NA	NA	NA	NA	NA	NA	NA	NA	NA	NA	NA	NA	NA	NA	NA	NA	NA	NA	NA	NA	NA	0.511104	0.834446	-0.206484	-1.96278	0.330573	0.608278	-0.35037	-1.11203	1.29184	1.29184	0.201544	-1.75706	-0.510193	-1.45433	-1.3038	0.819386	-0.961188
Q5BKP2;J3QSN2;G3UXT9	Ubiquitin carboxyl-terminal hydrolase 13;Ubiquitin carboxyl-terminal hydrolase;Ubiquitinyl hydrolase 1	Usp13	1.06176	0.77638	0.452302	-0.953003	1.3262	1.40859	-0.0400048	-1.18704	-0.100672	-0.100672	0.244634	-0.865398	-0.246792	-1.17794	0.275691	-0.274159	0.245653	0.49175	-0.100672	-0.100672	1.31215	0.749652	-1.10582	-0.665764	0.946362	2.08248	-2.16701	-2.08665	-0.100672	-0.100672	NA	NA	NA	NA	NA	NA	NA	NA	NA	NA	NA	NA	NA	NA	NA	NA	NA
Q3UZZ6;Q80VR3;O35400;A0A1B0GR49;A0A1B0GST5;O35400-2	Sulfotransferase 1 family member D1	Sult1d1	NA	NA	NA	NA	NA	NA	NA	NA	NA	NA	NA	NA	NA	NA	NA	NA	NA	NA	NA	NA	NA	NA	NA	NA	NA	NA	NA	NA	NA	NA	-0.818002	-2.10324	0.322173	1.372	-1.46655	-0.541563	0.509154	0.934468	-0.115605	-0.115605	-1.43201	-0.636616	-0.538227	1.40196	-1.01407	0.540503	-0.221103
Q9CWL8	Beta-catenin-like protein 1	Ctnnbl1	-0.698597	-1.70504	-0.424979	-2.14286	0.457591	-0.88036	1.44393	-1.88292	-0.188879	-0.188879	-0.348838	1.09136	1.46822	-0.317092	1.01103	-0.157773	0.439858	-0.243036	-0.188879	-0.188879	-0.200224	1.76416	-0.399363	0.316637	1.24884	1.88609	0.166933	-0.760291	-0.188879	-0.188879	-0.637717	0.362634	1.83949	-0.34993	1.00997	0.939876	0.503712	-0.152061	-1.3363	-1.3363	-0.793526	0.822616	1.87246	0.443395	1.44884	0.252092	0.233491
Q6ZPR6;Q6ZPR6-2;A0A087WNN3	Inhibitor of Bruton tyrosine kinase	Ibtk	NA	NA	NA	NA	NA	NA	NA	NA	NA	NA	NA	NA	NA	NA	NA	NA	NA	NA	NA	NA	NA	NA	NA	NA	NA	NA	NA	NA	NA	NA	0.153621	0.373593	1.29752	-1.27349	0.45907	0.620534	0.596327	0.956575	-0.891856	-0.891856	-0.596325	1.19233	2.52377	-0.0370696	1.27156	0.0722379	0.219539
Q9QXG2;Q3UR39;A2AD03;Q9QZD5;A0A0R4J1A1	Rab proteins geranylgeranyltransferase component A 1	Chm	NA	NA	NA	NA	NA	NA	NA	NA	NA	NA	NA	NA	NA	NA	NA	NA	NA	NA	NA	NA	NA	NA	NA	NA	NA	NA	NA	NA	NA	NA	-0.566306	-1.28943	-1.85301	-0.487485	-1.14476	-0.127274	-0.444157	0.504904	1.41663	1.41663	0.159135	-1.09735	-1.62782	-0.12869	-1.29967	0.326076	0.148534
Q8K012;E9PUK3;A0A5F8MPQ8;E9PUI5;Q8K012-2;A0A0G2JFM9	Formin-binding protein 1-like	Fnbp1l	NA	NA	NA	NA	NA	NA	NA	NA	NA	NA	NA	NA	NA	NA	NA	NA	NA	NA	NA	NA	NA	NA	NA	NA	NA	NA	NA	NA	NA	NA	-0.952089	-1.57585	-1.32154	0.0544441	-1.46213	-0.988043	-0.575895	1.21023	0.579536	0.579536	-0.132208	-1.91826	-0.854736	0.054312	-0.837199	0.24656	-0.375479
A2AQB2	NA	Neb	0.219173	0.746142	0.303025	-2.95295	0.518077	1.11141	0.486227	-1.36524	0.7573	0.7573	-0.59661	-1.18538	0.212902	-1.38736	0.33212	0.783773	-0.848969	0.188228	0.7573	0.7573	0.937887	-0.390999	-0.726322	-1.34572	1.47895	-1.21538	-0.29716	0.450381	0.7573	0.7573	NA	NA	NA	NA	NA	NA	NA	NA	NA	NA	NA	NA	NA	NA	NA	NA	NA
P98192;Q05DV2	Dihydroxyacetone phosphate acyltransferase	Gnpat	NA	NA	NA	NA	NA	NA	NA	NA	NA	NA	NA	NA	NA	NA	NA	NA	NA	NA	NA	NA	NA	NA	NA	NA	NA	NA	NA	NA	NA	NA	-0.860812	-0.79224	-0.0506447	1.74801	-0.580775	-0.646559	-1.13405	1.44218	0.282279	0.282279	-0.287713	-0.431835	-1.63997	1.50432	-1.36438	-0.69834	-0.61652
P54775;A0A140LIZ5	26S protease regulatory subunit 6B	Psmc4	-0.726668	0.500233	0.490907	0.467299	1.35592	-0.103584	0.706477	1.02089	0.307263	0.307263	-2.27588	-1.68553	-0.991037	0.525691	-1.41176	-0.887715	-0.79486	-0.357395	0.307263	0.307263	-0.976482	-1.54673	0.407012	0.505339	-0.501216	0.997464	1.54248	1.89558	0.307263	0.307263	-0.601809	-0.413103	-1.58406	-0.686679	-0.754647	-0.951568	0.383614	0.957632	1.36875	1.36875	-0.506426	-0.615523	-1.83037	-0.158042	-1.15321	-1.09947	-1.50187
A0A2R8W6T9;Q9DBI0;Q9DBI0-3;Q9DBI0-2	Transmembrane protease serine 6	Tmprss6	NA	NA	NA	NA	NA	NA	NA	NA	NA	NA	NA	NA	NA	NA	NA	NA	NA	NA	NA	NA	NA	NA	NA	NA	NA	NA	NA	NA	NA	NA	-0.219373	0.222197	-2.00665	0.097545	-0.392767	-0.605269	-0.87819	1.05051	0.949074	0.949074	-0.625014	-1.54468	-1.49932	-0.532205	-1.72053	-0.873495	-0.439988
Q9QYP6;D3Z7S3;F7A092;Q9QYP6-2	5-azacytidine-induced protein 2	Azi2	NA	NA	NA	NA	NA	NA	NA	NA	NA	NA	NA	NA	NA	NA	NA	NA	NA	NA	NA	NA	NA	NA	NA	NA	NA	NA	NA	NA	NA	NA	-0.0829998	-0.752337	-1.95337	0.179152	-0.100327	0.278493	0.31089	1.40844	0.396281	0.396281	0.396441	-1.054	-2.23417	-0.191391	-0.945861	2.10309	-0.69025
Q2YDW2;E9PUB7;D3YX87;Q2YDW2-2	Protein misato homolog 1	Msto1	NA	NA	NA	NA	NA	NA	NA	NA	NA	NA	NA	NA	NA	NA	NA	NA	NA	NA	NA	NA	NA	NA	NA	NA	NA	NA	NA	NA	NA	NA	-1.07576	-0.329852	0.68002	1.55492	0.867301	0.0798273	-0.248482	0.709128	-0.938654	-0.938654	-1.65507	-0.864832	-0.412994	1.51224	0.63741	-0.334266	-0.919262
Q6Q899;A2AP29;Q6Q899-2;Q6Q899-3;Q6Q899-4	Probable ATP-dependent RNA helicase DDX58	Ddx58	NA	NA	NA	NA	NA	NA	NA	NA	NA	NA	NA	NA	NA	NA	NA	NA	NA	NA	NA	NA	NA	NA	NA	NA	NA	NA	NA	NA	NA	NA	-1.24618	-0.435687	-0.217888	0.133438	-1.10714	0.202132	-0.375553	0.968939	0.780064	0.780064	-1.14003	-1.57441	-2.16054	1.54074	-1.33003	0.404144	-1.37434
Q3U3J1;P50136;A0A0U1RPK5	2-oxoisovalerate dehydrogenase subunit alpha, mitochondrial	Bckdha	0.0724994	-1.84129	-0.0563104	-0.958972	0.1031	-0.409356	0.0464222	-0.917129	0.633989	0.633989	0.218145	-0.420007	-0.61808	-1.56355	0.289062	0.770118	1.22629	1.24103	0.633989	0.633989	-0.022907	-0.44647	-2.17621	-0.609289	-0.178939	2.92083	0.261088	-0.734002	0.633989	0.633989	-0.627915	-1.62448	-1.70639	-0.417647	-1.0098	-1.43067	0.132344	2.00594	0.352382	0.352382	-0.926972	-1.00783	-0.319035	-0.275436	-0.886004	1.08792	0.00925688
Q99MK8;F6QY34;Q7TS64;F7AEX1;Q8BVT9	Beta-adrenergic receptor kinase 1	Adrbk1	-0.535644	2.15544	1.85009	-1.31447	2.19513	0.153854	0.973403	-1.23931	-0.565874	-0.565874	-1.27372	0.156442	1.22162	-0.204672	0.828128	-0.466139	-0.458335	-0.766798	-0.565874	-0.565874	-1.41927	0.272499	0.432653	-0.267642	1.42664	-0.497062	-0.18094	0.35334	-0.565874	-0.565874	-0.918926	1.04037	3.36852	-0.453968	0.486072	0.364636	0.266972	1.08056	-0.724075	-0.724075	-1.24894	1.21036	-0.767746	-0.581372	0.203556	0.989388	-1.40717
Q9Z204-2;Q9Z204-3;Q9Z204-4;A0A2I3BRM6;A0A2I3BQH3	Heterogeneous nuclear ribonucleoproteins C1/C2	Hnrnpc	-1.3311	-1.14179	0.084332	-0.488522	-0.921563	-0.996674	-1.58199	-0.909363	0.801633	0.801633	-0.781327	1.87293	1.6362	-0.303164	-1.17173	0.564575	-0.893541	-0.924838	0.801633	0.801633	-0.184651	0.048037	0.277975	-1.2786	0.149032	1.11421	1.74172	0.610036	0.801633	0.801633	-0.978847	-1.29356	-1.03485	-1.12181	-0.898099	-0.776517	-0.238232	0.74875	1.17982	1.17982	-0.264598	-2.18104	-0.751447	-0.804614	-1.03591	0.493548	0.258773
P27612;F7D1R5	Phospholipase A-2-activating protein	Plaa	-0.708625	-1.14981	0.201866	1.00224	-0.657395	-0.750585	0.343804	0.903783	0.836279	0.836279	-2.37173	-1.10391	0.4575	-0.136185	-1.54931	0.0901984	-1.22345	0.00444048	0.836279	0.836279	-0.669697	-1.74019	0.921302	-0.0959465	-0.418105	1.42534	0.944175	1.26263	0.836279	0.836279	-0.131083	-0.993369	-2.743	0.133341	-0.918086	-1.16195	-0.458079	0.781228	1.08551	1.08551	0.474341	-1.14055	-0.945915	0.255287	-0.494187	0.202432	0.294564
Q17ST2;Q17ST2-2	Potassium voltage-gated channel subfamily A member 7	Kcna7	0.675654	1.76473	1.92835	-0.0442983	2.24301	0.913633	0.0727996	-1.37025	-0.928171	-0.928171	0.127402	0.467331	0.392069	-0.9124	1.26568	0.419922	0.0771641	0.60715	-0.928171	-0.928171	0.352712	-0.236806	-0.347425	-1.12603	0.975498	-0.321523	-1.07937	-1.27598	-0.928171	-0.928171	NA	NA	NA	NA	NA	NA	NA	NA	NA	NA	NA	NA	NA	NA	NA	NA	NA
B0V2P5;Q8BPN8;Q8BPN8-2;F6RYL8;B0V2P6;Q8BPN8-3	DmX-like protein 2	Dmxl2	NA	NA	NA	NA	NA	NA	NA	NA	NA	NA	NA	NA	NA	NA	NA	NA	NA	NA	NA	NA	NA	NA	NA	NA	NA	NA	NA	NA	NA	NA	-1.1374	-1.03596	-0.171915	0.599621	-0.49269	-0.184793	-0.183706	1.00871	0.519015	0.519015	-1.72368	-1.13829	-1.26277	0.438164	-1.77422	-0.387906	-0.522632
Q9R059;F2Z455;D6RJ68	Four and a half LIM domains protein 3	Fhl3	1.18942	1.85959	0.140961	-0.142009	1.00702	1.19978	-0.456818	-1.17337	-0.110945	-0.110945	0.65408	0.0424466	-0.0706826	-1.52434	1.05808	-0.0146744	0.273334	0.950775	-0.110945	-0.110945	0.835978	0.139246	-1.53075	-0.477038	1.32741	-0.517457	-1.22441	-2.88091	-0.110945	-0.110945	NA	NA	NA	NA	NA	NA	NA	NA	NA	NA	NA	NA	NA	NA	NA	NA	NA
A0A0R4IZY0;Q8C1A5	Thimet oligopeptidase	Thop1	-1.39222	-1.82743	-2.38356	0.512734	-1.38743	-0.208018	-0.156839	0.429697	0.384697	0.384697	0.0289561	-1.00704	0.720033	2.16184	0.874073	0.713589	0.544076	0.601288	0.384697	0.384697	-0.709446	-1.26025	-0.384954	1.20129	-0.659496	-0.66165	0.713956	1.22862	0.384697	0.384697	-1.28386	-0.377789	-1.45846	1.30927	0.0418126	0.165519	-0.11933	0.853906	0.587561	0.587561	-0.742964	-1.5607	-2.46158	1.25799	-1.68295	0.00630247	-0.901206
Q8BH97;A0A1B0GSK5;A0A1B0GR19;A0A1B0GR86;A0A1B0GS22;A0A1B0GRI0	Reticulocalbin-3	Rcn3	-1.69369	-0.518021	1.2843	-0.327485	0.450337	-1.25395	0.133613	-1.84464	-0.147893	-0.147893	-1.40459	2.60582	1.29835	0.836502	-0.831936	-0.537949	0.878383	-0.579496	-0.147893	-0.147893	-0.939693	0.874409	1.01166	0.211863	0.821794	-0.0651586	-0.769653	1.2466	-0.147893	-0.147893	-0.511092	-0.730278	-1.90394	-0.49498	-0.647095	-0.506732	-0.23728	0.404576	1.17022	1.17022	-0.437005	-1.62931	-1.79287	-0.345744	-1.34945	0.318089	-0.38974
Q8BLN5;F7BJL0	Lanosterol synthase	Lss	NA	NA	NA	NA	NA	NA	NA	NA	NA	NA	NA	NA	NA	NA	NA	NA	NA	NA	NA	NA	NA	NA	NA	NA	NA	NA	NA	NA	NA	NA	-1.24301	-0.721179	-0.577358	1.67655	-0.857579	-1.26718	-0.551892	1.56611	0.338786	0.338786	-0.564615	-0.1245	-1.81726	1.35917	-1.27961	0.264754	-1.37893
A0A571BDS0;E9QQ93;O70373	Xin actin-binding repeat-containing protein 1	Xirp1	-2.07098	-0.259246	-0.360806	0.0218967	-1.18909	-0.97761	-0.223608	1.71034	0.239914	0.239914	-1.04192	-0.467164	-0.493168	1.21627	-1.11194	-0.0700009	-0.306169	-0.268621	0.239914	0.239914	-1.27792	0.686701	0.509123	1.33594	-1.53874	1.99464	1.11293	1.62967	0.239914	0.239914	NA	NA	NA	NA	NA	NA	NA	NA	NA	NA	NA	NA	NA	NA	NA	NA	NA
P11714;A0A2R8VHW1;A0A2R8VHT2;A0A2R8W6Y8;A0A2R8VHS2;A0A2R8VHD8;A0A2R8VI52	Cytochrome P450 2D9	Cyp2d9	NA	NA	NA	NA	NA	NA	NA	NA	NA	NA	NA	NA	NA	NA	NA	NA	NA	NA	NA	NA	NA	NA	NA	NA	NA	NA	NA	NA	NA	NA	0.361524	-0.736507	-2.81807	1.28664	-0.442384	-0.79601	-0.864123	1.6565	0.0963771	0.0963771	0.979869	-0.834537	-1.0164	1.96022	-0.598031	-0.173743	-0.258816
A0A0R4J1H2;Q8QZY2;Q8QZY2-2;E0CXF4;E0CZG7	Glycerate kinase	Glyctk	NA	NA	NA	NA	NA	NA	NA	NA	NA	NA	NA	NA	NA	NA	NA	NA	NA	NA	NA	NA	NA	NA	NA	NA	NA	NA	NA	NA	NA	NA	0.25508	0.727591	0.885187	-0.549431	2.20525	1.52896	-0.0710539	-0.373568	-0.769195	-0.769195	-0.688801	1.07842	0.846294	-0.381614	1.67321	-0.632438	0.575052
G5E8R3;E9QPD7;Q05920;A0A286YCC5;A0A494B912;A0A494B951	Pyruvate carboxylase;Pyruvate carboxylase, mitochondrial	Pcx;Pc	1.09419	0.922539	0.571059	-0.729011	0.467307	0.321693	0.152655	-1.42029	-0.177971	-0.177971	-0.493448	-0.252398	0.14494	-0.723827	-0.0185753	-0.80399	0.467747	0.101313	-0.177971	-0.177971	-0.365477	1.49707	0.0206378	-0.585533	0.681919	-0.880414	3.40289	-2.50517	-0.177971	-0.177971	0.116463	0.161095	-0.589364	-1.70552	0.996653	0.45967	1.34279	0.386291	-0.502255	-0.502255	-0.176815	0.27899	1.42476	-1.68752	0.306798	0.520348	1.26271
Q9Z2D1;Q6P572	Myotubularin-related protein 2	Mtmr2	NA	NA	NA	NA	NA	NA	NA	NA	NA	NA	NA	NA	NA	NA	NA	NA	NA	NA	NA	NA	NA	NA	NA	NA	NA	NA	NA	NA	NA	NA	-1.59972	-0.241045	-0.637708	0.848801	-0.408585	-0.505772	-0.649666	0.358262	0.687024	0.687024	-0.871726	-1.93727	-1.65685	2.19149	-0.781071	0.429842	-0.744521
Q9Z103	Activity-dependent neuroprotector homeobox protein	Adnp	NA	NA	NA	NA	NA	NA	NA	NA	NA	NA	NA	NA	NA	NA	NA	NA	NA	NA	NA	NA	NA	NA	NA	NA	NA	NA	NA	NA	NA	NA	0.887141	0.399671	1.73121	-1.85864	-0.255295	0.720751	1.02576	0.356003	0.635943	0.635943	-0.689224	-1.5534	0.159184	-1.95742	-1.46327	0.933738	-1.11914
P49182;CON__ENSEMBL:ENSBTAP00000018574	Heparin cofactor 2	Serpind1	-1.15137	-1.38117	-1.52558	0.0583989	-1.34283	-1.61399	0.559356	-1.02343	-0.111547	-0.111547	-0.970318	2.06221	0.508936	0.960879	-0.421466	0.145001	1.56811	-0.226991	-0.111547	-0.111547	-0.728875	0.017296	1.24698	-0.331411	0.187401	1.63262	0.65651	1.78301	-0.111547	-0.111547	-1.63559	-0.898903	-0.886028	0.41416	-0.987633	2.45378	-0.479022	1.27384	0.582325	0.582325	0.21771	-1.36859	-1.27281	1.30509	-1.58873	-0.674891	-0.341922
Q99KV1;A0A338P778	DnaJ homolog subfamily B member 11	Dnajb11	-2.61087	-2.43869	0.410091	-0.547452	0.108565	-0.604546	-0.38832	-0.210333	0.565221	0.565221	-1.37326	-0.126547	0.268761	-0.0263529	0.768378	0.513698	-0.373173	0.623639	0.565221	0.565221	-0.579846	-2.00151	1.00981	0.201939	0.894781	0.593814	0.894036	1.60205	0.565221	0.565221	-0.0110467	-1.31895	-3.08233	0.132845	-1.23769	-0.532878	0.171615	0.938437	1.12493	1.12493	0.0646165	-0.949664	-1.00096	0.885197	-1.00505	-0.405361	0.299533
Q8K301	Probable ATP-dependent RNA helicase DDX52	Ddx52	NA	NA	NA	NA	NA	NA	NA	NA	NA	NA	NA	NA	NA	NA	NA	NA	NA	NA	NA	NA	NA	NA	NA	NA	NA	NA	NA	NA	NA	NA	0.373069	-0.0615107	-1.72583	0.119832	-0.141133	-0.247887	0.0239383	0.842429	1.1788	1.1788	0.0719128	-2.25924	-1.6258	-0.595999	-1.34341	0.179462	-0.273448
Q9Z2D8;F6WZH1;D3YTR5;D3YTR4;Q9Z2D8-2	Methyl-CpG-binding domain protein 3	Mbd3	NA	NA	NA	NA	NA	NA	NA	NA	NA	NA	NA	NA	NA	NA	NA	NA	NA	NA	NA	NA	NA	NA	NA	NA	NA	NA	NA	NA	NA	NA	-0.421799	0.772126	-1.4078	-0.144668	1.62887	0.253852	-0.233531	0.272335	0.129279	0.129279	-0.691807	-2.4837	-1.73501	1.39364	1.73099	-0.170454	-0.788281
Q91VS8	FERM, RhoGEF and pleckstrin domain-containing protein 2	Farp2	NA	NA	NA	NA	NA	NA	NA	NA	NA	NA	NA	NA	NA	NA	NA	NA	NA	NA	NA	NA	NA	NA	NA	NA	NA	NA	NA	NA	NA	NA	-0.00232939	0.195263	2.74672	-1.26953	0.804746	0.925728	1.1017	-0.526876	-0.530473	-0.530473	-1.0171	0.519012	0.876527	-1.77759	0.829516	0.707247	0.36235
G3X9D6	NA	Apon	NA	NA	NA	NA	NA	NA	NA	NA	NA	NA	NA	NA	NA	NA	NA	NA	NA	NA	NA	NA	NA	NA	NA	NA	NA	NA	NA	NA	NA	NA	-1.53579	0.211509	1.99724	1.34926	0.868146	1.03356	0.269831	1.40545	-1.00586	-1.00586	-0.869515	0.267007	0.487592	0.813821	0.0911773	-1.18237	-0.695924
Q8VCM4;D3Z7N1;D3Z093	Lipoyltransferase 1, mitochondrial	Lipt1	NA	NA	NA	NA	NA	NA	NA	NA	NA	NA	NA	NA	NA	NA	NA	NA	NA	NA	NA	NA	NA	NA	NA	NA	NA	NA	NA	NA	NA	NA	0.511551	0.132092	0.48438	-1.33665	0.531912	0.120536	0.0191477	0.769535	1.0195	1.0195	-0.0108372	-0.398233	-0.271215	-1.55125	0.536259	0.723098	1.09499
Q8K2C9	Very-long-chain (3R)-3-hydroxyacyl-CoA dehydratase 3	Hacd3	NA	NA	NA	NA	NA	NA	NA	NA	NA	NA	NA	NA	NA	NA	NA	NA	NA	NA	NA	NA	NA	NA	NA	NA	NA	NA	NA	NA	NA	NA	-0.0731454	0.787936	1.23024	-1.1751	0.483153	0.342156	0.490212	-2.17556	-0.989577	-0.989577	0.189247	1.82155	1.51031	-0.29178	1.78532	0.484779	0.403009
Q9CQB2;A0A494BBG2;A0A494B9S0	Protein FAM195A	Fam195a	NA	NA	NA	NA	NA	NA	NA	NA	NA	NA	NA	NA	NA	NA	NA	NA	NA	NA	NA	NA	NA	NA	NA	NA	NA	NA	NA	NA	NA	NA	-1.14421	0.48706	0.436316	-1.06965	1.86641	-0.464882	0.631417	-1.21495	-0.371394	-0.371394	-0.794532	0.429486	1.97657	-2.15813	1.89027	0.232928	0.735483
Q8BPT6;K3W4P5	Mitochondrial inner membrane protease subunit 2	Immp2l	NA	NA	NA	NA	NA	NA	NA	NA	NA	NA	NA	NA	NA	NA	NA	NA	NA	NA	NA	NA	NA	NA	NA	NA	NA	NA	NA	NA	NA	NA	-0.420839	-1.66972	-2.05841	0.259325	-0.590955	0.377512	-0.791678	1.18028	0.720829	0.720829	-0.364874	-1.39847	-1.00787	-0.627484	-1.47962	0.801166	0.0814308
P35283;A2CG35	Ras-related protein Rab-12	Rab12	0.462	0.341791	0.791882	2.0088	1.55023	0.289629	-0.115567	1.14508	-0.0784601	-0.0784601	0.695736	-0.952722	-2.95302	1.37487	-0.67839	-1.5804	-0.805706	0.618147	-0.0784601	-0.0784601	0.250594	-1.33315	0.030774	0.452233	-1.15703	-0.680102	0.177457	0.537619	-0.0784601	-0.0784601	-0.736788	-0.351629	-2.56	-0.240895	-1.15907	1.99577	-0.812724	-0.273713	0.0592021	0.0592021	0.677877	-0.892568	-1.90743	-0.178762	-0.245131	0.335138	0.146159
B2RSU6;Q6AW69-5;Q6AW69-4;Q6AW69;D3Z3H4;Q6AW69-3	Cingulin-like protein 1	Cgnl1	NA	NA	NA	NA	NA	NA	NA	NA	NA	NA	NA	NA	NA	NA	NA	NA	NA	NA	NA	NA	NA	NA	NA	NA	NA	NA	NA	NA	NA	NA	-0.111562	-0.894781	-2.32725	1.12007	-1.14809	-0.955877	0.0211296	1.1847	0.952509	0.952509	-0.08535	-0.68591	-1.6287	0.288378	-1.17678	-0.00134999	-0.423385
P23116;A0A494B9I0	Eukaryotic translation initiation factor 3 subunit A	Eif3a	-1.50742	1.33457	-0.322559	-1.57841	1.58501	1.27134	1.53251	-0.830468	-0.568615	-0.568615	-1.89951	0.873681	1.87732	0.34352	0.0986236	0.727038	0.416665	0.185536	-0.568615	-0.568615	-0.158225	0.779726	-0.18165	-0.705955	1.44774	-0.561732	-0.804281	-0.511385	-0.568615	-0.568615	-1.67726	-1.00442	-1.65093	0.147277	0.871497	-1.40635	0.744414	0.317966	0.563665	0.563665	-1.23598	-1.24191	-0.465225	1.88637	-1.45326	-0.634333	0.492308
Q6ZQF0	DNA topoisomerase 2-binding protein 1	Topbp1	NA	NA	NA	NA	NA	NA	NA	NA	NA	NA	NA	NA	NA	NA	NA	NA	NA	NA	NA	NA	NA	NA	NA	NA	NA	NA	NA	NA	NA	NA	-0.0971182	0.721467	1.43219	-1.14935	1.33567	0.922588	0.837068	-1.13332	0.497663	0.497663	-0.998024	0.840072	1.51845	-1.03955	0.577088	0.719352	0.0892761
Q99LE6	ATP-binding cassette sub-family F member 2	Abcf2	0.377849	1.04629	-0.721726	-2.4343	0.281606	0.831383	2.15009	-0.72949	-0.735368	-0.735368	0.334595	0.178289	0.425677	0.173545	1.06221	0.813975	0.909663	0.291426	-0.735368	-0.735368	0.623763	1.59863	-1.30739	-1.29474	0.656345	0.679875	-1.35304	-0.182311	-0.735368	-0.735368	-0.102519	-0.524109	-2.53526	-0.105569	-0.581785	-1.42799	-0.569905	0.216578	1.2847	1.2847	-0.173926	-1.44627	-1.08387	-0.245632	-1.10282	-0.116448	-0.00383604
D3Z286	NA	Tmppe	NA	NA	NA	NA	NA	NA	NA	NA	NA	NA	NA	NA	NA	NA	NA	NA	NA	NA	NA	NA	NA	NA	NA	NA	NA	NA	NA	NA	NA	NA	0.0645466	-0.550279	-1.70728	-0.47748	-0.371374	-0.494096	-0.0755551	1.06977	1.23682	1.23682	0.016048	-1.93533	-1.88705	-0.923764	-1.1761	0.660346	0.00570403
P70388;Q5SV02;P70388-2;A8Y5I3;E9PUJ2;P70388-3;P70388-4	DNA repair protein RAD50	Rad50	NA	NA	NA	NA	NA	NA	NA	NA	NA	NA	NA	NA	NA	NA	NA	NA	NA	NA	NA	NA	NA	NA	NA	NA	NA	NA	NA	NA	NA	NA	0.0395928	-0.581149	-1.7193	0.020527	-0.725562	-0.438175	-0.236591	0.734306	1.32459	1.32459	0.285243	-1.94936	-1.23777	-0.872427	-2.10958	-0.359194	-0.0328349
Q8BG32;G3UYH2;G3UWW7;G3UXL5;G3UYI4;G3UYL3;G3UYL8;G3UX15;G3UZ33;G3UX67;G3UWV7;G3UZ28	26S proteasome non-ATPase regulatory subunit 11	Psmd11	-1.22492	-0.444624	-1.77973	0.0144092	-0.317534	1.04279	0.162016	2.30261	0.635174	0.635174	-0.188686	-1.91879	-1.42001	0.412981	-1.3017	-0.410657	0.416243	0.568032	0.635174	0.635174	-0.976099	-0.0294109	-1.09916	1.2696	-1.09302	1.21459	0.489465	0.500574	0.635174	0.635174	-0.51241	-0.836593	-3.08311	0.351094	-1.24195	-1.599	-0.413431	0.965105	0.540351	0.540351	0.358051	-0.0718807	-1.56798	1.15742	-0.00711469	0.569697	0.0430832
P56375	Acylphosphatase-2	Acyp2	-1.26733	1.44773	-1.48424	0.563973	-0.14734	1.17058	-1.19792	-0.190021	-0.766738	-0.766738	0.42844	-0.155889	-1.21943	0.197698	1.17529	-0.482061	-1.29246	0.129421	-0.766738	-0.766738	1.08106	0.758398	1.17515	1.44899	1.83953	0.329927	-0.993011	1.28393	-0.766738	-0.766738	NA	NA	NA	NA	NA	NA	NA	NA	NA	NA	NA	NA	NA	NA	NA	NA	NA
A0A2R8VK70;Q61735;A0A2R8VJU9;A0A2R8VI30;A0A2R8W6P0;Q61735-2;D3Z187;A0A2R8VI94	Leukocyte surface antigen CD47	Cd47	-1.57483	-1.94511	-1.48107	0.476623	-1.48501	-0.549536	-1.42313	0.584406	0.488941	0.488941	1.27678	-0.695188	0.58657	0.140547	-0.416864	-0.015686	-0.163112	-0.46017	0.488941	0.488941	-0.284155	-1.14095	1.70093	0.130914	-0.463014	0.842157	1.84488	1.58039	0.488941	0.488941	0.510135	-0.424485	1.62727	-0.820419	1.27917	2.61388	0.863497	0.798261	-0.444747	-0.444747	-0.651985	-0.839499	0.18017	-2.22619	0.519122	0.976262	0.412995
Q5U5V2;Q5U5V2-2	Hydroxylysine kinase	Hykk	NA	NA	NA	NA	NA	NA	NA	NA	NA	NA	NA	NA	NA	NA	NA	NA	NA	NA	NA	NA	NA	NA	NA	NA	NA	NA	NA	NA	NA	NA	-0.378473	-0.275377	-0.931077	-1.89536	0.847839	-0.297953	0.119405	-0.41732	1.16993	1.16993	0.215833	-0.474539	-0.758698	-1.37751	-0.181812	1.17804	0.325308
Q8BGM7;Q8BGM7-2;E0CXJ7	5-AMP-activated protein kinase subunit gamma-3	Prkag3	-0.7347	0.915841	0.287335	-2.34454	0.848349	1.223	1.13361	-1.4743	-0.322765	-0.322765	0.25536	0.918625	0.802268	-0.364162	1.22725	0.343268	0.385514	0.45396	-0.322765	-0.322765	0.5429	0.847475	0.426382	-1.45369	1.07009	-0.191274	-2.71499	-0.466973	-0.322765	-0.322765	NA	NA	NA	NA	NA	NA	NA	NA	NA	NA	NA	NA	NA	NA	NA	NA	NA
Q91YJ3;Q8BJZ7	Thymocyte nuclear protein 1	Thyn1	0.612047	-1.47768	-0.736901	-0.711045	-0.274305	0.578189	-0.373888	0.686135	1.18892	1.18892	0.396529	-1.65392	-0.82918	0.106722	-1.71129	-0.0752611	0.0823597	0.273692	1.18892	1.18892	0.462547	-1.98312	-0.609879	-0.667228	-1.22931	-0.135447	0.564259	1.57247	1.18892	1.18892	-0.398705	-0.821753	-1.2829	-0.5393	-0.788671	-0.502057	0.316754	0.958178	1.22553	1.22553	-0.385636	-1.66125	-1.29132	-1.52136	-0.934843	0.966033	-0.142887
Q9JKC8;H7BWY2;A0A286YDZ6;D3YWU3;D3YXV9;Q8R2R9;D6RI63	AP-3 complex subunit mu-1	Ap3m1	NA	NA	NA	NA	NA	NA	NA	NA	NA	NA	NA	NA	NA	NA	NA	NA	NA	NA	NA	NA	NA	NA	NA	NA	NA	NA	NA	NA	NA	NA	-0.412684	-1.32935	-0.368837	0.677841	-1.04489	-1.41039	0.606565	0.493478	0.912592	0.912592	-0.413278	-1.131	-1.65023	0.534799	-1.54006	-0.043731	-0.223255
Q8JZK9;A0A286YDE3	Hydroxymethylglutaryl-CoA synthase, cytoplasmic	Hmgcs1	NA	NA	NA	NA	NA	NA	NA	NA	NA	NA	NA	NA	NA	NA	NA	NA	NA	NA	NA	NA	NA	NA	NA	NA	NA	NA	NA	NA	NA	NA	-1.08518	-0.710316	-1.38621	1.97613	-0.976272	-1.28287	0.0900547	1.60136	0.329028	0.329028	-0.0244882	0.0540732	-1.76216	1.39746	-0.77079	0.397738	-1.24351
Q8CIF4;A0A0R4J131	Biotinidase	Btd	NA	NA	NA	NA	NA	NA	NA	NA	NA	NA	NA	NA	NA	NA	NA	NA	NA	NA	NA	NA	NA	NA	NA	NA	NA	NA	NA	NA	NA	NA	-0.430577	-0.800139	-1.38705	0.653613	-1.7286	-0.131167	-1.0573	1.7734	0.66949	0.66949	-1.10592	-0.882188	-1.01456	0.126897	-1.1013	-0.455564	0.322067
Q91YE8;A0A498WGE8;Q91YE8-2;A0A0G2JDM5	Synaptopodin-2	Synpo2	-0.575224	-0.190161	1.06106	-1.16538	0.283936	0.302137	1.4113	-1.28055	0.350944	0.350944	-0.403799	-0.0599139	2.13666	-1.0969	0.612996	-0.772597	1.10521	1.8793	0.350944	0.350944	0.565351	-0.832838	-1.44868	-1.06944	0.682091	-2.1206	-0.776505	-0.353115	0.350944	0.350944	NA	NA	NA	NA	NA	NA	NA	NA	NA	NA	NA	NA	NA	NA	NA	NA	NA
Q8C6S9;Q8C6S9-2	Cilia- and flagella-associated protein 54	Cfap54	NA	NA	NA	NA	NA	NA	NA	NA	NA	NA	NA	NA	NA	NA	NA	NA	NA	NA	NA	NA	NA	NA	NA	NA	NA	NA	NA	NA	NA	NA	0.745105	-0.610019	-1.33351	-0.650716	-0.01499	-0.80219	0.257542	0.0912385	1.25285	1.25285	0.992657	-0.346419	-1.76218	-1.28282	-0.220514	0.450276	-0.224914
Q8BGQ1;Q8BGQ1-2	Spermatogenesis-defective protein 39 homolog	Vipas39	NA	NA	NA	NA	NA	NA	NA	NA	NA	NA	NA	NA	NA	NA	NA	NA	NA	NA	NA	NA	NA	NA	NA	NA	NA	NA	NA	NA	NA	NA	-0.753341	2.36829	0.881104	-0.391397	2.79279	-0.0031917	0.0707988	-0.606294	-0.718337	-0.718337	-0.873713	0.624001	0.222293	-0.706253	1.73545	0.142786	-0.0641371
Q60649;Q8CCN6;E9PY58	Caseinolytic peptidase B protein homolog	Clpb	-1.23919	-0.378245	-0.33504	2.63893	0.881441	-0.328665	-1.66213	1.01083	0.117527	0.117527	-0.0389767	-0.814781	-2.32256	0.327362	-0.658519	-0.186458	-0.540384	0.746559	0.117527	0.117527	-1.81306	0.773051	0.746058	0.883202	-0.0140717	0.31992	-0.309336	1.6089	0.117527	0.117527	-0.435926	-1.2765	-2.48709	-0.3283	-0.729667	-1.12807	-0.473288	1.30205	0.999293	0.999293	-0.519913	-1.72164	-0.542696	-0.800324	-0.797053	0.312251	-0.324087
Q9DBG5;A0A3B2WCW2	Perilipin-3	Plin3	0.441746	-1.28961	0.365928	-0.955237	-0.956737	-2.20276	0.214938	-0.874596	0.222001	0.222001	0.495588	1.1017	-0.30298	0.0859688	0.345689	0.288894	-0.16904	-1.90984	0.222001	0.222001	-1.41842	1.88046	-0.590946	-0.5607	0.633712	2.26214	0.408842	1.37325	0.222001	0.222001	0.168296	1.56884	2.9179	-0.293197	1.51617	1.57772	0.103403	-0.710004	-0.727604	-0.727604	-0.275398	0.735233	0.753272	-0.408346	0.458672	-0.237015	-0.653009
Q99JI4;A0A286YDW8	26S proteasome non-ATPase regulatory subunit 6	Psmd6	-1.3459	0.608662	-0.189612	0.683864	0.107878	0.135753	0.204621	2.14474	0.732236	0.732236	-0.913054	-1.57095	-0.177778	0.775682	-1.13665	-0.328586	-0.595433	-0.299279	0.732236	0.732236	-1.72838	-1.94214	-0.575725	0.314368	-1.37104	0.689009	0.40143	1.71511	0.732236	0.732236	-0.812766	-1.20246	-1.95187	-0.72469	-1.4654	-1.00499	-0.323177	0.900638	1.04222	1.04222	-0.239928	-0.173052	-2.20854	1.12373	-1.38861	0.0220333	-0.4538
Q6GQT6;A0A0G2JEV4;A0A0G2JFZ9	Sterol regulatory element-binding protein cleavage-activating protein	Scap	NA	NA	NA	NA	NA	NA	NA	NA	NA	NA	NA	NA	NA	NA	NA	NA	NA	NA	NA	NA	NA	NA	NA	NA	NA	NA	NA	NA	NA	NA	0.0426827	0.423994	-1.10878	0.0757014	-0.171291	-1.503	-1.72454	0.776075	0.421584	0.421584	-0.425192	-0.240659	-1.95116	1.08153	-1.06483	0.69481	-1.07756
H3BLC7	NA	Ampd1	0.344527	2.06714	1.44965	-0.634625	-0.0204118	1.62782	0.26518	-0.358093	-0.0507776	-0.0507776	-0.493249	-0.397227	1.34943	-0.809941	-0.352357	-0.3326	-0.382416	-0.109891	-0.0507776	-0.0507776	0.0402866	2.15377	-1.63644	0.896795	-0.069759	-0.788486	-1.01772	-2.48672	-0.0507776	-0.0507776	NA	NA	NA	NA	NA	NA	NA	NA	NA	NA	NA	NA	NA	NA	NA	NA	NA
Q3UHJ0;Q3UHJ0-2;A0A571BDM4	AP2-associated protein kinase 1	Aak1	-0.111353	-0.166022	0.583992	-1.62896	0.253953	0.630963	1.8594	-0.0210054	0.426629	0.426629	0.7084	-0.50366	-0.16493	-1.07545	0.730261	-0.0149931	1.58922	0.984504	0.426629	0.426629	-1.68975	-0.144817	-2.84045	-0.307551	-0.590513	1.30452	-0.931859	-1.01368	0.426629	0.426629	-1.78856	-0.879188	0.44272	-0.664114	-0.223677	1.14767	-0.0703011	0.538561	0.42407	0.42407	-1.6585	-1.88632	-1.6599	1.82383	-0.89687	0.895709	-0.956024
Q7TMV3;A0A0R4J291;F2Z402	FAST kinase domain-containing protein 5	Fastkd5	NA	NA	NA	NA	NA	NA	NA	NA	NA	NA	NA	NA	NA	NA	NA	NA	NA	NA	NA	NA	NA	NA	NA	NA	NA	NA	NA	NA	NA	NA	0.763463	0.101798	0.917353	-2.38285	0.547964	0.792269	1.55257	0.0648201	0.0784753	0.0784753	-0.179147	-0.105728	0.132454	-1.75342	0.151939	0.967104	1.46702
P70670;Q60817	Nascent polypeptide-associated complex subunit alpha, muscle-specific form	Naca	-0.155872	-1.09597	-0.805684	0.0512995	-1.06151	-0.142344	0.49591	1.09332	0.840214	0.840214	-0.875206	-1.26535	-0.0289958	0.138168	-2.22854	-0.315338	-0.700061	0.218395	0.840214	0.840214	0.821444	-0.306044	0.0923898	0.307586	-0.767833	-2.04004	1.28582	2.24317	0.840214	0.840214	0.96379	-1.28778	-0.387954	-0.125517	-1.4954	-1.15333	1.42	1.01641	0.754877	0.754877	0.876889	-1.29464	-1.00723	0.391095	-1.63715	0.615822	0.51365
O55028;A0A0U1RNL7;A0A0U1RPT4;D3Z7R0;A0A0U1RQ97;A0A0U1RQ50	[3-methyl-2-oxobutanoate dehydrogenase [lipoamide]] kinase, mitochondrial	Bckdk	-0.354856	0.186187	0.956049	-0.650684	1.85347	1.17108	-1.26386	-1.17059	-0.236799	-0.236799	1.22622	0.723558	-0.0993061	-1.1102	2.5831	0.580804	0.882217	0.969246	-0.236799	-0.236799	-1.13641	-0.802942	-1.30611	-0.479399	1.0781	-0.918336	-1.19369	-0.302847	-0.236799	-0.236799	NA	NA	NA	NA	NA	NA	NA	NA	NA	NA	NA	NA	NA	NA	NA	NA	NA
Q91WR3;Q91WR3-3;Q91WR3-2	Activating signal cointegrator 1 complex subunit 2	Ascc2	NA	NA	NA	NA	NA	NA	NA	NA	NA	NA	NA	NA	NA	NA	NA	NA	NA	NA	NA	NA	NA	NA	NA	NA	NA	NA	NA	NA	NA	NA	-1.64692	-0.379138	-1.69307	0.618965	0.381903	-2.45076	-0.00176086	1.99396	0.273092	0.273092	-1.58752	-0.768505	-1.03243	0.55645	-0.147843	1.03732	-0.538495
Q8VD04;A2AEW9;A2AEW8;A2AEW6;A2AEW5	GRIP1-associated protein 1	Gripap1	NA	NA	NA	NA	NA	NA	NA	NA	NA	NA	NA	NA	NA	NA	NA	NA	NA	NA	NA	NA	NA	NA	NA	NA	NA	NA	NA	NA	NA	NA	0.00264687	-0.111764	1.10395	-1.67398	-1.1148	2.04119	1.96622	0.246619	0.776132	0.776132	-1.53719	0.169876	0.133848	-1.10148	-0.402016	0.0417397	0.499917
P23492;Q543K9;A0A2I3BQH2;A0A2I3BS22	Purine nucleoside phosphorylase	Pnp	-1.34887	-0.754214	0.973761	0.334117	0.225282	1.21021	0.281544	0.0591587	-0.0755267	-0.0755267	-2.12932	-1.20728	0.127873	-1.03465	-1.03315	-0.00801228	0.126793	0.0601595	-0.0755267	-0.0755267	-1.40799	-0.680394	0.255989	0.361127	0.533021	1.20027	3.18089	1.12685	-0.0755267	-0.0755267	-0.437559	-0.00186909	1.38209	1.47378	0.305148	1.0082	0.216333	1.09454	-1.13935	-1.13935	-0.779819	0.124752	0.823043	0.414823	1.2622	-1.55532	0.330124
Q61553;A0A0G2JDU7;F7BDR1	Fascin	Fscn1	-1.75265	-0.185011	0.842257	0.255726	0.319114	-0.957081	0.504838	0.80098	0.353863	0.353863	-1.0661	0.968845	0.888534	-0.0673645	-2.70594	-1.2419	-0.564338	-1.07329	0.353863	0.353863	-0.850503	2.02673	0.632432	0.303721	-0.979165	-0.515951	0.956081	1.33687	0.353863	0.353863	-0.992965	0.0829263	3.39461	-2.07343	0.829135	1.52255	-0.766158	-1.25967	-0.344998	-0.344998	-0.191656	0.324381	0.555254	-0.393241	-0.708659	1.47234	-0.205309
Q9EQG7	Ectonucleotide pyrophosphatase/phosphodiesterase family member 5	Enpp5	NA	NA	NA	NA	NA	NA	NA	NA	NA	NA	NA	NA	NA	NA	NA	NA	NA	NA	NA	NA	NA	NA	NA	NA	NA	NA	NA	NA	NA	NA	-1.37234	0.0613574	1.06465	1.32138	0.557547	1.83037	0.20388	0.0844303	-0.238513	-0.238513	-1.28477	0.297969	-0.12432	1.52006	0.22462	1.18007	0.259294
Q8CHT0	Delta-1-pyrroline-5-carboxylate dehydrogenase, mitochondrial	Aldh4a1	0.325336	-1.32428	0.83727	0.247969	0.874982	0.803999	0.0259365	-1.57318	0.311095	0.311095	1.31601	0.587786	-0.230987	-0.916663	1.11398	1.00317	0.87186	-0.654556	0.311095	0.311095	0.275477	1.01448	-1.98215	-0.279407	0.12498	-0.168623	-1.15965	-3.00032	0.311095	0.311095	-1.18177	-1.72621	-0.308978	-0.376247	0.126302	-1.65078	1.73397	0.565241	1.01693	1.01693	-1.35768	-1.20591	-1.21825	-0.428458	-0.271521	0.51122	0.758949
O88811;O88811-2	Signal transducing adapter molecule 2	Stam2	NA	NA	NA	NA	NA	NA	NA	NA	NA	NA	NA	NA	NA	NA	NA	NA	NA	NA	NA	NA	NA	NA	NA	NA	NA	NA	NA	NA	NA	NA	-0.381249	-0.756031	-2.18472	-0.565038	-0.221108	-1.16109	-0.190118	0.491052	1.3418	1.3418	0.092084	-1.71675	-1.77421	0.249297	-1.00919	0.256821	-0.023377
Q8VD31	Tapasin-related protein	Tapbpl	NA	NA	NA	NA	NA	NA	NA	NA	NA	NA	NA	NA	NA	NA	NA	NA	NA	NA	NA	NA	NA	NA	NA	NA	NA	NA	NA	NA	NA	NA	-0.683218	0.52444	2.29627	-1.52366	-0.649564	1.38329	0.892697	-0.404813	-0.380122	-0.380122	-0.20721	1.6788	0.570661	0.127224	0.978688	1.4341	-0.461697
P97952	Sodium channel subunit beta-1	Scn1b	-0.698892	-1.23421	1.2674	-1.50945	-0.357556	0.243574	0.154611	-1.07991	0.545719	0.545719	1.32171	-0.477248	1.94269	-0.820108	1.01249	0.696727	0.415354	0.100476	0.545719	0.545719	1.24178	-1.04063	-1.02924	-2.51097	-0.701621	-0.303922	-0.743227	0.835873	0.545719	0.545719	NA	NA	NA	NA	NA	NA	NA	NA	NA	NA	NA	NA	NA	NA	NA	NA	NA
P56695;Q3UN10;F7D926	Wolframin	Wfs1	-0.815639	-0.689121	0.0522025	3.88192	-0.240336	-0.531526	-1.41219	1.83758	-0.164814	-0.164814	-0.225028	-0.350654	-0.61547	0.691177	0.0565323	-0.444006	0.0279134	0.257418	-0.164814	-0.164814	-0.421283	-0.92993	0.506793	1.44071	-0.847569	-0.462191	0.912297	-0.690705	-0.164814	-0.164814	-0.530774	1.04494	0.380096	-2.24576	0.278429	0.0486528	-1.0542	-0.31685	-0.337101	-0.337101	-0.072049	0.308012	0.0967722	-0.388088	-0.101551	-0.419977	-0.451997
P58252	Elongation factor 2	Eef2	-0.820788	-1.32974	0.322849	0.559552	-0.913104	-1.02621	0.252735	1.01533	-0.066991	-0.066991	-1.36728	-0.144485	1.02784	1.98841	-1.19147	-0.23042	-0.647917	-0.849961	-0.066991	-0.066991	-0.567186	-0.364764	2.08282	0.738981	-0.967023	-0.519643	0.825285	2.52813	-0.066991	-0.066991	0.776796	0.27262	-2.71198	-1.40784	0.950398	-0.900251	0.388518	0.241327	0.325456	0.325456	0.963749	0.372099	-0.872473	0.0771485	-0.495528	0.155481	0.979424
Q9D7S7;Q9D7S7-2	60S ribosomal protein L22-like 1	Rpl22l1	NA	NA	NA	NA	NA	NA	NA	NA	NA	NA	NA	NA	NA	NA	NA	NA	NA	NA	NA	NA	NA	NA	NA	NA	NA	NA	NA	NA	NA	NA	-1.17539	-0.731436	-1.70103	-0.0245952	0.0735757	-1.17926	-0.112663	0.363937	0.922743	0.922743	-0.552894	-1.1336	-1.40798	0.607144	-1.55772	-0.0868593	-0.416106
Q8BK67;A2AWQ2	Protein RCC2	Rcc2	-0.521956	1.48122	1.22289	0.555929	1.87241	-1.16207	0.75923	-1.28434	-0.88314	-0.88314	-1.39337	1.50067	1.15774	-0.814898	0.926545	0.0720809	-0.454618	-1.20579	-0.88314	-0.88314	-0.723432	0.942238	0.949398	-0.629701	1.10027	0.446348	0.246235	0.255811	-0.88314	-0.88314	-0.873681	-1.05426	-0.0902187	-1.42996	-0.255931	0.0353111	-0.287463	0.335784	1.31949	1.31949	-0.478197	-2.28409	-0.89573	-0.595372	-0.936673	0.487548	-0.393699
P21550;Q5SX59;J3QPZ9;Q5SX60;Q5SX61	Beta-enolase;Enolase	Eno3	1.54536	0.611507	1.31148	-1.3772	0.796018	0.604577	0.675043	-1.67146	0.62242	0.62242	0.381365	-0.772676	1.11586	-1.21221	-0.0989073	-0.0545029	0.230562	0.436524	0.62242	0.62242	1.24477	-1.11478	-1.92942	-1.67204	0.0627475	-0.939667	-1.35249	-0.554999	0.62242	0.62242	0.684887	0.175646	-0.605856	0.31112	0.252488	0.415604	0.305366	0.476291	0.471212	0.471212	0.314248	-0.704067	-1.1673	-0.159427	-0.50716	0.548156	-0.111955
Q8BJT9	alpha-1,2-Mannosidase	Edem2	NA	NA	NA	NA	NA	NA	NA	NA	NA	NA	NA	NA	NA	NA	NA	NA	NA	NA	NA	NA	NA	NA	NA	NA	NA	NA	NA	NA	NA	NA	-0.110309	-0.849207	-2.70337	-0.305562	-0.998336	-1.16103	-0.704347	0.0505203	1.00944	1.00944	0.241406	-1.39406	-1.33308	0.271833	-0.409655	1.07831	0.620583
Q9D0Z3;A0A0A0MQK8;Q9D0Z3-3;Q9D0Z3-2	Transmembrane protein 53	Tmem53	NA	NA	NA	NA	NA	NA	NA	NA	NA	NA	NA	NA	NA	NA	NA	NA	NA	NA	NA	NA	NA	NA	NA	NA	NA	NA	NA	NA	NA	NA	0.08571	-0.0770908	0.608347	-2.1558	0.347841	1.08794	-1.07286	-0.25147	0.154852	0.154852	-1.61142	-0.499366	0.450964	-2.41942	0.650757	-0.280502	-0.211796
P26350;A0A087WP98;A0A087WPN6;A0A087WQN2	Prothymosin alpha;Prothymosin alpha, N-terminally processed;Thymosin alpha	Ptma	NA	NA	NA	NA	NA	NA	NA	NA	NA	NA	NA	NA	NA	NA	NA	NA	NA	NA	NA	NA	NA	NA	NA	NA	NA	NA	NA	NA	NA	NA	0.179264	-0.303037	-1.10962	-0.614059	-0.247357	-0.261813	-0.0598921	0.453577	1.50921	1.50921	0.243538	-1.50194	-1.69631	-0.889747	-1.48362	0.230663	-0.231822
P04919;P04919-2	Band 3 anion transport protein	Slc4a1	NA	NA	NA	NA	NA	NA	NA	NA	NA	NA	NA	NA	NA	NA	NA	NA	NA	NA	NA	NA	NA	NA	NA	NA	NA	NA	NA	NA	NA	NA	-0.880055	-0.418073	-1.71974	0.745274	-1.60134	-0.0315045	-0.509072	2.12692	0.359712	0.359712	1.23414	-1.78486	-0.90478	1.20757	-0.648412	0.502747	0.109847
Q8K1A5;D6RDC1;D6RIR0;D6RFP3;Q8K1A5-3;Q8K1A5-2	Transmembrane protein 41B	Tmem41b	NA	NA	NA	NA	NA	NA	NA	NA	NA	NA	NA	NA	NA	NA	NA	NA	NA	NA	NA	NA	NA	NA	NA	NA	NA	NA	NA	NA	NA	NA	-0.607517	0.373121	2.14601	-0.342704	1.039	0.409118	0.0895245	-0.73778	-0.981304	-0.981304	-0.551762	1.07767	2.12486	0.0442585	1.30297	-1.01464	0.261115
Q8R1A4;E9PX48;A0A0U1RNK7;A2A9M5;A2A9M4;Q8R1A4-2;A0A0U1RNY4	Dedicator of cytokinesis protein 7	Dock7	NA	NA	NA	NA	NA	NA	NA	NA	NA	NA	NA	NA	NA	NA	NA	NA	NA	NA	NA	NA	NA	NA	NA	NA	NA	NA	NA	NA	NA	NA	0.261058	-0.450863	-1.97955	-0.563157	-0.652112	-0.626528	-0.407907	0.15426	1.31038	1.31038	-0.239219	-1.72535	-1.59585	-0.630294	-1.26562	0.0888879	-0.0813326
Q8BV13	COP9 signalosome complex subunit 7b	Cops7b	0.383083	-0.0350767	0.343254	0.0766605	-0.298799	0.816137	-0.505331	1.78704	0.768699	0.768699	-1.00814	-1.4172	-1.49507	-0.412608	-2.6507	-1.79662	-0.036863	0.874654	0.768699	0.768699	-0.232724	-1.03144	0.378486	1.01247	-0.979406	0.414062	0.16022	1.04174	0.768699	0.768699	0.13528	-1.27024	-1.73972	-1.04793	-1.39127	0.153151	-0.386433	-0.0997	1.19611	1.19611	-0.301984	-1.25825	-1.2667	-0.219409	-1.40936	0.0796661	0.14133
Q9D832	DnaJ homolog subfamily B member 4	Dnajb4	2.41673	0.265757	1.04566	0.218499	0.00633347	-0.0629799	0.347434	0.000221931	-0.546053	-0.546053	0.215719	0.825375	0.626989	-0.234163	0.647574	0.290718	1.60295	0.566278	-0.546053	-0.546053	0.753273	0.0120575	-2.15868	-0.731807	-0.516491	-0.221779	0.3982	-3.03754	-0.546053	-0.546053	0.233261	-0.454657	-1.96538	0.212172	-0.706164	0.230314	0.455487	1.13167	-0.158895	-0.158895	0.562166	-1.08172	-1.02784	-0.00470189	0.487646	1.35716	0.413978
O88876;G5E8W9;B1ARS9;O88876-2;H7BX54	Short-chain dehydrogenase/reductase 3	Dhrs3	NA	NA	NA	NA	NA	NA	NA	NA	NA	NA	NA	NA	NA	NA	NA	NA	NA	NA	NA	NA	NA	NA	NA	NA	NA	NA	NA	NA	NA	NA	-1.18539	-1.22387	-0.13122	1.08208	-1.06731	-0.853297	-0.0366949	1.86225	-0.405255	-0.405255	-1.26342	-0.300608	-0.421264	0.923014	-0.300381	-0.326177	-0.628661
Q8R1V4;Q5SVW9	Transmembrane emp24 domain-containing protein 4	Tmed4	-0.00960065	1.65525	2.30774	-0.806675	2.60017	0.752278	0.590488	-1.47062	-0.0531732	-0.0531732	-0.697819	0.597521	0.438207	-1.05281	0.452853	-0.781763	-0.725125	0.18674	-0.0531732	-0.0531732	-0.533572	-0.542008	-0.866009	-0.867039	1.39184	-0.713306	-0.0453531	-1.54235	-0.0531732	-0.0531732	0.0433801	1.3387	1.26062	-1.09971	1.36551	1.17194	0.698393	-0.266974	-0.711226	-0.711226	-0.205208	0.929547	0.780904	-0.806687	0.676891	0.221758	0.211996
Q8CB77	Transcription elongation factor B polypeptide 3	Tceb3	NA	NA	NA	NA	NA	NA	NA	NA	NA	NA	NA	NA	NA	NA	NA	NA	NA	NA	NA	NA	NA	NA	NA	NA	NA	NA	NA	NA	NA	NA	-0.349898	0.301668	1.74612	-0.0103782	1.79161	0.684056	0.675452	-0.280775	-1.12645	-1.12645	-0.655419	1.32382	1.61097	0.0809249	1.78295	0.104035	-0.0368443
Q9CYR6;Q8BWW3	Phosphoacetylglucosamine mutase	Pgm3	-0.156359	-0.205476	1.02057	-0.927912	1.3732	2.49985	1.63472	-0.465037	0.338966	0.338966	-1.44901	-0.96749	-0.485152	-0.920026	-1.82169	-0.358146	-0.511346	-0.407885	0.338966	0.338966	0.951625	0.391481	-1.3733	-1.46547	1.38963	-0.243398	-0.0292144	0.492043	0.338966	0.338966	-0.913619	-0.654732	-1.60982	0.601636	-0.207207	-0.107302	0.132523	1.74534	1.03693	1.03693	-0.841138	-0.459985	-1.47885	1.19812	-2.17349	-0.541096	-0.537883
Q8VDU3;Q8C7I4;A0A2R8W6N5;A0A2R8W6I1	NA	Apol9a;Apol9b	NA	NA	NA	NA	NA	NA	NA	NA	NA	NA	NA	NA	NA	NA	NA	NA	NA	NA	NA	NA	NA	NA	NA	NA	NA	NA	NA	NA	NA	NA	0.326126	0.940844	1.6633	-0.653724	0.132987	2.06173	0.427436	-0.306295	0.661387	0.661387	0.0757783	0.531124	-1.70608	-0.254859	0.400714	-0.127065	-0.84002
Q9WVK4	EH domain-containing protein 1	Ehd1	0.965691	0.203362	-0.763613	1.56316	0.66352	1.10444	-0.317425	0.919995	0.159688	0.159688	-0.665148	-1.95793	-1.83185	-1.21495	-2.49042	-0.086532	-0.745797	-0.125322	0.159688	0.159688	0.114069	-0.35641	0.167272	1.45934	-0.0275821	0.704506	1.88156	-0.122054	0.159688	0.159688	-0.26173	-0.264799	0.65066	-1.7936	-1.00199	1.11927	0.626523	-0.752065	0.928854	0.928854	0.108129	-0.619093	-0.0756672	-0.429632	-0.65028	1.67431	0.512488
Q8C6G8;E0CYH4;A0A494BB75;F7DFQ2;F6UT94;F8WH48	WD repeat-containing protein 26	Wdr26	NA	NA	NA	NA	NA	NA	NA	NA	NA	NA	NA	NA	NA	NA	NA	NA	NA	NA	NA	NA	NA	NA	NA	NA	NA	NA	NA	NA	NA	NA	-1.63198	-2.15887	-1.64651	0.0141413	-1.6138	-0.497755	-0.781127	1.08512	0.0109949	0.0109949	-0.673659	-0.604557	-0.52958	1.33163	-0.280306	-0.069672	-0.328757
Q9QZQ8;Q9QZQ8-2	Core histone macro-H2A.1	H2afy	0.537667	0.611871	-0.127531	-0.628399	1.03542	0.748558	1.1418	-0.325835	-1.53764	-1.53764	0.514945	0.883476	1.03918	-0.189205	1.45897	0.23765	0.440032	-0.146445	-1.53764	-1.53764	-0.528617	-0.104405	-0.417671	-0.356952	1.85893	1.20894	0.700816	-0.367327	-1.53764	-1.53764	0.0841903	1.37992	2.05279	-1.06107	0.767729	2.19254	-0.40162	-0.0704374	-0.776357	-0.776357	-0.534305	-0.27406	1.60155	-0.488749	0.812691	0.964744	0.263822
Q80X80;Q8CAA2;Q8CFV7;A0A1L1SSP2	C2 domain-containing protein 2-like	C2cd2l	NA	NA	NA	NA	NA	NA	NA	NA	NA	NA	NA	NA	NA	NA	NA	NA	NA	NA	NA	NA	NA	NA	NA	NA	NA	NA	NA	NA	NA	NA	0.165631	-1.04974	0.830259	-2.5244	0.270866	0.546908	1.05645	-0.566492	0.633143	0.633143	-0.20307	-0.884792	1.15893	-1.84857	-0.520458	1.07432	0.295355
[truncated: 6,075 more rows]
[truncated: 108 more columns]
