# Supplementary material for: Impact of Bmal1 Rescue and Time-Restricted Feeding on Liver and Muscle Proteomes During the Active Phase in Mice
Source: Mol Cell Proteomics. 2023 Oct 2;22(11):100655. doi: 10.1016/j.mcpro.2023.100655 (PMC10651687; doi:10.1016/j.mcpro.2023.100655)
Supplement: Table S3 [file mmc3.xlsx]

## Sheet: Liver
	Row.names	Model1	Model2	Model3	Model4	Model5	Mean_Model1	Mean_Model2	mean_AL_KO	a_AL_KO	b_AL_KO	amp_AL_KO	relamp_AL_KO	phase_AL_KO	mean_AL_WT	a_AL_WT	b_AL_WT	amp_AL_WT	relamp_AL_WT	phase_AL_WT	chosen_model	chosen_model_BICW	chosen_model_mean	chosen_model_mean_BICW
1	0610005C13Rik	0.00407476	0.00100413	0.75758	0.0506526	0.186689	0.810228	0.189772	6.74894	NA	NA	NA	NA	NA	6.74894	-0.299417	0.0416497	0.604601	0.0447922	11.4721	3	0.75758	1	0.810228
2	0610007P14Rik	0.001907	0.00529839	0.0202014	0.916466	0.0561275	0.805665	0.194335	6.03212	0.10264	0.289358	0.614046	0.050898	4.69797	6.03212	0.10264	0.289358	0.614046	0.050898	4.69797	4	0.916466	1	0.805665
3	0610009B22Rik	0.490837	0.0136709	0.425111	0.0585404	0.0118403	0.0603858	0.939614	4.92724	NA	NA	NA	NA	NA	4.62356	NA	NA	NA	NA	NA	1	0.490837	2	0.939614
4	0610009L18Rik	0.902962	0.0355327	0.0262604	0.0342119	0.00103338	0.85103	0.14897	0.0830037	NA	NA	NA	NA	NA	0.0830037	NA	NA	NA	NA	NA	1	0.902962	1	0.85103
5	0610009O20Rik	0.907134	0.0256795	0.0365195	0.0296328	0.00103381	0.856127	0.143873	3.70313	NA	NA	NA	NA	NA	3.70313	NA	NA	NA	NA	NA	1	0.907134	1	0.856127
6	0610010B08Rik	0.921101	0.0261678	0.0261562	0.0258316	0.000743077	0.877657	0.122343	-3.15676	NA	NA	NA	NA	NA	-3.15676	NA	NA	NA	NA	NA	1	0.921101	1	0.877657
7	0610010F05Rik	0.920567	0.0258782	0.0262756	0.026541	0.000738638	0.777731	0.222269	2.42507	NA	NA	NA	NA	NA	2.42507	NA	NA	NA	NA	NA	1	0.920567	1	0.777731
8	0610010K14Rik	0.912964	0.0263539	0.0321525	0.0276015	0.000928124	0.727398	0.272602	3.13119	NA	NA	NA	NA	NA	3.13119	NA	NA	NA	NA	NA	1	0.912964	1	0.727398
9	0610011F06Rik	0.208168	0.0942921	0.0436581	0.634106	0.0197754	0.00262508	0.997375	7.17177	0.0357001	-0.100469	0.213247	0.0148671	19.3041	6.9781	0.0357001	-0.100469	0.213247	0.0152797	19.3041	4	0.634106	2	0.997375
10	0610012G03Rik	0.909625	0.0287226	0.0308935	0.0297831	0.000975503	0.830648	0.169352	4.05655	NA	NA	NA	NA	NA	4.05655	NA	NA	NA	NA	NA	1	0.909625	1	0.830648
11	0610030E20Rik	0.903615	0.026193	0.036614	0.0325163	0.00106133	0.771859	0.228141	2.69136	NA	NA	NA	NA	NA	2.69136	NA	NA	NA	NA	NA	1	0.903615	1	0.771859
12	0610031O16Rik	0.892416	0.0357497	0.0425261	0.0276049	0.00170357	0.855789	0.144211	2.83107	NA	NA	NA	NA	NA	2.83107	NA	NA	NA	NA	NA	1	0.892416	1	0.855789
13	0610037L13Rik	0.900075	0.0316732	0.0312206	0.0359325	0.00109864	0.733403	0.266597	3.41321	NA	NA	NA	NA	NA	3.41321	NA	NA	NA	NA	NA	1	0.900075	1	0.733403
14	0610038B21Rik	0.831507	0.0370309	0.0619716	0.0667304	0.00275989	0.322309	0.677691	0.221265	NA	NA	NA	NA	NA	-1.15455	NA	NA	NA	NA	NA	1	0.831507	2	0.677691
15	0610039K10Rik	0.833385	0.0814644	0.0540202	0.0258503	0.00528054	0.814432	0.185568	-0.710446	NA	NA	NA	NA	NA	-0.710446	NA	NA	NA	NA	NA	1	0.833385	1	0.814432
16	0610040B10Rik	0.899142	0.0264715	0.0397104	0.0335065	0.00116911	0.741788	0.258212	2.08833	NA	NA	NA	NA	NA	2.08833	NA	NA	NA	NA	NA	1	0.899142	1	0.741788
17	0610040J01Rik	0.879358	0.0288886	0.0478163	0.0423659	0.00157086	0.550707	0.449293	3.87952	NA	NA	NA	NA	NA	3.87952	NA	NA	NA	NA	NA	1	0.879358	1	0.550707
18	0610043K17Rik	0.857538	0.0324439	0.0777167	0.0293614	0.00294032	0.724436	0.275564	1.08261	NA	NA	NA	NA	NA	1.08261	NA	NA	NA	NA	NA	1	0.857538	1	0.724436
19	1010001N08Rik	0.820776	0.0283602	0.077007	0.0711956	0.00266081	0.846345	0.153655	1.00673	NA	NA	NA	NA	NA	1.00673	NA	NA	NA	NA	NA	1	0.820776	1	0.846345
20	1110001J03Rik	0.671794	0.0203906	0.256473	0.0435577	0.00778461	0.707634	0.292366	6.68025	NA	NA	NA	NA	NA	6.68025	NA	NA	NA	NA	NA	1	0.671794	1	0.707634
21	1110002L01Rik	0.904962	0.0314495	0.0279895	0.0346259	0.000972699	0.853312	0.146688	0.476465	NA	NA	NA	NA	NA	0.476465	NA	NA	NA	NA	NA	1	0.904962	1	0.853312
22	1110004E09Rik	0.918793	0.0265585	0.0273011	0.0265581	0.000789161	0.741325	0.258675	3.37049	NA	NA	NA	NA	NA	3.37049	NA	NA	NA	NA	NA	1	0.918793	1	0.741325
23	1110004F10Rik	0.902768	0.0313714	0.0314056	0.0333632	0.00109135	0.706379	0.293621	4.60841	NA	NA	NA	NA	NA	4.60841	NA	NA	NA	NA	NA	1	0.902768	1	0.706379
24	1110006O24Rik	0.912908	0.0253632	0.0325819	0.0282417	0.000905219	0.848162	0.151838	-0.70636	NA	NA	NA	NA	NA	-0.70636	NA	NA	NA	NA	NA	1	0.912908	1	0.848162
25	1110007C09Rik	0.914111	0.0270454	0.0317036	0.0262022	0.000937999	0.664203	0.335797	2.94187	NA	NA	NA	NA	NA	2.94187	NA	NA	NA	NA	NA	1	0.914111	1	0.664203
26	1110008F13Rik	0.804777	0.0437585	0.0822269	0.0647668	0.00447097	0.806809	0.193191	5.54473	NA	NA	NA	NA	NA	5.54473	NA	NA	NA	NA	NA	1	0.804777	1	0.806809
27	1110008L16Rik	0.917951	0.0261466	0.0276757	0.0274382	0.000788305	0.825492	0.174508	2.24186	NA	NA	NA	NA	NA	2.24186	NA	NA	NA	NA	NA	1	0.917951	1	0.825492
28	1110008P14Rik	0.588455	0.0260943	0.268273	0.105282	0.0118962	0.243526	0.756474	4.42906	NA	NA	NA	NA	NA	4.13011	NA	NA	NA	NA	NA	1	0.588455	2	0.756474
29	1110012L19Rik	0.899135	0.0287333	0.0377134	0.0332132	0.00120519	0.849843	0.150157	3.19874	NA	NA	NA	NA	NA	3.19874	NA	NA	NA	NA	NA	1	0.899135	1	0.849843
30	1110019D14Rik	0.914452	0.0254123	0.0310536	0.028219	0.000862971	0.853051	0.146949	0.739435	NA	NA	NA	NA	NA	0.739435	NA	NA	NA	NA	NA	1	0.914452	1	0.853051
31	1110020A21Rik	0.808609	0.0236374	0.10833	0.0562571	0.00316673	0.749428	0.250572	1.68871	NA	NA	NA	NA	NA	1.68871	NA	NA	NA	NA	NA	1	0.808609	1	0.749428
32	1110028F11Rik	0.912461	0.0260979	0.0334929	0.0269907	0.00095795	0.852929	0.147071	0.357381	NA	NA	NA	NA	NA	0.357381	NA	NA	NA	NA	NA	1	0.912461	1	0.852929
33	1110032A03Rik	0.913116	0.0267428	0.0300276	0.0292341	0.000879428	0.851634	0.148366	3.38294	NA	NA	NA	NA	NA	3.38294	NA	NA	NA	NA	NA	1	0.913116	1	0.851634
34	1110034G24Rik	0.856372	0.0327138	0.0576056	0.051108	0.00220056	0.813668	0.186332	1.70398	NA	NA	NA	NA	NA	1.70398	NA	NA	NA	NA	NA	1	0.856372	1	0.813668
35	1110037F02Rik	0.911189	0.0255405	0.0323114	0.0300533	0.000905684	0.85554	0.14446	2.58101	NA	NA	NA	NA	NA	2.58101	NA	NA	NA	NA	NA	1	0.911189	1	0.85554
36	1110038B12Rik	0.904111	0.0299358	0.0376443	0.027062	0.00124643	0.850171	0.149829	4.57233	NA	NA	NA	NA	NA	4.57233	NA	NA	NA	NA	NA	1	0.904111	1	0.850171
37	1110038F14Rik	0.912769	0.0284349	0.0294765	0.0284018	0.000918262	0.852466	0.147534	2.69693	NA	NA	NA	NA	NA	2.69693	NA	NA	NA	NA	NA	1	0.912769	1	0.852466
38	1110046J04Rik	0.921578	0.0261924	0.0255994	0.0259026	0.000727567	0.931425	0.0685754	-5.15477	NA	NA	NA	NA	NA	-5.15477	NA	NA	NA	NA	NA	1	0.921578	1	0.931425
39	1110051M20Rik	0.920402	0.0264924	0.0267576	0.025578	0.000770179	0.824506	0.175494	0.259581	NA	NA	NA	NA	NA	0.259581	NA	NA	NA	NA	NA	1	0.920402	1	0.824506
40	1110058D11Rik	0.902711	0.031476	0.0289706	0.0358318	0.00101015	0.779041	0.220959	-0.259802	NA	NA	NA	NA	NA	-0.259802	NA	NA	NA	NA	NA	1	0.902711	1	0.779041
41	1110059E24Rik	0.57033	0.019057	0.28539	0.115687	0.00953605	0.747884	0.252116	3.82637	NA	NA	NA	NA	NA	3.82637	NA	NA	NA	NA	NA	1	0.57033	1	0.747884
42	1110059G10Rik	0.91769	0.0257698	0.0283928	0.0273497	0.000797303	0.854727	0.145273	1.63931	NA	NA	NA	NA	NA	1.63931	NA	NA	NA	NA	NA	1	0.91769	1	0.854727
43	1110065P20Rik	0.208089	0.177211	0.0223166	0.573378	0.0190051	0.368199	0.631801	4.74706	-0.0817891	-0.209492	0.449783	0.047375	16.5782	4.52042	-0.0817891	-0.209492	0.449783	0.0497502	16.5782	4	0.573378	2	0.631801
44	1190002F15Rik	0.916755	0.0265948	0.0278295	0.028013	0.000807327	0.851657	0.148343	-1.98498	NA	NA	NA	NA	NA	-1.98498	NA	NA	NA	NA	NA	1	0.916755	1	0.851657
45	1190002N15Rik	0.480989	0.0154858	0.444973	0.0442268	0.0143262	0.75844	0.24156	4.02915	NA	NA	NA	NA	NA	4.02915	NA	NA	NA	NA	NA	1	0.480989	1	0.75844
46	1190005I06Rik	0.900822	0.0357941	0.0316962	0.0304285	0.00125945	0.845461	0.154539	2.82752	NA	NA	NA	NA	NA	2.82752	NA	NA	NA	NA	NA	1	0.900822	1	0.845461
47	1190007I07Rik	0.910133	0.0283101	0.0322481	0.0283056	0.00100309	0.856697	0.143303	4.00997	NA	NA	NA	NA	NA	4.00997	NA	NA	NA	NA	NA	1	0.910133	1	0.856697
48	1200014J11Rik	0.92006	0.0265674	0.0269518	0.0256424	0.000778254	0.83904	0.16096	1.76298	NA	NA	NA	NA	NA	1.76298	NA	NA	NA	NA	NA	1	0.92006	1	0.83904
49	1300002E11Rik	0.768554	0.0303938	0.0904362	0.10704	0.00357646	0.85315	0.14685	2.99187	NA	NA	NA	NA	NA	2.99187	NA	NA	NA	NA	NA	1	0.768554	1	0.85315
50	1300017J02Rik	0.186722	0.143866	0.0341055	0.609029	0.0262778	0.799758	0.200242	8.34561	0.0665816	-0.0536702	0.171039	0.0102472	21.4086	8.34561	0.0665816	-0.0536702	0.171039	0.0102472	21.4086	4	0.609029	1	0.799758
51	1500004A13Rik	0.922404	0.0256296	0.0256242	0.0256304	0.000711986	0.857134	0.142866	0.00273009	NA	NA	NA	NA	NA	0.00273009	NA	NA	NA	NA	NA	1	0.922404	1	0.857134
52	1500011B03Rik	0.907989	0.0343592	0.0262243	0.0304346	0.000992356	0.85554	0.14446	0.119912	NA	NA	NA	NA	NA	0.119912	NA	NA	NA	NA	NA	1	0.907989	1	0.85554
53	1500011K16Rik	0.890334	0.0446111	0.025376	0.0384071	0.00127149	0.130983	0.869017	4.62708	NA	NA	NA	NA	NA	4.32336	NA	NA	NA	NA	NA	1	0.890334	2	0.869017
54	1500012F01Rik	0.753302	0.0765554	0.0605373	0.103453	0.00615219	0.580832	0.419168	4.4803	NA	NA	NA	NA	NA	4.4803	NA	NA	NA	NA	NA	1	0.753302	1	0.580832
55	1500015A07Rik	0.922404	0.0256296	0.0256242	0.0256304	0.000711986	0.857134	0.142866	0.00273009	NA	NA	NA	NA	NA	0.00273009	NA	NA	NA	NA	NA	1	0.922404	1	0.857134
56	1500017E21Rik	2.88e-05	1.64e-06	0.943252	0.00309766	0.0536194	6.83e-190	1	7.85115	NA	NA	NA	NA	NA	4.6711	0.344829	0.56093	1.31689	0.140961	3.8946	3	0.943252	2	1
57	1500026H17Rik	0.847394	0.0293002	0.0747524	0.0459692	0.0025847	0.857138	0.142862	-0.582601	NA	NA	NA	NA	NA	-0.582601	NA	NA	NA	NA	NA	1	0.847394	1	0.857138
58	1600002H07Rik	4.58e-05	8.42e-05	0.0722134	0.794865	0.132791	0.445301	0.554699	5.11504	-0.21819	-0.370586	0.860095	0.0840752	15.9674	5.3465	-0.21819	-0.370586	0.860095	0.0804354	15.9674	4	0.794865	2	0.554699
59	1600002K03Rik	0.910228	0.03142	0.0264699	0.0309682	0.000913707	0.846324	0.153676	2.54684	NA	NA	NA	NA	NA	2.54684	NA	NA	NA	NA	NA	1	0.910228	1	0.846324
60	1600010M07Rik	0.919801	0.0263601	0.0269777	0.0260882	0.000773138	0.839722	0.160278	-2.37281	NA	NA	NA	NA	NA	-2.37281	NA	NA	NA	NA	NA	1	0.919801	1	0.839722
61	1600012H06Rik	0.890782	0.0354951	0.0301519	0.0423691	0.00120147	0.811813	0.188187	3.3798	NA	NA	NA	NA	NA	3.3798	NA	NA	NA	NA	NA	1	0.890782	1	0.811813
62	1600014C10Rik	0.515513	0.0674926	0.285307	0.0943342	0.0373533	0.534105	0.465895	5.86109	NA	NA	NA	NA	NA	5.86109	NA	NA	NA	NA	NA	1	0.515513	1	0.534105
63	1600020E01Rik	0.618781	0.0415952	0.114502	0.217425	0.00769695	0.782677	0.217323	3.39348	NA	NA	NA	NA	NA	3.39348	NA	NA	NA	NA	NA	1	0.618781	1	0.782677
64	1600023N17Rik	0.921055	0.0261775	0.0261608	0.0258633	0.000743524	0.888331	0.111669	-3.5788	NA	NA	NA	NA	NA	-3.5788	NA	NA	NA	NA	NA	1	0.921055	1	0.888331
65	1700001C19Rik	0.860353	0.0341375	0.0460775	0.0576039	0.00182829	0.055594	0.944406	3.24741	NA	NA	NA	NA	NA	2.68128	NA	NA	NA	NA	NA	1	0.860353	2	0.944406
66	1700001G17Rik	0.921598	0.0261782	0.0255999	0.025897	0.000727172	0.932004	0.0679961	-5.18932	NA	NA	NA	NA	NA	-5.18932	NA	NA	NA	NA	NA	1	0.921598	1	0.932004
67	1700001K19Rik	0.921556	0.0262038	0.0255988	0.0259133	0.000727883	0.931771	0.0682287	-5.17538	NA	NA	NA	NA	NA	-5.17538	NA	NA	NA	NA	NA	1	0.921556	1	0.931771
68	1700001L05Rik	0.554363	0.0180514	0.256233	0.163009	0.00834357	0.485976	0.514024	0.353057	NA	NA	NA	NA	NA	1.12115	NA	NA	NA	NA	NA	1	0.554363	2	0.514024
69	1700003E16Rik	0.900566	0.0270668	0.0371565	0.0340941	0.00111675	0.832887	0.167113	-0.919699	NA	NA	NA	NA	NA	-0.919699	NA	NA	NA	NA	NA	1	0.900566	1	0.832887
70	1700003F12Rik	0.918697	0.0265497	0.0274874	0.0264718	0.000794368	0.856599	0.143401	-2.57386	NA	NA	NA	NA	NA	-2.57386	NA	NA	NA	NA	NA	1	0.918697	1	0.856599
71	1700007F19Rik	0.907896	0.0257317	0.0374698	0.0278407	0.00106197	0.00385289	0.996147	0.736211	NA	NA	NA	NA	NA	-1.47515	NA	NA	NA	NA	NA	1	0.907896	2	0.996147
72	1700007L15Rik	0.876848	0.0403174	0.031549	0.049835	0.00145062	0.84147	0.15853	1.40027	NA	NA	NA	NA	NA	1.40027	NA	NA	NA	NA	NA	1	0.876848	1	0.84147
73	1700008J07Rik	0.922406	0.0256289	0.0256241	0.0256296	0.00071196	0.857135	0.142865	-0.166839	NA	NA	NA	NA	NA	-0.166839	NA	NA	NA	NA	NA	1	0.922406	1	0.857135
74	1700010I14Rik	0.842736	0.0238769	0.0959418	0.0347275	0.00271828	1.79e-06	0.999998	1.07734	NA	NA	NA	NA	NA	-1.95604	NA	NA	NA	NA	NA	1	0.842736	2	0.999998
75	1700011H14Rik	0.877483	0.0340547	0.0358717	0.051198	0.00139216	0.838076	0.161924	-1.45093	NA	NA	NA	NA	NA	-1.45093	NA	NA	NA	NA	NA	1	0.877483	1	0.838076
76	1700012D01Rik	0.899325	0.0403187	0.0319654	0.0269582	0.00143308	0.226714	0.773286	1.89559	NA	NA	NA	NA	NA	2.49383	NA	NA	NA	NA	NA	1	0.899325	2	0.773286
77	1700012D14Rik	0.888543	0.026779	0.0471779	0.0360781	0.00142185	0.84772	0.15228	-0.842141	NA	NA	NA	NA	NA	-0.842141	NA	NA	NA	NA	NA	1	0.888543	1	0.84772
78	1700012D16Rik	0.920191	0.0270861	0.0255609	0.0264096	0.000752393	0.868808	0.131192	-3.17093	NA	NA	NA	NA	NA	-3.17093	NA	NA	NA	NA	NA	1	0.920191	1	0.868808
79	1700015E13Rik	0.889099	0.0270069	0.0436035	0.0389659	0.00132449	0.854009	0.145991	-1.83962	NA	NA	NA	NA	NA	-1.83962	NA	NA	NA	NA	NA	1	0.889099	1	0.854009
80	1700017B05Rik	0.856786	0.0240021	0.074356	0.0427728	0.00208302	0.697232	0.302768	1.63928	NA	NA	NA	NA	NA	1.63928	NA	NA	NA	NA	NA	1	0.856786	1	0.697232
81	1700018L02Rik	0.832961	0.0727656	0.0646127	0.0240159	0.00564441	0.762181	0.237819	4.27341	NA	NA	NA	NA	NA	4.27341	NA	NA	NA	NA	NA	1	0.832961	1	0.762181
82	1700019G17Rik	0.892167	0.0265642	0.0436346	0.0363352	0.00129922	0.832974	0.167026	1.32611	NA	NA	NA	NA	NA	1.32611	NA	NA	NA	NA	NA	1	0.892167	1	0.832974
83	1700020D05Rik	0.885232	0.0415054	0.027634	0.0443327	0.00129566	0.80658	0.19342	-1.16864	NA	NA	NA	NA	NA	-1.16864	NA	NA	NA	NA	NA	1	0.885232	1	0.80658
84	1700020I14Rik	0.834716	0.0689348	0.0280222	0.0660128	0.00231421	0.846831	0.153169	4.58997	NA	NA	NA	NA	NA	4.58997	NA	NA	NA	NA	NA	1	0.834716	1	0.846831
85	1700021F05Rik	0.896259	0.0363651	0.0285348	0.037683	0.00115778	0.854994	0.145006	3.96162	NA	NA	NA	NA	NA	3.96162	NA	NA	NA	NA	NA	1	0.896259	1	0.854994
86	1700021K19Rik	0.916873	0.0294182	0.0256324	0.0272536	0.000822424	0.856392	0.143608	2.35689	NA	NA	NA	NA	NA	2.35689	NA	NA	NA	NA	NA	1	0.916873	1	0.856392
87	1700022H01Rik	0.921592	0.0261823	0.0255998	0.025899	0.000727286	0.931813	0.0681866	-5.17789	NA	NA	NA	NA	NA	-5.17789	NA	NA	NA	NA	NA	1	0.921592	1	0.931813
88	1700024P16Rik	0.91264	0.0253674	0.0325828	0.0285038	0.000905661	0.856717	0.143283	1.20762	NA	NA	NA	NA	NA	1.20762	NA	NA	NA	NA	NA	1	0.91264	1	0.856717
89	1700025G04Rik	0.903102	0.0250931	0.0396519	0.0310513	0.00110175	0.829303	0.170697	-0.166202	NA	NA	NA	NA	NA	-0.166202	NA	NA	NA	NA	NA	1	0.903102	1	0.829303
90	1700028E10Rik	0.888625	0.0487072	0.0252694	0.0360135	0.00138506	0.832069	0.167931	0.716503	NA	NA	NA	NA	NA	0.716503	NA	NA	NA	NA	NA	1	0.888625	1	0.832069
91	1700029I15Rik	0.873992	0.0446081	0.0380458	0.0414122	0.00194184	0.855715	0.144285	0.323541	NA	NA	NA	NA	NA	0.323541	NA	NA	NA	NA	NA	1	0.873992	1	0.855715
92	1700029J07Rik	0.920159	0.0261485	0.0261731	0.0267757	0.00074377	0.888722	0.111278	-3.59108	NA	NA	NA	NA	NA	-3.59108	NA	NA	NA	NA	NA	1	0.920159	1	0.888722
93	1700030C10Rik	0.918948	0.0269016	0.0271845	0.0261698	0.000795808	0.840919	0.159081	-0.308982	NA	NA	NA	NA	NA	-0.308982	NA	NA	NA	NA	NA	1	0.918948	1	0.840919
94	1700030K09Rik	0.920463	0.0266677	0.0265228	0.0255778	0.000768421	0.852944	0.147056	0.356163	NA	NA	NA	NA	NA	0.356163	NA	NA	NA	NA	NA	1	0.920463	1	0.852944
95	1700030L20Rik	0.915133	0.0308084	0.0262167	0.0269594	0.000882599	0.871136	0.128864	-2.58041	NA	NA	NA	NA	NA	-2.58041	NA	NA	NA	NA	NA	1	0.915133	1	0.871136
96	1700034I23Rik	0.717381	0.0219429	0.160254	0.0955209	0.00490175	0.854271	0.145729	-0.918142	NA	NA	NA	NA	NA	-0.918142	NA	NA	NA	NA	NA	1	0.717381	1	0.854271
97	1700034P13Rik	0.911555	0.0316452	0.0288334	0.0269657	0.00100097	0.857013	0.142987	2.21727	NA	NA	NA	NA	NA	2.21727	NA	NA	NA	NA	NA	1	0.911555	1	0.857013
98	1700037C18Rik	0.914349	0.0273497	0.0276854	0.0297881	0.000828119	0.848212	0.151788	-0.703504	NA	NA	NA	NA	NA	-0.703504	NA	NA	NA	NA	NA	1	0.914349	1	0.848212
99	1700037H04Rik	0.890718	0.0345112	0.0310723	0.0424943	0.00120391	0.17487	0.82513	2.25585	NA	NA	NA	NA	NA	1.56369	NA	NA	NA	NA	NA	1	0.890718	2	0.82513
100	1700040L02Rik	0.867005	0.0365463	0.0393211	0.0554698	0.00165748	0.841106	0.158894	0.535583	NA	NA	NA	NA	NA	0.535583	NA	NA	NA	NA	NA	1	0.867005	1	0.841106
101	1700042O10Rik	0.763147	0.0268369	0.150583	0.0541378	0.00529541	0.122664	0.877336	0.91635	NA	NA	NA	NA	NA	-0.464115	NA	NA	NA	NA	NA	1	0.763147	2	0.877336
102	1700047M11Rik	0.905445	0.0309738	0.0339801	0.0284386	0.00116241	0.813243	0.186757	-0.851785	NA	NA	NA	NA	NA	-0.851785	NA	NA	NA	NA	NA	1	0.905445	1	0.813243
103	1700048M11Rik	0.919288	0.0274713	0.0261483	0.0263111	0.000781396	0.875635	0.124365	-3.1648	NA	NA	NA	NA	NA	-3.1648	NA	NA	NA	NA	NA	1	0.919288	1	0.875635
104	1700048O20Rik	0.86983	0.0317775	0.0441933	0.0525845	0.00161452	0.858983	0.141017	-1.70898	NA	NA	NA	NA	NA	-1.70898	NA	NA	NA	NA	NA	1	0.86983	1	0.858983
105	1700049G17Rik	0.922404	0.0256296	0.0256242	0.0256304	0.000711986	0.857134	0.142866	0.00273009	NA	NA	NA	NA	NA	0.00273009	NA	NA	NA	NA	NA	1	0.922404	1	0.857134
106	1700052K11Rik	0.898868	0.0364209	0.0355271	0.027745	0.00143951	0.780352	0.219648	0.532266	NA	NA	NA	NA	NA	0.532266	NA	NA	NA	NA	NA	1	0.898868	1	0.780352
107	1700054M17Rik	0.918867	0.0255242	0.0278329	0.027003	0.00077314	0.801345	0.198655	-2.35192	NA	NA	NA	NA	NA	-2.35192	NA	NA	NA	NA	NA	1	0.918867	1	0.801345
108	1700056E22Rik	0.864522	0.025614	0.0683663	0.0394723	0.00202555	0.8187	0.1813	-0.703456	NA	NA	NA	NA	NA	-0.703456	NA	NA	NA	NA	NA	1	0.864522	1	0.8187
109	1700065D16Rik	0.921592	0.0261823	0.0255998	0.025899	0.000727286	0.931813	0.0681866	-5.17789	NA	NA	NA	NA	NA	-5.17789	NA	NA	NA	NA	NA	1	0.921592	1	0.931813
110	1700066M21Rik	0.852079	0.0308115	0.0804959	0.0337027	0.00291077	0.730041	0.269959	3.72944	NA	NA	NA	NA	NA	3.72944	NA	NA	NA	NA	NA	1	0.852079	1	0.730041
111	1700067K01Rik	0.865397	0.0262413	0.0551744	0.0515144	0.00167305	0.812685	0.187315	-1.99105	NA	NA	NA	NA	NA	-1.99105	NA	NA	NA	NA	NA	1	0.865397	1	0.812685
112	1700084E18Rik	0.890933	0.0271584	0.0494214	0.0309805	0.00150651	0.853129	0.146871	0.353378	NA	NA	NA	NA	NA	0.353378	NA	NA	NA	NA	NA	1	0.890933	1	0.853129
113	1700084J12Rik	0.920137	0.0260227	0.0272298	0.0258407	0.000770096	0.870857	0.129143	-2.85258	NA	NA	NA	NA	NA	-2.85258	NA	NA	NA	NA	NA	1	0.920137	1	0.870857
114	1700086O06Rik	0.918422	0.0282683	0.025514	0.0270104	0.000785299	0.718085	0.281915	0.474093	NA	NA	NA	NA	NA	0.474093	NA	NA	NA	NA	NA	1	0.918422	1	0.718085
115	1700088E04Rik	0.921145	0.0264961	0.0255893	0.0260333	0.000736058	0.844978	0.155022	0.120214	NA	NA	NA	NA	NA	0.120214	NA	NA	NA	NA	NA	1	0.921145	1	0.844978
116	1700092C10Rik	0.911555	0.03365	0.0283974	0.0253497	0.00104829	0.733552	0.266448	-1.70839	NA	NA	NA	NA	NA	-1.70839	NA	NA	NA	NA	NA	1	0.911555	1	0.733552
117	1700092M07Rik	0.918331	0.027485	0.0260672	0.0273369	0.000780173	0.878363	0.121637	-3.18259	NA	NA	NA	NA	NA	-3.18259	NA	NA	NA	NA	NA	1	0.918331	1	0.878363
118	1700094D03Rik	0.920624	0.0268406	0.0255748	0.0262147	0.000745627	0.857132	0.142868	0.00152969	NA	NA	NA	NA	NA	0.00152969	NA	NA	NA	NA	NA	1	0.920624	1	0.857132
119	1700095J12Rik	0.919807	0.0261377	0.026551	0.0267497	0.000754488	0.857316	0.142684	-2.58168	NA	NA	NA	NA	NA	-2.58168	NA	NA	NA	NA	NA	1	0.919807	1	0.857316
120	1700096K18Rik	0.904557	0.0276785	0.0352408	0.0314454	0.00107833	0.856272	0.143728	0.448194	NA	NA	NA	NA	NA	0.448194	NA	NA	NA	NA	NA	1	0.904557	1	0.856272
121	1700102H20Rik	0.903986	0.0339511	0.0277041	0.0333187	0.00104049	0.832494	0.167506	-1.46938	NA	NA	NA	NA	NA	-1.46938	NA	NA	NA	NA	NA	1	0.903986	1	0.832494
122	1700108J01Rik	0.91487	0.0267126	0.0283075	0.0292831	0.000826528	0.859308	0.140692	-2.36456	NA	NA	NA	NA	NA	-2.36456	NA	NA	NA	NA	NA	1	0.91487	1	0.859308
123	1700109H08Rik	0.920059	0.0271875	0.026148	0.0258331	0.000772667	0.888449	0.111551	-3.582	NA	NA	NA	NA	NA	-3.582	NA	NA	NA	NA	NA	1	0.920059	1	0.888449
124	1700109K24Rik	0.900869	0.037748	0.0270179	0.0332332	0.0011321	0.838238	0.161762	-0.520779	NA	NA	NA	NA	NA	-0.520779	NA	NA	NA	NA	NA	1	0.900869	1	0.838238
125	1700112E06Rik	0.90838	0.0264373	0.0364092	0.0277134	0.00105965	0.817985	0.182015	0.119833	NA	NA	NA	NA	NA	0.119833	NA	NA	NA	NA	NA	1	0.90838	1	0.817985
126	1700112J16Rik	0.919604	0.0275009	0.0255446	0.0265866	0.000763913	0.884002	0.115998	-3.58507	NA	NA	NA	NA	NA	-3.58507	NA	NA	NA	NA	NA	1	0.919604	1	0.884002
127	1700113A16Rik	0.884488	0.0266503	0.0455334	0.041956	0.00137196	0.834444	0.165556	1.65234	NA	NA	NA	NA	NA	1.65234	NA	NA	NA	NA	NA	1	0.884488	1	0.834444
128	1700113H08Rik	0.921588	0.0261859	0.0255997	0.0258995	0.000727386	0.931726	0.068274	-5.17267	NA	NA	NA	NA	NA	-5.17267	NA	NA	NA	NA	NA	1	0.921588	1	0.931726
129	1700119H24Rik	0.843434	0.0660387	0.0309551	0.0571482	0.0024237	0.772326	0.227674	-1.07919	NA	NA	NA	NA	NA	-1.07919	NA	NA	NA	NA	NA	1	0.843434	1	0.772326
130	1700120C14Rik	0.9196	0.0275077	0.0255455	0.0265828	0.000764133	0.854919	0.145081	-1.26247	NA	NA	NA	NA	NA	-1.26247	NA	NA	NA	NA	NA	1	0.9196	1	0.854919
131	1700120E14Rik	0.920307	0.0262146	0.0261794	0.0265534	0.00074571	0.904852	0.0951477	-4.12809	NA	NA	NA	NA	NA	-4.12809	NA	NA	NA	NA	NA	1	0.920307	1	0.904852
132	1700120K04Rik	0.869666	0.0404447	0.0584364	0.0287354	0.00271765	0.849265	0.150735	-1.58592	NA	NA	NA	NA	NA	-1.58592	NA	NA	NA	NA	NA	1	0.869666	1	0.849265
133	1700123O20Rik	0.874317	0.0330371	0.0388431	0.0523347	0.00146773	0.856778	0.143222	3.82938	NA	NA	NA	NA	NA	3.82938	NA	NA	NA	NA	NA	1	0.874317	1	0.856778
134	1810008I18Rik	0.0517882	0.00662674	0.302861	0.59997	0.0387536	0.238592	0.761408	6.69202	0.3682	0.346143	1.01071	0.0755164	2.8821	7.17089	0.3682	0.346143	1.01071	0.0704734	2.8821	4	0.59997	2	0.761408
135	1810009A15Rik	0.137486	0.00823332	0.518123	0.305129	0.0310276	0.764698	0.235302	4.62391	NA	NA	NA	NA	NA	4.62391	0.0992346	-0.309621	0.650271	0.0703161	19.1847	3	0.518123	1	0.764698
136	1810010D01Rik	0.919399	0.0255389	0.0276276	0.026667	0.000767433	0.902569	0.0974308	-4.12633	NA	NA	NA	NA	NA	-4.12633	NA	NA	NA	NA	NA	1	0.919399	1	0.902569
137	1810010H24Rik	0.872419	0.0381842	0.0358959	0.0519295	0.0015711	0.787398	0.212602	1.06367	NA	NA	NA	NA	NA	1.06367	NA	NA	NA	NA	NA	1	0.872419	1	0.787398
138	1810011H11Rik	0.774443	0.0233815	0.1573	0.0401263	0.00474909	0.85444	0.14556	-0.775128	NA	NA	NA	NA	NA	-0.775128	NA	NA	NA	NA	NA	1	0.774443	1	0.85444
139	1810011O10Rik	0.0564095	0.00209761	0.890409	0.0179741	0.0331102	0.823557	0.176443	4.92708	NA	NA	NA	NA	NA	4.92708	-0.671747	-0.66671	1.89288	0.192089	14.9856	3	0.890409	1	0.823557
140	1810012K16Rik	0.874434	0.0521318	0.0272228	0.0445881	0.00162296	0.732997	0.267003	-1.17241	NA	NA	NA	NA	NA	-1.17241	NA	NA	NA	NA	NA	1	0.874434	1	0.732997
141	1810013A23Rik	0.921776	0.0260532	0.0256049	0.0258421	0.0007237	0.883972	0.116028	-3.58416	NA	NA	NA	NA	NA	-3.58416	NA	NA	NA	NA	NA	1	0.921776	1	0.883972
142	1810013L24Rik	0.685879	0.0263252	0.194886	0.0854299	0.00748007	0.69597	0.30403	3.4733	NA	NA	NA	NA	NA	3.4733	NA	NA	NA	NA	NA	1	0.685879	1	0.69597
143	1810014B01Rik	0.89346	0.027662	0.0380958	0.0396029	0.00117947	0.832569	0.167431	0.764858	NA	NA	NA	NA	NA	0.764858	NA	NA	NA	NA	NA	1	0.89346	1	0.832569
144	1810019D21Rik	0.868253	0.0249596	0.0621676	0.0428323	0.00178713	0.317393	0.682607	4.03476	NA	NA	NA	NA	NA	3.62971	NA	NA	NA	NA	NA	1	0.868253	2	0.682607
145	1810021B22Rik	0.916011	0.0288943	0.026466	0.0277942	0.000834834	0.856145	0.143855	0.257779	NA	NA	NA	NA	NA	0.257779	NA	NA	NA	NA	NA	1	0.916011	1	0.856145
146	1810022K09Rik	0.604567	0.0239151	0.324421	0.0342636	0.0128332	0.369637	0.630363	6.78037	NA	NA	NA	NA	NA	6.63281	NA	NA	NA	NA	NA	1	0.604567	2	0.630363
147	1810026B05Rik	0.915072	0.0260401	0.0290023	0.0290605	0.000825313	0.857095	0.142905	2.25909	NA	NA	NA	NA	NA	2.25909	NA	NA	NA	NA	NA	1	0.915072	1	0.857095
148	1810026J23Rik	0.901738	0.0325238	0.0305459	0.0340909	0.00110173	0.857135	0.142865	3.95364	NA	NA	NA	NA	NA	3.95364	NA	NA	NA	NA	NA	1	0.901738	1	0.857135
149	1810030O07Rik	0.9217	0.0258775	0.0260651	0.0256258	0.000731801	0.843338	0.156662	1.62744	NA	NA	NA	NA	NA	1.62744	NA	NA	NA	NA	NA	1	0.9217	1	0.843338
150	1810032O08Rik	0.885283	0.0323199	0.0365807	0.0444813	0.00133549	0.809041	0.190959	1.6916	NA	NA	NA	NA	NA	1.6916	NA	NA	NA	NA	NA	1	0.885283	1	0.809041
151	1810034E14Rik	0.905573	0.0322327	0.0329659	0.0280555	0.00117338	0.838859	0.161141	1.93027	NA	NA	NA	NA	NA	1.93027	NA	NA	NA	NA	NA	1	0.905573	1	0.838859
152	1810037I17Rik	0.891058	0.0433473	0.0257815	0.0385585	0.00125419	0.817488	0.182512	4.45243	NA	NA	NA	NA	NA	4.45243	NA	NA	NA	NA	NA	1	0.891058	1	0.817488
153	1810041H14Rik	0.879741	0.0422365	0.0474424	0.0283025	0.00227772	0.824103	0.175897	0.64018	NA	NA	NA	NA	NA	0.64018	NA	NA	NA	NA	NA	1	0.879741	1	0.824103
154	1810043G02Rik	0.914923	0.0280958	0.0268766	0.0292788	0.000825338	0.823186	0.176814	1.30981	NA	NA	NA	NA	NA	1.30981	NA	NA	NA	NA	NA	1	0.914923	1	0.823186
155	1810043H04Rik	0.791114	0.03306	0.141835	0.0280638	0.00592716	0.725222	0.274778	5.66821	NA	NA	NA	NA	NA	5.66821	NA	NA	NA	NA	NA	1	0.791114	1	0.725222
156	1810044D09Rik	0.875561	0.0263473	0.0647641	0.0313783	0.00194888	0.772587	0.227413	2.49698	NA	NA	NA	NA	NA	2.49698	NA	NA	NA	NA	NA	1	0.875561	1	0.772587
157	1810046K07Rik	0.858269	0.0705149	0.0254004	0.0437293	0.00208688	0.729318	0.270682	-0.993406	NA	NA	NA	NA	NA	-0.993406	NA	NA	NA	NA	NA	1	0.858269	1	0.729318
158	1810053B23Rik	0.895132	0.0248657	0.0418049	0.0370367	0.00116129	0.000614119	0.999386	-2.44321	NA	NA	NA	NA	NA	0.796819	NA	NA	NA	NA	NA	1	0.895132	2	0.999386
159	1810055G02Rik	0.417378	0.0391001	0.422395	0.0815577	0.0395701	0.779587	0.220413	3.56291	NA	NA	NA	NA	NA	3.56291	-0.613964	0.0017644	1.22793	0.172322	11.989	3	0.422395	1	0.779587
160	1810058I24Rik	1.04e-05	5.77e-07	0.944752	0.00259513	0.0526418	5.61e-11	1	4.48038	NA	NA	NA	NA	NA	5.20237	-0.390511	0.311029	0.998474	0.0959634	9.43092	3	0.944752	2	1
161	1810062G17Rik	0.912043	0.0291711	0.0271201	0.0307979	0.000867418	0.810675	0.189325	-0.214471	NA	NA	NA	NA	NA	-0.214471	NA	NA	NA	NA	NA	1	0.912043	1	0.810675
162	1810064F22Rik	0.887311	0.0333239	0.0479937	0.0295687	0.00180245	0.40201	0.59799	1.68727	NA	NA	NA	NA	NA	0.966161	NA	NA	NA	NA	NA	1	0.887311	2	0.59799
163	2010001A14Rik	0.912569	0.0261436	0.0322592	0.0281039	0.000924173	0.757476	0.242524	1.59944	NA	NA	NA	NA	NA	1.59944	NA	NA	NA	NA	NA	1	0.912569	1	0.757476
164	2010003K11Rik	0.889035	0.0389273	0.0388322	0.0315056	0.00170031	0.544893	0.455107	3.40491	NA	NA	NA	NA	NA	3.40491	NA	NA	NA	NA	NA	1	0.889035	1	0.544893
165	2010012O05Rik	0.910766	0.0259315	0.0314767	0.0309291	0.000896211	0.741126	0.258874	1.29287	NA	NA	NA	NA	NA	1.29287	NA	NA	NA	NA	NA	1	0.910766	1	0.741126
166	2010016I18Rik	0.887322	0.0496639	0.0271022	0.0343945	0.00151692	0.845749	0.154251	-1.35577	NA	NA	NA	NA	NA	-1.35577	NA	NA	NA	NA	NA	1	0.887322	1	0.845749
167	2010107E04Rik	0.0310054	0.00154114	0.70141	0.231179	0.034864	0.669251	0.330749	8.99648	NA	NA	NA	NA	NA	8.99648	0.0385823	-0.227042	0.460593	0.0255985	18.643	3	0.70141	1	0.669251
168	2010107G23Rik	0.837769	0.0581294	0.0359485	0.0656587	0.00249432	0.576022	0.423978	0.226662	NA	NA	NA	NA	NA	0.226662	NA	NA	NA	NA	NA	1	0.837769	1	0.576022
169	2010109A12Rik	0.919886	0.0255523	0.0273999	0.0264012	0.000761104	0.806877	0.193123	-2.17348	NA	NA	NA	NA	NA	-2.17348	NA	NA	NA	NA	NA	1	0.919886	1	0.806877
170	2010111I01Rik	0.734143	0.04415	0.12661	0.0874824	0.00761412	0.851655	0.148345	3.75676	NA	NA	NA	NA	NA	3.75676	NA	NA	NA	NA	NA	1	0.734143	1	0.851655
171	2010204K13Rik	0.905665	0.0291537	0.0327878	0.0313382	0.00105545	0.859255	0.140745	-2.35934	NA	NA	NA	NA	NA	-2.35934	NA	NA	NA	NA	NA	1	0.905665	1	0.859255
172	2010300C02Rik	0.921531	0.0255981	0.0262205	0.0259219	0.000728347	0.930906	0.0690938	-5.12633	NA	NA	NA	NA	NA	-5.12633	NA	NA	NA	NA	NA	1	0.921531	1	0.930906
173	2010308F09Rik	0.92156	0.0255989	0.0262008	0.0259122	0.000727802	0.931789	0.0682111	-5.17838	NA	NA	NA	NA	NA	-5.17838	NA	NA	NA	NA	NA	1	0.92156	1	0.931789
174	2010315B03Rik	0.914767	0.0263972	0.0289074	0.0290942	0.000834173	0.855006	0.144994	2.98207	NA	NA	NA	NA	NA	2.98207	NA	NA	NA	NA	NA	1	0.914767	1	0.855006
175	2010320M18Rik	0.894038	0.031037	0.0428686	0.0305677	0.00148821	0.738151	0.261849	2.9777	NA	NA	NA	NA	NA	2.9777	NA	NA	NA	NA	NA	1	0.894038	1	0.738151
176	2200002D01Rik	0.693165	0.150459	0.0507575	0.0946008	0.0110175	0.00570463	0.994295	5.17348	NA	NA	NA	NA	NA	4.74219	NA	NA	NA	NA	NA	1	0.693165	2	0.994295
177	2210010C04Rik	0.921524	0.0262217	0.0255979	0.0259284	0.000728382	0.931723	0.0682773	-5.17248	NA	NA	NA	NA	NA	-5.17248	NA	NA	NA	NA	NA	1	0.921524	1	0.931723
178	2210011C24Rik	0.920169	0.0255603	0.0271388	0.0263781	0.000753857	0.903478	0.0965215	-4.15944	NA	NA	NA	NA	NA	-4.15944	NA	NA	NA	NA	NA	1	0.920169	1	0.903478
179	2210013O21Rik	0.901217	0.0361114	0.0360272	0.0252012	0.0014436	0.76242	0.23758	1.60223	NA	NA	NA	NA	NA	1.60223	NA	NA	NA	NA	NA	1	0.901217	1	0.76242
180	2210015D19Rik	0.920295	0.0266758	0.0258431	0.026437	0.000749092	0.85711	0.14289	1.8554	NA	NA	NA	NA	NA	1.8554	NA	NA	NA	NA	NA	1	0.920295	1	0.85711
181	2210016F16Rik	0.900331	0.0277786	0.0341552	0.0366817	0.00105382	0.857137	0.142863	3.36003	NA	NA	NA	NA	NA	3.36003	NA	NA	NA	NA	NA	1	0.900331	1	0.857137
182	2210016L21Rik	0.916986	0.0295822	0.0261681	0.02642	0.000844189	0.843079	0.156921	2.6262	NA	NA	NA	NA	NA	2.6262	NA	NA	NA	NA	NA	1	0.916986	1	0.843079
183	2210018M11Rik	0.916246	0.0282185	0.0261287	0.0286023	0.000804711	0.857116	0.142884	1.12003	NA	NA	NA	NA	NA	1.12003	NA	NA	NA	NA	NA	1	0.916246	1	0.857116
184	2210039B01Rik	0.83416	0.0295138	0.0629876	0.0711104	0.00222859	0.849778	0.150222	1.02532	NA	NA	NA	NA	NA	1.02532	NA	NA	NA	NA	NA	1	0.83416	1	0.849778
185	2210404O09Rik	0.916738	0.0270031	0.0269204	0.0285451	0.000792958	0.857133	0.142867	-0.0790802	NA	NA	NA	NA	NA	-0.0790802	NA	NA	NA	NA	NA	1	0.916738	1	0.857133
186	2210406O10Rik	0.914875	0.0309611	0.0254136	0.0278898	0.000860046	0.863617	0.136383	-1.99249	NA	NA	NA	NA	NA	-1.99249	NA	NA	NA	NA	NA	1	0.914875	1	0.863617
187	2210408F21Rik	0.188534	0.00644288	0.721788	0.0585692	0.024666	0.8571	0.1429	3.99772	NA	NA	NA	NA	NA	3.99772	-0.410713	-0.00251579	0.821442	0.102739	12.0234	3	0.721788	1	0.8571
188	2210408I21Rik	0.913868	0.0310467	0.026182	0.0280139	0.000889477	0.848929	0.151071	0.614833	NA	NA	NA	NA	NA	0.614833	NA	NA	NA	NA	NA	1	0.913868	1	0.848929
189	2210417A02Rik	0.913695	0.0319576	0.027158	0.0262399	0.000949885	0.785144	0.214856	1.02297	NA	NA	NA	NA	NA	1.02297	NA	NA	NA	NA	NA	1	0.913695	1	0.785144
190	2300009A05Rik	0.716539	0.0455078	0.200057	0.0251904	0.0127057	0.856938	0.143062	4.76897	NA	NA	NA	NA	NA	4.76897	NA	NA	NA	NA	NA	1	0.716539	1	0.856938
191	2310001H17Rik	0.871086	0.0448626	0.0299066	0.0526049	0.00154025	0.85364	0.14636	4.20642	NA	NA	NA	NA	NA	4.20642	NA	NA	NA	NA	NA	1	0.871086	1	0.85364
192	2310001K24Rik	0.903952	0.0288273	0.0334343	0.0327206	0.00106623	0.860696	0.139304	-2.16227	NA	NA	NA	NA	NA	-2.16227	NA	NA	NA	NA	NA	1	0.903952	1	0.860696
193	2310005A03Rik	0.921565	0.0255991	0.0261964	0.0259119	0.00072768	0.931773	0.0682274	-5.17741	NA	NA	NA	NA	NA	-5.17741	NA	NA	NA	NA	NA	1	0.921565	1	0.931773
194	2310009A05Rik	0.873362	0.0529364	0.0458008	0.0251249	0.00277609	0.61995	0.38005	4.82763	NA	NA	NA	NA	NA	4.82763	NA	NA	NA	NA	NA	1	0.873362	1	0.61995
195	2310009B15Rik	0.742959	0.0642351	0.0615976	0.125883	0.00532563	0.854686	0.145314	3.39019	NA	NA	NA	NA	NA	3.39019	NA	NA	NA	NA	NA	1	0.742959	1	0.854686
196	2310010J17Rik	0.885801	0.0370548	0.042381	0.0329905	0.00177288	0.849099	0.150901	3.79841	NA	NA	NA	NA	NA	3.79841	NA	NA	NA	NA	NA	1	0.885801	1	0.849099
197	2310011J03Rik	0.90025	0.0285006	0.0333217	0.036873	0.00105491	0.849067	0.150933	3.29205	NA	NA	NA	NA	NA	3.29205	NA	NA	NA	NA	NA	1	0.90025	1	0.849067
198	2310015A10Rik	0.839615	0.0324724	0.0673421	0.0579659	0.00260448	0.833524	0.166476	0.665595	NA	NA	NA	NA	NA	0.665595	NA	NA	NA	NA	NA	1	0.839615	1	0.833524
199	2310022A10Rik	0.922404	0.0256296	0.0256242	0.0256304	0.000711986	0.857134	0.142866	0.00273009	NA	NA	NA	NA	NA	0.00273009	NA	NA	NA	NA	NA	1	0.922404	1	0.857134
200	2310022B05Rik	0.866598	0.024479	0.0618603	0.0453154	0.00174738	0.782315	0.217685	1.83344	NA	NA	NA	NA	NA	1.83344	NA	NA	NA	NA	NA	1	0.866598	1	0.782315
201	2310030G06Rik	0.899295	0.0279912	0.0416104	0.0298085	0.00129516	0.840015	0.159985	3.48339	NA	NA	NA	NA	NA	3.48339	NA	NA	NA	NA	NA	1	0.899295	1	0.840015
202	2310033P09Rik	0.905524	0.0297502	0.029512	0.0342445	0.000969591	0.854733	0.145267	2.12816	NA	NA	NA	NA	NA	2.12816	NA	NA	NA	NA	NA	1	0.905524	1	0.854733
203	2310034O05Rik	0.916235	0.025451	0.0295933	0.0278988	0.000822036	0.855686	0.144314	-2.83503	NA	NA	NA	NA	NA	-2.83503	NA	NA	NA	NA	NA	1	0.916235	1	0.855686
204	2310035C23Rik	0.791798	0.0334476	0.0747262	0.0968715	0.00315663	0.814697	0.185303	2.82141	NA	NA	NA	NA	NA	2.82141	NA	NA	NA	NA	NA	1	0.791798	1	0.814697
205	2310036O22Rik	0.326152	0.0311898	0.182961	0.442201	0.0174965	0.679218	0.320782	5.86164	0.0559885	-0.124627	0.273252	0.0233085	19.6128	5.86164	0.0559885	-0.124627	0.273252	0.0233085	19.6128	4	0.442201	1	0.679218
206	2310039H08Rik	0.68315	0.10139	0.0385956	0.171136	0.00572817	0.332504	0.667496	5.97165	NA	NA	NA	NA	NA	5.81428	NA	NA	NA	NA	NA	1	0.68315	2	0.667496
207	2310039L15Rik	0.881926	0.0244994	0.0568821	0.0351119	0.00158015	0.726438	0.273562	-1.36767	NA	NA	NA	NA	NA	-1.36767	NA	NA	NA	NA	NA	1	0.881926	1	0.726438
208	2310040G24Rik	0.913288	0.0275	0.0284663	0.0298882	0.00085715	0.853433	0.146567	2.3398	NA	NA	NA	NA	NA	2.3398	NA	NA	NA	NA	NA	1	0.913288	1	0.853433
209	2310045N01Rik	0.898453	0.0293503	0.033139	0.0379747	0.00108257	0.646753	0.353247	3.13585	NA	NA	NA	NA	NA	3.13585	NA	NA	NA	NA	NA	1	0.898453	1	0.646753
210	2310045n01rik-mef2b	0.805318	0.107139	0.0306164	0.052854	0.00407317	0.80056	0.19944	1.68871	NA	NA	NA	NA	NA	1.68871	NA	NA	NA	NA	NA	1	0.805318	1	0.80056
211	2310047M10Rik	0.899317	0.0311381	0.032965	0.0354391	0.00114138	0.828313	0.171687	2.62116	NA	NA	NA	NA	NA	2.62116	NA	NA	NA	NA	NA	1	0.899317	1	0.828313
212	2310057M21Rik	0.920778	0.0255864	0.0267665	0.0261251	0.00074378	0.824578	0.175422	0.257611	NA	NA	NA	NA	NA	0.257611	NA	NA	NA	NA	NA	1	0.920778	1	0.824578
213	2310061I04Rik	0.916336	0.0276308	0.0276115	0.0275891	0.000832585	0.83192	0.16808	2.76977	NA	NA	NA	NA	NA	2.76977	NA	NA	NA	NA	NA	1	0.916336	1	0.83192
214	2310067B10Rik	0.906546	0.0281022	0.0315081	0.0328667	0.000976727	0.84219	0.15781	2.87228	NA	NA	NA	NA	NA	2.87228	NA	NA	NA	NA	NA	1	0.906546	1	0.84219
215	2310068J16Rik	0.920706	0.0255824	0.0268517	0.0261135	0.000746092	0.855826	0.144174	-0.0378895	NA	NA	NA	NA	NA	-0.0378895	NA	NA	NA	NA	NA	1	0.920706	1	0.855826
216	2410002F23Rik	0.839858	0.0269103	0.0930501	0.0372005	0.00298146	0.802638	0.197362	2.0807	NA	NA	NA	NA	NA	2.0807	NA	NA	NA	NA	NA	1	0.839858	1	0.802638
217	2410003L11Rik	0.921632	0.0256009	0.0261636	0.025877	0.000726767	0.903953	0.0960475	-4.17689	NA	NA	NA	NA	NA	-4.17689	NA	NA	NA	NA	NA	1	0.921632	1	0.903953
218	2410004B18Rik	0.895414	0.029081	0.0356213	0.0387272	0.0011569	0.857096	0.142904	2.30777	NA	NA	NA	NA	NA	2.30777	NA	NA	NA	NA	NA	1	0.895414	1	0.857096
219	2410006H16Rik	0.609795	0.0251261	0.241369	0.113765	0.00994541	0.208331	0.791669	5.4695	NA	NA	NA	NA	NA	5.19574	NA	NA	NA	NA	NA	1	0.609795	2	0.791669
220	2410015M20Rik	0.277136	0.0182533	0.304612	0.379935	0.020063	0.036733	0.963267	7.15429	0.0164832	-0.120363	0.242972	0.0169809	18.5199	6.95804	0.0164832	-0.120363	0.242972	0.0174598	18.5199	4	0.379935	2	0.963267
221	2410016O06Rik	0.891729	0.0360461	0.0334847	0.0373868	0.00135355	0.856953	0.143047	1.99361	NA	NA	NA	NA	NA	1.99361	NA	NA	NA	NA	NA	1	0.891729	1	0.856953
222	2410089E03Rik	0.922404	0.0256296	0.0256242	0.0256304	0.000711986	0.857134	0.142866	0.00273009	NA	NA	NA	NA	NA	0.00273009	NA	NA	NA	NA	NA	1	0.922404	1	0.857134
223	2410127L17Rik	0.916976	0.0262264	0.0277686	0.0282352	0.00079421	0.85469	0.14531	3.40621	NA	NA	NA	NA	NA	3.40621	NA	NA	NA	NA	NA	1	0.916976	1	0.85469
224	2410131K14Rik	0.898517	0.0301766	0.0332642	0.0369246	0.00111717	2.12e-05	0.999979	2.85172	NA	NA	NA	NA	NA	1.66848	NA	NA	NA	NA	NA	1	0.898517	2	0.999979
225	2500002B13Rik	0.921172	0.0255954	0.0264838	0.0260131	0.00073587	0.819826	0.180174	0.190507	NA	NA	NA	NA	NA	0.190507	NA	NA	NA	NA	NA	1	0.921172	1	0.819826
226	2500004C02Rik	0.922404	0.0256296	0.0256242	0.0256304	0.000711986	0.857134	0.142866	0.00273009	NA	NA	NA	NA	NA	0.00273009	NA	NA	NA	NA	NA	1	0.922404	1	0.857134
227	2510002D24Rik	0.862206	0.0400612	0.0360237	0.0600351	0.00167379	0.856953	0.143047	3.4328	NA	NA	NA	NA	NA	3.4328	NA	NA	NA	NA	NA	1	0.862206	1	0.856953
228	2510003B16Rik	0.92057	0.0260522	0.0261869	0.0264496	0.00074109	0.875771	0.124229	-3.1686	NA	NA	NA	NA	NA	-3.1686	NA	NA	NA	NA	NA	1	0.92057	1	0.875771
229	2510009E07Rik	0.912917	0.027156	0.032036	0.0269382	0.000952957	0.856787	0.143213	1.40311	NA	NA	NA	NA	NA	1.40311	NA	NA	NA	NA	NA	1	0.912917	1	0.856787
230	2510039O18Rik	0.8812	0.0270094	0.0511601	0.039062	0.00156809	0.850753	0.149247	3.47703	NA	NA	NA	NA	NA	3.47703	NA	NA	NA	NA	NA	1	0.8812	1	0.850753
231	2610001J05Rik	0.867941	0.0256463	0.0579854	0.046714	0.00171338	0.842077	0.157923	2.54704	NA	NA	NA	NA	NA	2.54704	NA	NA	NA	NA	NA	1	0.867941	1	0.842077
232	2610002M06Rik	0.914594	0.025729	0.0299211	0.0289139	0.00084173	0.850136	0.149864	2.02238	NA	NA	NA	NA	NA	2.02238	NA	NA	NA	NA	NA	1	0.914594	1	0.850136
233	2610005L07Rik	0.921385	0.0256511	0.0263596	0.02587	0.000733843	0.844284	0.155716	2.73992	NA	NA	NA	NA	NA	2.73992	NA	NA	NA	NA	NA	1	0.921385	1	0.844284
234	2610008E11Rik	0.907929	0.0281808	0.0300289	0.0329287	0.000932053	0.843637	0.156363	1.89959	NA	NA	NA	NA	NA	1.89959	NA	NA	NA	NA	NA	1	0.907929	1	0.843637
235	2610015P09Rik	0.920519	0.0255772	0.0268471	0.0263108	0.000745964	0.85543	0.14457	0.042548	NA	NA	NA	NA	NA	0.042548	NA	NA	NA	NA	NA	1	0.920519	1	0.85543
236	2610016A17Rik	0.921531	0.0255981	0.0262205	0.0259219	0.000728347	0.930906	0.0690938	-5.12633	NA	NA	NA	NA	NA	-5.12633	NA	NA	NA	NA	NA	1	0.921531	1	0.930906
237	2610020C07Rik	0.913336	0.0253775	0.0321095	0.0282849	0.000892179	0.842655	0.157345	-0.122124	NA	NA	NA	NA	NA	-0.122124	NA	NA	NA	NA	NA	1	0.913336	1	0.842655
238	2610020H08Rik	0.918819	0.0279624	0.0264863	0.0259262	0.000806055	0.780835	0.219165	0.532238	NA	NA	NA	NA	NA	0.532238	NA	NA	NA	NA	NA	1	0.918819	1	0.780835
239	2610027K06Rik	0.918572	0.0270327	0.0272118	0.0263829	0.000800816	0.8706	0.1294	-2.84141	NA	NA	NA	NA	NA	-2.84141	NA	NA	NA	NA	NA	1	0.918572	1	0.8706
240	2610035D17Rik	0.91866	0.0255187	0.0279943	0.0270489	0.000777631	0.645593	0.354407	-1.99163	NA	NA	NA	NA	NA	-1.99163	NA	NA	NA	NA	NA	1	0.91866	1	0.645593
241	2610044O15Rik8	0.915763	0.0258464	0.0307496	0.0267726	0.000867875	0.850503	0.149497	1.20796	NA	NA	NA	NA	NA	1.20796	NA	NA	NA	NA	NA	1	0.915763	1	0.850503
242	2610203C22Rik	0.904866	0.0305405	0.0376278	0.0256957	0.00126999	0.853711	0.146289	0.58702	NA	NA	NA	NA	NA	0.58702	NA	NA	NA	NA	NA	1	0.904866	1	0.853711
243	2610301B20Rik	0.913569	0.0267433	0.029192	0.0296407	0.00085455	0.855215	0.144785	1.32424	NA	NA	NA	NA	NA	1.32424	NA	NA	NA	NA	NA	1	0.913569	1	0.855215
244	2610306M01Rik	0.913604	0.025944	0.0327297	0.0267926	0.00092944	0.82122	0.17878	0.640916	NA	NA	NA	NA	NA	0.640916	NA	NA	NA	NA	NA	1	0.913604	1	0.82122
245	2610307P16Rik	0.920955	0.026486	0.0255824	0.0262411	0.000735732	0.0124735	0.987526	-0.170046	NA	NA	NA	NA	NA	-2.43694	NA	NA	NA	NA	NA	1	0.920955	2	0.987526
246	2610507B11Rik	0.898325	0.0266324	0.0371004	0.0368423	0.00109991	0.846854	0.153146	5.09905	NA	NA	NA	NA	NA	5.09905	NA	NA	NA	NA	NA	1	0.898325	1	0.846854
247	2610507I01Rik	0.841998	0.0447753	0.0446876	0.0661631	0.00237637	0.856642	0.143358	2.72183	NA	NA	NA	NA	NA	2.72183	NA	NA	NA	NA	NA	1	0.841998	1	0.856642
248	2610524H06Rik	0.907056	0.02899	0.0309498	0.0320146	0.000989174	0.858746	0.141254	-2.35365	NA	NA	NA	NA	NA	-2.35365	NA	NA	NA	NA	NA	1	0.907056	1	0.858746
249	2610528J11Rik	0.631049	0.0603786	0.0686874	0.233313	0.006572	0.855271	0.144729	3.11899	NA	NA	NA	NA	NA	3.11899	NA	NA	NA	NA	NA	1	0.631049	1	0.855271
250	2700029M09Rik	0.907529	0.0305839	0.0277063	0.0332467	0.000933706	0.603189	0.396811	2.18109	NA	NA	NA	NA	NA	2.18109	NA	NA	NA	NA	NA	1	0.907529	1	0.603189
251	2700038G22Rik	0.921557	0.0262033	0.0255988	0.025913	0.000727869	0.931794	0.0682059	-5.17674	NA	NA	NA	NA	NA	-5.17674	NA	NA	NA	NA	NA	1	0.921557	1	0.931794
252	2700046G09Rik	0.914878	0.0254203	0.0309039	0.0279386	0.000858679	0.829293	0.170707	-0.167396	NA	NA	NA	NA	NA	-0.167396	NA	NA	NA	NA	NA	1	0.914878	1	0.829293
253	2700049A03Rik	0.875915	0.0320417	0.0396423	0.0509513	0.00145015	0.852927	0.147073	0.356116	NA	NA	NA	NA	NA	0.356116	NA	NA	NA	NA	NA	1	0.875915	1	0.852927
254	2700060E02Rik	0.861736	0.0345135	0.0423044	0.0597515	0.00169434	0.172002	0.827998	5.62858	NA	NA	NA	NA	NA	5.42999	NA	NA	NA	NA	NA	1	0.861736	2	0.827998
255	2700062C07Rik	0.919929	0.0265871	0.0259024	0.0268331	0.000748611	0.772268	0.227732	2.37153	NA	NA	NA	NA	NA	2.37153	NA	NA	NA	NA	NA	1	0.919929	1	0.772268
256	2700069I18Rik	0.912325	0.0322302	0.0253424	0.0292073	0.000895283	0.837587	0.162413	-2.58162	NA	NA	NA	NA	NA	-2.58162	NA	NA	NA	NA	NA	1	0.912325	1	0.837587
257	2700081O15Rik	0.908974	0.0266282	0.0337422	0.0296671	0.000988473	0.85122	0.14878	0.157201	NA	NA	NA	NA	NA	0.157201	NA	NA	NA	NA	NA	1	0.908974	1	0.85122
258	2700094K13Rik	0.587656	0.0352165	0.262311	0.0990966	0.0157195	3.07e-05	0.999969	4.70603	NA	NA	NA	NA	NA	4.1349	NA	NA	NA	NA	NA	1	0.587656	2	0.999969
259	2700097O09Rik	0.904638	0.0286695	0.0331914	0.0324489	0.00105189	0.856433	0.143567	1.75164	NA	NA	NA	NA	NA	1.75164	NA	NA	NA	NA	NA	1	0.904638	1	0.856433
260	2700099C18Rik	0.921567	0.0255991	0.026202	0.0259036	0.000727834	0.931177	0.0688232	-5.14215	NA	NA	NA	NA	NA	-5.14215	NA	NA	NA	NA	NA	1	0.921567	1	0.931177
261	2810001G20Rik	0.908905	0.0336626	0.0299105	0.0264141	0.00110778	0.830662	0.169338	1.4618	NA	NA	NA	NA	NA	1.4618	NA	NA	NA	NA	NA	1	0.908905	1	0.830662
262	2810002D19Rik	0.912953	0.0262717	0.0328977	0.0269312	0.000946686	0.802662	0.197338	0.558622	NA	NA	NA	NA	NA	0.558622	NA	NA	NA	NA	NA	1	0.912953	1	0.802662
263	2810004N23Rik	0.911166	0.0290708	0.031591	0.0271646	0.00100792	0.260506	0.739494	4.1648	NA	NA	NA	NA	NA	3.85804	NA	NA	NA	NA	NA	1	0.911166	2	0.739494
264	2810006K23Rik	0.912464	0.0267732	0.0293673	0.0305334	0.000861686	0.85021	0.14979	2.23351	NA	NA	NA	NA	NA	2.23351	NA	NA	NA	NA	NA	1	0.912464	1	0.85021
265	2810013P06Rik	0.905712	0.0365379	0.0253596	0.0313672	0.00102305	0.630693	0.369307	1.98311	NA	NA	NA	NA	NA	1.98311	NA	NA	NA	NA	NA	1	0.905712	1	0.630693
266	2810021J22Rik	0.91351	0.0301408	0.0268823	0.0285801	0.00088697	0.857133	0.142867	-0.165864	NA	NA	NA	NA	NA	-0.165864	NA	NA	NA	NA	NA	1	0.91351	1	0.857133
267	2810025M15Rik	0.909411	0.0316152	0.0319808	0.0258812	0.0011118	0.853822	0.146178	2.39465	NA	NA	NA	NA	NA	2.39465	NA	NA	NA	NA	NA	1	0.909411	1	0.853822
268	2810047C21Rik1	0.916912	0.0270298	0.0272009	0.0280552	0.00080186	0.850391	0.149609	-0.260592	NA	NA	NA	NA	NA	-0.260592	NA	NA	NA	NA	NA	1	0.916912	1	0.850391
269	2810403A07Rik	0.917593	0.0257189	0.0284271	0.027464	0.000796772	0.828155	0.171845	3.83539	NA	NA	NA	NA	NA	3.83539	NA	NA	NA	NA	NA	1	0.917593	1	0.828155
270	2810403D21Rik	0.878586	0.0586149	0.0332701	0.0273098	0.00221962	0.832757	0.167243	-0.921337	NA	NA	NA	NA	NA	-0.921337	NA	NA	NA	NA	NA	1	0.878586	1	0.832757
271	2810408I11Rik	0.0600377	0.00404882	0.471412	0.432711	0.0317911	0.77512	0.22488	2.07997	NA	NA	NA	NA	NA	2.07997	-0.387248	-0.818086	1.81022	0.435155	16.3113	3	0.471412	1	0.77512
272	2810410L24Rik	0.918335	0.026679	0.0267856	0.0274218	0.00077816	0.855991	0.144009	0.118207	NA	NA	NA	NA	NA	0.118207	NA	NA	NA	NA	NA	1	0.918335	1	0.855991
273	2810417H13Rik	0.89004	0.0488732	0.0314168	0.0279447	0.00172514	0.85872	0.14128	-1.70122	NA	NA	NA	NA	NA	-1.70122	NA	NA	NA	NA	NA	1	0.89004	1	0.85872
274	2810428I15Rik	0.729429	0.0452158	0.111698	0.106733	0.00692393	0.602833	0.397167	5.7342	NA	NA	NA	NA	NA	5.7342	NA	NA	NA	NA	NA	1	0.729429	1	0.602833
275	2810454H06Rik	0.916849	0.026086	0.0285328	0.0277204	0.00081181	0.865843	0.134157	-2.84188	NA	NA	NA	NA	NA	-2.84188	NA	NA	NA	NA	NA	1	0.916849	1	0.865843
276	2810459M11Rik	0.809835	0.0310801	0.0709387	0.0854242	0.00272251	0.854637	0.145363	4.8314	NA	NA	NA	NA	NA	4.8314	NA	NA	NA	NA	NA	1	0.809835	1	0.854637
277	2810474O19Rik	0.873942	0.0335904	0.0432918	0.0475116	0.00166394	0.65995	0.34005	2.68587	NA	NA	NA	NA	NA	2.68587	NA	NA	NA	NA	NA	1	0.873942	1	0.65995
278	2900005J15Rik	0.919604	0.0263967	0.0263555	0.0268871	0.000756521	0.850128	0.149872	0.811348	NA	NA	NA	NA	NA	0.811348	NA	NA	NA	NA	NA	1	0.919604	1	0.850128
279	2900008C10Rik	0.920322	0.0270641	0.025566	0.0262959	0.000751823	0.855271	0.144729	-0.527569	NA	NA	NA	NA	NA	-0.527569	NA	NA	NA	NA	NA	1	0.920322	1	0.855271
280	2900009J06Rik	0.900278	0.0307128	0.0400902	0.027551	0.00136767	0.849902	0.150098	0.764054	NA	NA	NA	NA	NA	0.764054	NA	NA	NA	NA	NA	1	0.900278	1	0.849902
281	2900026A02Rik	0.557366	0.0868734	0.231333	0.0883716	0.0360565	0.0885111	0.911489	2.93775	NA	NA	NA	NA	NA	3.43578	NA	NA	NA	NA	NA	1	0.557366	2	0.911489
282	2900060B14Rik	0.909548	0.029035	0.0282102	0.0323066	0.000900538	0.854559	0.145441	1.90921	NA	NA	NA	NA	NA	1.90921	NA	NA	NA	NA	NA	1	0.909548	1	0.854559
283	2900076A07Rik	0.918635	0.0259503	0.0272643	0.0273802	0.000770181	0.857118	0.142882	1.07896	NA	NA	NA	NA	NA	1.07896	NA	NA	NA	NA	NA	1	0.918635	1	0.857118
284	2900097C17Rik	0.779923	0.0433414	0.115878	0.0544179	0.0064395	0.787024	0.212976	5.56578	NA	NA	NA	NA	NA	5.56578	NA	NA	NA	NA	NA	1	0.779923	1	0.787024
285	3000002C10Rik	0.915755	0.030211	0.0268777	0.0262698	0.000886703	0.857135	0.142865	-0.166428	NA	NA	NA	NA	NA	-0.166428	NA	NA	NA	NA	NA	1	0.915755	1	0.857135
286	3010026O09Rik	0.229505	0.00705798	0.587084	0.158298	0.0180547	0.683798	0.316202	2.00303	NA	NA	NA	NA	NA	2.00303	0.57267	0.583589	1.63527	0.4082	3.03607	3	0.587084	1	0.683798
287	3110001I22Rik	0.910795	0.0262097	0.0308783	0.0312279	0.000888576	0.762522	0.237478	1.00273	NA	NA	NA	NA	NA	1.00273	NA	NA	NA	NA	NA	1	0.910795	1	0.762522
288	3110002H16Rik	0.914964	0.0276085	0.0271659	0.0294416	0.000819714	0.829535	0.170465	2.96624	NA	NA	NA	NA	NA	2.96624	NA	NA	NA	NA	NA	1	0.914964	1	0.829535
289	3110009E18Rik	0.89864	0.0285594	0.0338288	0.0378965	0.0010751	0.857132	0.142868	0.154459	NA	NA	NA	NA	NA	0.154459	NA	NA	NA	NA	NA	1	0.89864	1	0.857132
290	3110021A11Rik	0.908273	0.0334843	0.0310724	0.0260245	0.00114551	0.857131	0.142869	-0.586017	NA	NA	NA	NA	NA	-0.586017	NA	NA	NA	NA	NA	1	0.908273	1	0.857131
291	3110021N24Rik	0.817768	0.0281034	0.0730577	0.0785601	0.0025107	0.278286	0.721714	1.22174	NA	NA	NA	NA	NA	1.9234	NA	NA	NA	NA	NA	1	0.817768	2	0.721714
292	3110039I08Rik	0.916832	0.0275358	0.0281569	0.02663	0.000845654	0.830674	0.169326	-1.26149	NA	NA	NA	NA	NA	-1.26149	NA	NA	NA	NA	NA	1	0.916832	1	0.830674
293	3110040N11Rik	0.911256	0.0328933	0.0259748	0.0289385	0.000937603	0.764672	0.235328	3.14417	NA	NA	NA	NA	NA	3.14417	NA	NA	NA	NA	NA	1	0.911256	1	0.764672
294	3110043O21Rik	0.853126	0.0483835	0.0344677	0.0620677	0.00195477	0.842598	0.157402	2.18079	NA	NA	NA	NA	NA	2.18079	NA	NA	NA	NA	NA	1	0.853126	1	0.842598
295	3110045C21Rik	0.865343	0.0523343	0.0433671	0.0363328	0.00262276	0.610344	0.389656	1.15383	NA	NA	NA	NA	NA	1.15383	NA	NA	NA	NA	NA	1	0.865343	1	0.610344
296	3110052M02Rik	0.90711	0.0252059	0.0357791	0.030911	0.000994195	0.724114	0.275886	0.587911	NA	NA	NA	NA	NA	0.587911	NA	NA	NA	NA	NA	1	0.90711	1	0.724114
297	3110056K07Rik	0.913012	0.029212	0.0309969	0.0257878	0.000991751	0.849729	0.150271	1.53288	NA	NA	NA	NA	NA	1.53288	NA	NA	NA	NA	NA	1	0.913012	1	0.849729
298	3110057O12Rik	0.851144	0.0310613	0.0582289	0.057441	0.00212498	0.798066	0.201934	3.11803	NA	NA	NA	NA	NA	3.11803	NA	NA	NA	NA	NA	1	0.851144	1	0.798066
299	3110062M04Rik	0.670762	0.0310739	0.124461	0.167937	0.00576584	0.847936	0.152064	2.79883	NA	NA	NA	NA	NA	2.79883	NA	NA	NA	NA	NA	1	0.670762	1	0.847936
300	3110070M22Rik	0.822439	0.0760136	0.0260177	0.0731253	0.00240468	0.600895	0.399105	-1.58449	NA	NA	NA	NA	NA	-1.58449	NA	NA	NA	NA	NA	1	0.822439	1	0.600895
301	3110079O15Rik	0.921541	0.0255984	0.0262061	0.0259265	0.000727948	0.93178	0.0682203	-5.17783	NA	NA	NA	NA	NA	-5.17783	NA	NA	NA	NA	NA	1	0.921541	1	0.93178
302	3110082I17Rik	0.18745	0.00555146	0.644959	0.142938	0.0191009	0.598127	0.401873	1.75593	NA	NA	NA	NA	NA	1.75593	-0.395024	0.848668	1.8722	0.533107	7.66402	3	0.644959	1	0.598127
303	3300002I08Rik	0.9202	0.0265074	0.026545	0.0259833	0.000764659	0.851514	0.148486	0.226392	NA	NA	NA	NA	NA	0.226392	NA	NA	NA	NA	NA	1	0.9202	1	0.851514
304	3632451O06Rik	0.921531	0.0255981	0.0262205	0.0259219	0.000728347	0.930906	0.0690938	-5.12633	NA	NA	NA	NA	NA	-5.12633	NA	NA	NA	NA	NA	1	0.921531	1	0.930906
305	3632454L22Rik	0.921528	0.025598	0.026215	0.0259311	0.000728195	0.931383	0.0686175	-5.15425	NA	NA	NA	NA	NA	-5.15425	NA	NA	NA	NA	NA	1	0.921528	1	0.931383
306	3830406C13Rik	0.883415	0.0310562	0.0379768	0.0462167	0.00133506	0.790342	0.209658	2.46936	NA	NA	NA	NA	NA	2.46936	NA	NA	NA	NA	NA	1	0.883415	1	0.790342
307	3930402G23Rik	0.725732	0.0695846	0.0577571	0.141388	0.00553786	2.42e-09	1	1.60936	NA	NA	NA	NA	NA	-1.79574	NA	NA	NA	NA	NA	1	0.725732	2	1
308	43525	0.603117	0.0456324	0.111439	0.23138	0.00843161	0.686755	0.313245	6.61446	NA	NA	NA	NA	NA	6.61446	NA	NA	NA	NA	NA	1	0.603117	1	0.686755
309	43526	0.788296	0.033642	0.14116	0.0308778	0.00602425	0.8196	0.1804	6.98817	NA	NA	NA	NA	NA	6.98817	NA	NA	NA	NA	NA	1	0.788296	1	0.8196
310	43527	0.922404	0.0256296	0.0256242	0.0256304	0.000711986	0.857134	0.142866	0.00273009	NA	NA	NA	NA	NA	0.00273009	NA	NA	NA	NA	NA	1	0.922404	1	0.857134
311	43529	0.490102	0.0183484	0.401069	0.0754657	0.0150152	0.455979	0.544021	5.2282	NA	NA	NA	NA	NA	5.39232	NA	NA	NA	NA	NA	1	0.490102	2	0.544021
312	43530	0.880749	0.0264514	0.0603769	0.030609	0.00181329	0.85685	0.14315	5.30219	NA	NA	NA	NA	NA	5.30219	NA	NA	NA	NA	NA	1	0.880749	1	0.85685
313	43531	0.762767	0.0475687	0.0665067	0.11901	0.00414758	0.839858	0.160142	3.37276	NA	NA	NA	NA	NA	3.37276	NA	NA	NA	NA	NA	1	0.762767	1	0.839858
314	43532	0.756941	0.0211334	0.154913	0.0626876	0.0043251	0.356193	0.643807	5.10786	NA	NA	NA	NA	NA	5.29511	NA	NA	NA	NA	NA	1	0.756941	2	0.643807
315	43709	0.919803	0.0276575	0.0259425	0.0258171	0.000780064	0.870816	0.129184	-2.85387	NA	NA	NA	NA	NA	-2.85387	NA	NA	NA	NA	NA	1	0.919803	1	0.870816
316	43710	0.883091	0.0421888	0.0285695	0.0447861	0.00136488	0.771288	0.228712	5.31709	NA	NA	NA	NA	NA	5.31709	NA	NA	NA	NA	NA	1	0.883091	1	0.771288
317	43712	0.881441	0.0288876	0.0419738	0.0463222	0.00137561	0.827496	0.172504	2.58159	NA	NA	NA	NA	NA	2.58159	NA	NA	NA	NA	NA	1	0.881441	1	0.827496
318	43713	0.917759	0.0254933	0.0287016	0.0272487	0.000797269	0.883126	0.116874	-3.5622	NA	NA	NA	NA	NA	-3.5622	NA	NA	NA	NA	NA	1	0.917759	1	0.883126
319	43714	0.91944	0.02554	0.0276004	0.0266532	0.000766679	0.903127	0.0968732	-4.14656	NA	NA	NA	NA	NA	-4.14656	NA	NA	NA	NA	NA	1	0.91944	1	0.903127
320	43715	0.848281	0.024506	0.0794893	0.0454272	0.00229636	0.850875	0.149125	4.50849	NA	NA	NA	NA	NA	4.50849	NA	NA	NA	NA	NA	1	0.848281	1	0.850875
321	43716	0.920042	0.026587	0.0265934	0.0260089	0.000768484	0.851181	0.148819	0.155991	NA	NA	NA	NA	NA	0.155991	NA	NA	NA	NA	NA	1	0.920042	1	0.851181
322	43717	0.777818	0.032199	0.155457	0.0280912	0.00643538	0.583872	0.416128	4.42094	NA	NA	NA	NA	NA	4.42094	NA	NA	NA	NA	NA	1	0.777818	1	0.583872
323	43718	0.886458	0.0359315	0.0316021	0.044727	0.00128095	0.852953	0.147047	2.9203	NA	NA	NA	NA	NA	2.9203	NA	NA	NA	NA	NA	1	0.886458	1	0.852953
324	43719	0.898643	0.0333043	0.0415094	0.0250045	0.00153837	0.0118737	0.988126	2.6875	NA	NA	NA	NA	NA	1.85828	NA	NA	NA	NA	NA	1	0.898643	2	0.988126
325	43723	0.680999	0.0297696	0.138138	0.145055	0.00603863	0.856978	0.143022	6.88822	NA	NA	NA	NA	NA	6.88822	NA	NA	NA	NA	NA	1	0.680999	1	0.856978
326	4430402I18Rik	0.90662	0.0251844	0.0364161	0.0307675	0.00101158	0.700073	0.299927	-1.70913	NA	NA	NA	NA	NA	-1.70913	NA	NA	NA	NA	NA	1	0.90662	1	0.700073
327	4632404H12Rik	0.914877	0.0264761	0.0303951	0.0273722	0.000879621	0.856067	0.143933	0.190259	NA	NA	NA	NA	NA	0.190259	NA	NA	NA	NA	NA	1	0.914877	1	0.856067
328	4632415L05Rik	0.92182	0.0260435	0.0256099	0.0258028	0.000723538	0.854674	0.145326	1.04201	NA	NA	NA	NA	NA	1.04201	NA	NA	NA	NA	NA	1	0.92182	1	0.854674
329	4632427E13Rik	0.830576	0.0595228	0.0316974	0.0759325	0.00227158	0.821765	0.178235	2.34796	NA	NA	NA	NA	NA	2.34796	NA	NA	NA	NA	NA	1	0.830576	1	0.821765
330	4632428C04Rik	0.920851	0.0266314	0.0255792	0.026199	0.000739762	0.868698	0.131302	-3.16782	NA	NA	NA	NA	NA	-3.16782	NA	NA	NA	NA	NA	1	0.920851	1	0.868698
331	4632428N05Rik	0.915732	0.0260659	0.0305331	0.0267994	0.000869111	0.848018	0.151982	1.58747	NA	NA	NA	NA	NA	1.58747	NA	NA	NA	NA	NA	1	0.915732	1	0.848018
332	4732416N19Rik	0.921529	0.0255981	0.0262141	0.0259306	0.000728171	0.931421	0.0685791	-5.15652	NA	NA	NA	NA	NA	-5.15652	NA	NA	NA	NA	NA	1	0.921529	1	0.931421
333	4732471J01Rik	0.909132	0.0297247	0.0301124	0.0300464	0.000984545	0.830511	0.169489	0.00357836	NA	NA	NA	NA	NA	0.00357836	NA	NA	NA	NA	NA	1	0.909132	1	0.830511
334	4732491K20Rik	0.921788	0.0260468	0.0256052	0.0258368	0.000723521	0.869056	0.130944	-3.17797	NA	NA	NA	NA	NA	-3.17797	NA	NA	NA	NA	NA	1	0.921788	1	0.869056
335	4831440E17Rik	0.919094	0.0268896	0.0269798	0.0262475	0.000789339	0.849865	0.150135	-0.167516	NA	NA	NA	NA	NA	-0.167516	NA	NA	NA	NA	NA	1	0.919094	1	0.849865
336	4833411C07Rik	0.121314	0.0647704	0.104604	0.653463	0.0558492	0.24814	0.75186	3.66178	0.369551	-0.127734	0.782008	0.10678	22.7288	3.25082	0.369551	-0.127734	0.782008	0.120278	22.7288	4	0.653463	2	0.75186
337	4833417C18Rik	0.899697	0.0269058	0.0360148	0.0363056	0.00107704	0.847286	0.152714	-0.845867	NA	NA	NA	NA	NA	-0.845867	NA	NA	NA	NA	NA	1	0.899697	1	0.847286
338	4833418N02Rik	0.910349	0.0291652	0.0318697	0.027595	0.00102102	0.755897	0.244103	0.831666	NA	NA	NA	NA	NA	0.831666	NA	NA	NA	NA	NA	1	0.910349	1	0.755897
339	4833419F23Rik	0.920111	0.0271612	0.0255586	0.0264147	0.000754477	0.903863	0.0961371	-4.17061	NA	NA	NA	NA	NA	-4.17061	NA	NA	NA	NA	NA	1	0.920111	1	0.903863
340	4833420G17Rik	0.842846	0.0301838	0.0880324	0.0357849	0.00315259	0.525876	0.474124	3.25997	NA	NA	NA	NA	NA	3.25997	NA	NA	NA	NA	NA	1	0.842846	1	0.525876
341	4833422C13Rik	0.916071	0.0300259	0.0254488	0.0276202	0.000834128	0.855647	0.144353	0.261347	NA	NA	NA	NA	NA	0.261347	NA	NA	NA	NA	NA	1	0.916071	1	0.855647
342	4833439L19Rik	0.123143	0.00486645	0.656611	0.189431	0.0259483	0.355962	0.644038	4.44409	NA	NA	NA	NA	NA	4.67959	-0.239245	-0.237882	0.674761	0.0720963	14.9891	3	0.656611	2	0.644038
343	4921506M07Rik	0.917072	0.0292298	0.0254761	0.0274104	0.000812	0.851857	0.148143	0.0807125	NA	NA	NA	NA	NA	0.0807125	NA	NA	NA	NA	NA	1	0.917072	1	0.851857
344	4921507P07Rik	0.921531	0.0255981	0.0262205	0.0259219	0.000728347	0.930906	0.0690938	-5.12633	NA	NA	NA	NA	NA	-5.12633	NA	NA	NA	NA	NA	1	0.921531	1	0.930906
345	4921511C10Rik	0.9115	0.02532	0.033107	0.0291536	0.00091966	0.859106	0.140894	-2.35895	NA	NA	NA	NA	NA	-2.35895	NA	NA	NA	NA	NA	1	0.9115	1	0.859106
346	4921524J17Rik	0.902857	0.0259922	0.0407189	0.0292598	0.00117225	0.832179	0.167821	2.48289	NA	NA	NA	NA	NA	2.48289	NA	NA	NA	NA	NA	1	0.902857	1	0.832179
347	4921531C22Rik	0.91275	0.0296037	0.0266036	0.0301801	0.000862847	0.855243	0.144757	-0.124773	NA	NA	NA	NA	NA	-0.124773	NA	NA	NA	NA	NA	1	0.91275	1	0.855243
348	4930402H24Rik	0.894043	0.0490586	0.0281037	0.0272525	0.00154212	0.650545	0.349455	3.16815	NA	NA	NA	NA	NA	3.16815	NA	NA	NA	NA	NA	1	0.894043	1	0.650545
349	4930404H11Rik	0.908576	0.0264364	0.0317888	0.0322737	0.000924941	0.826695	0.173305	0.449136	NA	NA	NA	NA	NA	0.449136	NA	NA	NA	NA	NA	1	0.908576	1	0.826695
350	4930404I05Rik	0.885216	0.0412237	0.0352035	0.0367177	0.0016394	0.849081	0.150919	-1.58352	NA	NA	NA	NA	NA	-1.58352	NA	NA	NA	NA	NA	1	0.885216	1	0.849081
351	4930404N11Rik	0.90107	0.0311364	0.0407345	0.0256512	0.00140758	0.759286	0.240714	0.224834	NA	NA	NA	NA	NA	0.224834	NA	NA	NA	NA	NA	1	0.90107	1	0.759286
352	4930405A21Rik	0.920072	0.0271518	0.0255576	0.0264643	0.000754218	0.868241	0.131759	-3.15477	NA	NA	NA	NA	NA	-3.15477	NA	NA	NA	NA	NA	1	0.920072	1	0.868241
353	4930405J17Rik	0.914584	0.0310003	0.025405	0.0281498	0.000861115	0.871061	0.128939	-2.57767	NA	NA	NA	NA	NA	-2.57767	NA	NA	NA	NA	NA	1	0.914584	1	0.871061
354	4930405O22Rik	0.901701	0.0282364	0.0327894	0.0362463	0.00102679	0.857131	0.142869	0.355995	NA	NA	NA	NA	NA	0.355995	NA	NA	NA	NA	NA	1	0.901701	1	0.857131
355	4930412C18Rik	0.916997	0.0292254	0.025474	0.0274919	0.000811876	0.845033	0.154967	0.117924	NA	NA	NA	NA	NA	0.117924	NA	NA	NA	NA	NA	1	0.916997	1	0.845033
356	4930413G21Rik	0.892677	0.030038	0.0490641	0.0265699	0.00165097	0.838174	0.161826	2.56745	NA	NA	NA	NA	NA	2.56745	NA	NA	NA	NA	NA	1	0.892677	1	0.838174
357	4930414N06Rik	0.905507	0.0278819	0.0315506	0.0340888	0.000971491	0.867308	0.132692	-2.56636	NA	NA	NA	NA	NA	-2.56636	NA	NA	NA	NA	NA	1	0.905507	1	0.867308
358	4930415O20Rik	0.921531	0.0255981	0.0262205	0.0259219	0.000728347	0.930906	0.0690938	-5.12633	NA	NA	NA	NA	NA	-5.12633	NA	NA	NA	NA	NA	1	0.921531	1	0.930906
359	4930430F08Rik	0.911462	0.0255726	0.032004	0.0300634	0.000897926	0.854716	0.145284	1.63952	NA	NA	NA	NA	NA	1.63952	NA	NA	NA	NA	NA	1	0.911462	1	0.854716
360	4930442L01Rik	0.897274	0.0303961	0.0356081	0.0355159	0.00120626	0.867808	0.132192	-2.16525	NA	NA	NA	NA	NA	-2.16525	NA	NA	NA	NA	NA	1	0.897274	1	0.867808
361	4930452B06Rik	0.883841	0.0511432	0.0245526	0.0390422	0.00142073	0.511632	0.488368	0.354496	NA	NA	NA	NA	NA	0.354496	NA	NA	NA	NA	NA	1	0.883841	1	0.511632
362	4930453N24Rik	0.917215	0.0265959	0.027511	0.0278806	0.000797719	0.842119	0.157881	4.03652	NA	NA	NA	NA	NA	4.03652	NA	NA	NA	NA	NA	1	0.917215	1	0.842119
363	4930455C13Rik	0.912933	0.0270861	0.0304112	0.0286673	0.000902279	0.843558	0.156442	1.37224	NA	NA	NA	NA	NA	1.37224	NA	NA	NA	NA	NA	1	0.912933	1	0.843558
364	4930455G09Rik	0.911761	0.030043	0.0279543	0.0293201	0.000921109	0.868871	0.131129	-2.36403	NA	NA	NA	NA	NA	-2.36403	NA	NA	NA	NA	NA	1	0.911761	1	0.868871
365	4930459C07Rik	0.869426	0.0559551	0.0286033	0.044175	0.00184087	1.73e-27	1	2.79514	NA	NA	NA	NA	NA	-2.27664	NA	NA	NA	NA	NA	1	0.869426	2	1
366	4930470H14Rik	0.908644	0.0284702	0.0299935	0.0319523	0.000939777	0.847707	0.152293	5.96185	NA	NA	NA	NA	NA	5.96185	NA	NA	NA	NA	NA	1	0.908644	1	0.847707
367	4930478L05Rik	0.921567	0.0255991	0.026202	0.0259036	0.000727834	0.931177	0.0688232	-5.14215	NA	NA	NA	NA	NA	-5.14215	NA	NA	NA	NA	NA	1	0.921567	1	0.931177
368	4930480G23Rik	0.915678	0.0304815	0.02687	0.0260762	0.000894461	0.840109	0.159891	-0.216464	NA	NA	NA	NA	NA	-0.216464	NA	NA	NA	NA	NA	1	0.915678	1	0.840109
369	4930480K23Rik	0.905979	0.0290539	0.0300366	0.0339672	0.000963247	0.857127	0.142873	0.157406	NA	NA	NA	NA	NA	0.157406	NA	NA	NA	NA	NA	1	0.905979	1	0.857127
370	4930481A15Rik	0.861104	0.0256396	0.0603313	0.0511287	0.00179638	0.727797	0.272203	1.58897	NA	NA	NA	NA	NA	1.58897	NA	NA	NA	NA	NA	1	0.861104	1	0.727797
371	4930483K19Rik	0.877617	0.0550453	0.024379	0.0414301	0.00152908	0.408176	0.591824	0.41499	NA	NA	NA	NA	NA	-0.842301	NA	NA	NA	NA	NA	1	0.877617	2	0.591824
372	4930486I03Rik	0.917103	0.0260954	0.0287892	0.0271935	0.000819172	0.870604	0.129396	-2.84435	NA	NA	NA	NA	NA	-2.84435	NA	NA	NA	NA	NA	1	0.917103	1	0.870604
373	4930502E09Rik	0.920026	0.0272146	0.0255563	0.0264473	0.000755963	0.877231	0.122769	-3.14106	NA	NA	NA	NA	NA	-3.14106	NA	NA	NA	NA	NA	1	0.920026	1	0.877231
374	4930503L19Rik	0.920667	0.0255813	0.0268089	0.0261983	0.000744902	0.855422	0.144578	0.0433782	NA	NA	NA	NA	NA	0.0433782	NA	NA	NA	NA	NA	1	0.920667	1	0.855422
375	4930506C21Rik	0.878708	0.0418706	0.0484593	0.0286531	0.00230909	0.857137	0.142863	-0.706582	NA	NA	NA	NA	NA	-0.706582	NA	NA	NA	NA	NA	1	0.878708	1	0.857137
376	4930507D05Rik	0.913418	0.0303477	0.0267614	0.0285837	0.000889128	0.857134	0.142866	-0.166902	NA	NA	NA	NA	NA	-0.166902	NA	NA	NA	NA	NA	1	0.913418	1	0.857134
377	4930511A08Rik	0.893676	0.0445295	0.0342232	0.0258659	0.00170525	0.793364	0.206636	0.322474	NA	NA	NA	NA	NA	0.322474	NA	NA	NA	NA	NA	1	0.893676	1	0.793364
378	4930511M06Rik	0.866855	0.0303413	0.0466111	0.054561	0.00163146	0.846616	0.153384	-0.996203	NA	NA	NA	NA	NA	-0.996203	NA	NA	NA	NA	NA	1	0.866855	1	0.846616
379	4930512M02Rik	0.816778	0.0311838	0.117173	0.0303917	0.00447353	0.856484	0.143516	0.717809	NA	NA	NA	NA	NA	0.717809	NA	NA	NA	NA	NA	1	0.816778	1	0.856484
380	4930513N10Rik	0.917744	0.0266759	0.0267799	0.0280215	0.000778406	0.857134	0.142866	-0.079967	NA	NA	NA	NA	NA	-0.079967	NA	NA	NA	NA	NA	1	0.917744	1	0.857134
381	4930513O06Rik	0.921185	0.0262138	0.0259694	0.0258933	0.000739	0.875538	0.124462	-3.16409	NA	NA	NA	NA	NA	-3.16409	NA	NA	NA	NA	NA	1	0.921185	1	0.875538
382	4930515G01Rik	0.919477	0.0271632	0.0260315	0.0265596	0.000769023	0.870601	0.129399	-2.84516	NA	NA	NA	NA	NA	-2.84516	NA	NA	NA	NA	NA	1	0.919477	1	0.870601
383	4930519F09Rik	0.921549	0.0255986	0.0262072	0.0259172	0.000727978	0.931286	0.0687144	-5.14854	NA	NA	NA	NA	NA	-5.14854	NA	NA	NA	NA	NA	1	0.921549	1	0.931286
384	4930519G04Rik	0.921516	0.0262266	0.0255977	0.0259308	0.000728518	0.93151	0.0684902	-5.15982	NA	NA	NA	NA	NA	-5.15982	NA	NA	NA	NA	NA	1	0.921516	1	0.93151
385	4930523C07Rik	0.888313	0.0265005	0.0516541	0.0319913	0.00154096	0.605925	0.394075	1.22607	NA	NA	NA	NA	NA	1.22607	NA	NA	NA	NA	NA	1	0.888313	1	0.605925
386	4930526I15Rik	0.911938	0.0292322	0.0270088	0.030955	0.000865767	0.851004	0.148996	1.78778	NA	NA	NA	NA	NA	1.78778	NA	NA	NA	NA	NA	1	0.911938	1	0.851004
387	4930528A17Rik	0.921556	0.0262038	0.0255988	0.0259133	0.000727883	0.931771	0.0682287	-5.17538	NA	NA	NA	NA	NA	-5.17538	NA	NA	NA	NA	NA	1	0.921556	1	0.931771
388	4930533N22Rik	0.909789	0.0328062	0.0310284	0.0252574	0.00111886	0.82564	0.17436	-1.8456	NA	NA	NA	NA	NA	-1.8456	NA	NA	NA	NA	NA	1	0.909789	1	0.82564
389	4930539E08Rik	0.921531	0.0255981	0.0262205	0.0259219	0.000728347	0.930906	0.0690938	-5.12633	NA	NA	NA	NA	NA	-5.12633	NA	NA	NA	NA	NA	1	0.921531	1	0.930906
390	4930539J05Rik	0.904023	0.0294115	0.0314255	0.0341175	0.0010224	0.853446	0.146554	2.32316	NA	NA	NA	NA	NA	2.32316	NA	NA	NA	NA	NA	1	0.904023	1	0.853446
391	4930545L23Rik	0.842506	0.0457884	0.0393109	0.0702578	0.00213646	0.858952	0.141048	-1.70922	NA	NA	NA	NA	NA	-1.70922	NA	NA	NA	NA	NA	1	0.842506	1	0.858952
392	4930549G23Rik	0.921582	0.0255995	0.0261929	0.0258983	0.00072758	0.931708	0.0682916	-5.17358	NA	NA	NA	NA	NA	-5.17358	NA	NA	NA	NA	NA	1	0.921582	1	0.931708
393	4930556M19Rik	0.83897	0.0356956	0.0548304	0.0681713	0.00233286	0.384785	0.615215	1.78368	NA	NA	NA	NA	NA	1.12098	NA	NA	NA	NA	NA	1	0.83897	2	0.615215
394	4930556N13Rik	0.910253	0.0302915	0.0270839	0.0314706	0.000901301	0.85531	0.14469	-0.524839	NA	NA	NA	NA	NA	-0.524839	NA	NA	NA	NA	NA	1	0.910253	1	0.85531
395	4930557A04Rik	0.919602	0.027504	0.0255445	0.026586	0.000764	0.884002	0.115998	-3.58508	NA	NA	NA	NA	NA	-3.58508	NA	NA	NA	NA	NA	1	0.919602	1	0.884002
396	4930557K07Rik	0.903567	0.0360718	0.0327938	0.0262578	0.00130918	0.76863	0.23137	-1.25114	NA	NA	NA	NA	NA	-1.25114	NA	NA	NA	NA	NA	1	0.903567	1	0.76863
397	4930562F07Rik	0.888807	0.0319989	0.0469881	0.0305145	0.00169167	0.732469	0.267531	-0.408434	NA	NA	NA	NA	NA	-0.408434	NA	NA	NA	NA	NA	1	0.888807	1	0.732469
398	4930565N06Rik	0.893378	0.0255804	0.0425325	0.0372915	0.00121785	0.856614	0.143386	0.983898	NA	NA	NA	NA	NA	0.983898	NA	NA	NA	NA	NA	1	0.893378	1	0.856614
399	4930577N17Rik	0.882948	0.0393354	0.0305611	0.0457943	0.0013615	0.847479	0.152521	0.61598	NA	NA	NA	NA	NA	0.61598	NA	NA	NA	NA	NA	1	0.882948	1	0.847479
400	4930579G18Rik	0.909401	0.031834	0.0278333	0.0299569	0.000974315	0.855804	0.144196	-1.46732	NA	NA	NA	NA	NA	-1.46732	NA	NA	NA	NA	NA	1	0.909401	1	0.855804
401	4930579G24Rik	0.895842	0.0260579	0.0419894	0.0348893	0.00122137	0.850902	0.149098	-0.169128	NA	NA	NA	NA	NA	-0.169128	NA	NA	NA	NA	NA	1	0.895842	1	0.850902
402	4930579K19Rik	0.921524	0.0262208	0.0255979	0.0259292	0.000728356	0.93168	0.0683201	-5.16993	NA	NA	NA	NA	NA	-5.16993	NA	NA	NA	NA	NA	1	0.921524	1	0.93168
403	4930581F22Rik	0.889429	0.0455489	0.029534	0.0339758	0.00151248	0.856601	0.143399	2.61416	NA	NA	NA	NA	NA	2.61416	NA	NA	NA	NA	NA	1	0.889429	1	0.856601
404	4930592A05Rik	0.8946	0.0288999	0.0391721	0.0360626	0.00126545	0.690053	0.309947	0.785308	NA	NA	NA	NA	NA	0.785308	NA	NA	NA	NA	NA	1	0.8946	1	0.690053
405	4930592I03Rik	0.919012	0.0255281	0.0277827	0.0269055	0.000771744	0.855941	0.144059	-2.8435	NA	NA	NA	NA	NA	-2.8435	NA	NA	NA	NA	NA	1	0.919012	1	0.855941
406	4930596I21Rik	0.894867	0.0276309	0.0440464	0.0320957	0.00136002	0.738292	0.261708	-1.3626	NA	NA	NA	NA	NA	-1.3626	NA	NA	NA	NA	NA	1	0.894867	1	0.738292
407	4930599N23Rik	0.919141	0.0261164	0.0275915	0.0263672	0.000783981	0.888068	0.111932	-3.57025	NA	NA	NA	NA	NA	-3.57025	NA	NA	NA	NA	NA	1	0.919141	1	0.888068
408	4931403E22Rik	0.891461	0.0352344	0.0310711	0.0410055	0.00122806	0.850871	0.149129	-0.167128	NA	NA	NA	NA	NA	-0.167128	NA	NA	NA	NA	NA	1	0.891461	1	0.850871
409	4931403G20Rik	0.91111	0.0341556	0.0272782	0.0264334	0.0010226	0.831523	0.168477	-0.923965	NA	NA	NA	NA	NA	-0.923965	NA	NA	NA	NA	NA	1	0.91111	1	0.831523
410	4931406C07Rik	0.720982	0.0700609	0.049103	0.155082	0.00477155	0.00370895	0.996291	4.26406	NA	NA	NA	NA	NA	4.73622	NA	NA	NA	NA	NA	1	0.720982	2	0.996291
411	4931406H21Rik	0.897917	0.04225	0.0256309	0.0329959	0.00120602	0.856009	0.143991	0.764178	NA	NA	NA	NA	NA	0.764178	NA	NA	NA	NA	NA	1	0.897917	1	0.856009
412	4931406P16Rik	0.90884	0.0297315	0.0293428	0.0311259	0.000959909	0.805584	0.194416	2.07262	NA	NA	NA	NA	NA	2.07262	NA	NA	NA	NA	NA	1	0.90884	1	0.805584
413	4931408D14Rik	0.34503	0.0191725	0.549961	0.0552759	0.03056	0.485104	0.514896	1.28974	NA	NA	NA	NA	NA	1.8955	-0.485155	0.63503	1.5983	0.421604	8.49196	3	0.549961	2	0.514896
414	4931414P19Rik	0.921418	0.0256058	0.0263445	0.0258992	0.0007321	0.855916	0.144084	0.560299	NA	NA	NA	NA	NA	0.560299	NA	NA	NA	NA	NA	1	0.921418	1	0.855916
415	4931428F04Rik	0.916763	0.0261167	0.0292697	0.0270168	0.000833835	0.86595	0.13405	-2.84644	NA	NA	NA	NA	NA	-2.84644	NA	NA	NA	NA	NA	1	0.916763	1	0.86595
416	4931440P22Rik	0.921723	0.0260831	0.0256034	0.0258656	0.000724531	0.884099	0.115901	-3.58809	NA	NA	NA	NA	NA	-3.58809	NA	NA	NA	NA	NA	1	0.921723	1	0.884099
417	4932416H05Rik	0.878314	0.0411372	0.0310014	0.0480958	0.001452	0.858713	0.141287	-1.70485	NA	NA	NA	NA	NA	-1.70485	NA	NA	NA	NA	NA	1	0.878314	1	0.858713
418	4932438A13Rik	0.429814	0.0129884	0.472493	0.0704269	0.0142781	0.120237	0.879763	3.50185	NA	NA	NA	NA	NA	3.04364	0.424222	-0.225509	0.960872	0.157849	22.1337	3	0.472493	2	0.879763
419	4933400F21Rik	0.921632	0.0256009	0.0261628	0.0258775	0.000726745	0.90382	0.0961797	-4.17203	NA	NA	NA	NA	NA	-4.17203	NA	NA	NA	NA	NA	1	0.921632	1	0.90382
420	4933404O12Rik	0.890817	0.0499558	0.0247467	0.0330932	0.00138776	0.778117	0.221883	-0.259529	NA	NA	NA	NA	NA	-0.259529	NA	NA	NA	NA	NA	1	0.890817	1	0.778117
421	4933406I18Rik	0.916175	0.0272609	0.0275024	0.0282436	0.000818336	0.85493	0.14507	-0.775377	NA	NA	NA	NA	NA	-0.775377	NA	NA	NA	NA	NA	1	0.916175	1	0.85493
422	4933407G14Rik	0.92015	0.0271156	0.0261532	0.0258107	0.000770701	0.877651	0.122349	-3.15656	NA	NA	NA	NA	NA	-3.15656	NA	NA	NA	NA	NA	1	0.92015	1	0.877651
423	4933407K13Rik	0.910642	0.029998	0.0271015	0.0313654	0.000892766	0.849437	0.150563	-0.466674	NA	NA	NA	NA	NA	-0.466674	NA	NA	NA	NA	NA	1	0.910642	1	0.849437
424	4933411K16Rik	0.703689	0.0294908	0.121751	0.139966	0.00510247	0.857065	0.142935	2.66113	NA	NA	NA	NA	NA	2.66113	NA	NA	NA	NA	NA	1	0.703689	1	0.857065
425	4933412E12Rik	0.918782	0.026885	0.0261722	0.0273947	0.00076584	0.865952	0.134048	-2.83901	NA	NA	NA	NA	NA	-2.83901	NA	NA	NA	NA	NA	1	0.918782	1	0.865952
426	4933416M06Rik	0.891623	0.0456689	0.0247675	0.036672	0.00126859	0.20259	0.79741	-0.583781	NA	NA	NA	NA	NA	-2.43694	NA	NA	NA	NA	NA	1	0.891623	2	0.79741
427	4933416M07Rik	0.905788	0.0383044	0.0251619	0.0296813	0.00106406	0.738864	0.261136	-0.839138	NA	NA	NA	NA	NA	-0.839138	NA	NA	NA	NA	NA	1	0.905788	1	0.738864
428	4933417D19Rik	0.879567	0.0397664	0.0342441	0.0448742	0.00154822	0.808279	0.191721	-0.210703	NA	NA	NA	NA	NA	-0.210703	NA	NA	NA	NA	NA	1	0.879567	1	0.808279
429	4933421O10Rik	0.913675	0.0295691	0.0266097	0.0292846	0.000861164	0.852201	0.147799	0.154925	NA	NA	NA	NA	NA	0.154925	NA	NA	NA	NA	NA	1	0.913675	1	0.852201
430	4933427D14Rik	0.922404	0.0256296	0.0256242	0.0256304	0.000711986	0.857134	0.142866	0.00273009	NA	NA	NA	NA	NA	0.00273009	NA	NA	NA	NA	NA	1	0.922404	1	0.857134
431	4933428G20Rik	0.918288	0.0268288	0.0278014	0.0262699	0.000812251	0.813906	0.186094	-1.98689	NA	NA	NA	NA	NA	-1.98689	NA	NA	NA	NA	NA	1	0.918288	1	0.813906
432	4933431E20Rik	0.877248	0.0421318	0.0536506	0.0243924	0.00257669	0.820047	0.179953	-0.58255	NA	NA	NA	NA	NA	-0.58255	NA	NA	NA	NA	NA	1	0.877248	1	0.820047
433	4933431G14Rik	0.564704	0.0326896	0.210647	0.179766	0.0121939	0.30311	0.69689	0.583071	NA	NA	NA	NA	NA	1.53634	NA	NA	NA	NA	NA	1	0.564704	2	0.69689
434	4933434E20Rik	0.919862	0.0261627	0.0263117	0.0269153	0.000748356	0.828987	0.171013	4.50484	NA	NA	NA	NA	NA	4.50484	NA	NA	NA	NA	NA	1	0.919862	1	0.828987
435	4933439C10Rik	0.910818	0.0276115	0.0295338	0.0311418	0.000895319	0.853657	0.146343	1.002	NA	NA	NA	NA	NA	1.002	NA	NA	NA	NA	NA	1	0.910818	1	0.853657
436	4933440J02Rik	0.92242	0.0256227	0.0256228	0.0256227	0.000711741	0.903844	0.0961558	-4.16993	NA	NA	NA	NA	NA	-4.16993	NA	NA	NA	NA	NA	1	0.92242	1	0.903844
437	5031414D18Rik	0.921516	0.0262266	0.0255977	0.0259308	0.000728518	0.93151	0.0684902	-5.15982	NA	NA	NA	NA	NA	-5.15982	NA	NA	NA	NA	NA	1	0.921516	1	0.93151
438	5031425E22Rik	0.894815	0.0406394	0.0263339	0.0370155	0.001196	0.815064	0.184936	3.35187	NA	NA	NA	NA	NA	3.35187	NA	NA	NA	NA	NA	1	0.894815	1	0.815064
439	5031425F14Rik	0.921524	0.0262217	0.0255979	0.0259284	0.000728382	0.931723	0.0682773	-5.17248	NA	NA	NA	NA	NA	-5.17248	NA	NA	NA	NA	NA	1	0.921524	1	0.931723
440	5031434O11Rik	0.921483	0.0262481	0.0255968	0.025943	0.000729115	0.930489	0.0695105	-5.10021	NA	NA	NA	NA	NA	-5.10021	NA	NA	NA	NA	NA	1	0.921483	1	0.930489
441	5031439G07Rik	0.830403	0.0256561	0.0752938	0.0663205	0.00232628	0.0864956	0.913504	2.3994	NA	NA	NA	NA	NA	2.98564	NA	NA	NA	NA	NA	1	0.830403	2	0.913504
442	5033403H07Rik	0.3444	0.116895	0.0455876	0.477644	0.0154732	1.16e-19	1	5.99209	0.0556489	-0.158231	0.335462	0.0279921	19.2918	5.1748	0.0556489	-0.158231	0.335462	0.0324131	19.2918	4	0.477644	2	1
443	5033406O09Rik	0.904642	0.0389042	0.0255803	0.0297737	0.00110008	0.0535073	0.946493	0.529817	NA	NA	NA	NA	NA	1.6171	NA	NA	NA	NA	NA	1	0.904642	2	0.946493
444	5330417C22Rik	0.870952	0.0348792	0.0505821	0.0415611	0.00202568	0.850507	0.149493	-1.34333	NA	NA	NA	NA	NA	-1.34333	NA	NA	NA	NA	NA	1	0.870952	1	0.850507
445	5330426P16Rik	0.915277	0.0272345	0.0295778	0.0270308	0.000880105	0.842007	0.157993	-2.15898	NA	NA	NA	NA	NA	-2.15898	NA	NA	NA	NA	NA	1	0.915277	1	0.842007
446	5430402O13Rik	0.906221	0.0263533	0.0339677	0.03247	0.000987797	0.856125	0.143875	0.261105	NA	NA	NA	NA	NA	0.261105	NA	NA	NA	NA	NA	1	0.906221	1	0.856125
447	5430405H02Rik	0.919658	0.0274868	0.0255491	0.0265423	0.000763614	0.834591	0.165409	0.717337	NA	NA	NA	NA	NA	0.717337	NA	NA	NA	NA	NA	1	0.919658	1	0.834591
448	5430416N02Rik	0.694214	0.033533	0.10939	0.157578	0.00528395	0.854624	0.145376	3.31054	NA	NA	NA	NA	NA	3.31054	NA	NA	NA	NA	NA	1	0.694214	1	0.854624
449	5530601H04Rik	0.884336	0.0245696	0.0538297	0.0357693	0.00149556	0.855542	0.144458	-0.311537	NA	NA	NA	NA	NA	-0.311537	NA	NA	NA	NA	NA	1	0.884336	1	0.855542
450	5730405O15Rik	0.904248	0.0274117	0.0327628	0.0345848	0.000993181	0.840446	0.159553	0.475596	NA	NA	NA	NA	NA	0.475596	NA	NA	NA	NA	NA	1	0.904248	1	0.840446
451	5730408K05Rik	0.606695	0.094839	0.163722	0.109151	0.0255932	0.79179	0.20821	3.75442	NA	NA	NA	NA	NA	3.75442	NA	NA	NA	NA	NA	1	0.606695	1	0.79179
452	5730409E04Rik	0.915613	0.0264441	0.0295857	0.027503	0.000854472	0.804212	0.195788	1.6134	NA	NA	NA	NA	NA	1.6134	NA	NA	NA	NA	NA	1	0.915613	1	0.804212
453	5730420D15Rik	0.921598	0.0261782	0.0255999	0.025897	0.000727172	0.932004	0.0679961	-5.18932	NA	NA	NA	NA	NA	-5.18932	NA	NA	NA	NA	NA	1	0.921598	1	0.932004
454	5730435O14Rik	0.912371	0.0315569	0.0276526	0.0274625	0.000956444	0.00524037	0.99476	1.11423	NA	NA	NA	NA	NA	-0.705262	NA	NA	NA	NA	NA	1	0.912371	2	0.99476
455	5730455P16Rik	0.920066	0.0260227	0.0264031	0.0267616	0.000746773	0.857097	0.142903	2.27514	NA	NA	NA	NA	NA	2.27514	NA	NA	NA	NA	NA	1	0.920066	1	0.857097
456	5730480H06Rik	0.919117	0.027622	0.0269197	0.0255323	0.000809011	0.772209	0.227791	-0.361501	NA	NA	NA	NA	NA	-0.361501	NA	NA	NA	NA	NA	1	0.919117	1	0.772209
457	5730507C01Rik	0.894071	0.0296895	0.0354431	0.0396192	0.00117696	0.797958	0.202042	-0.525022	NA	NA	NA	NA	NA	-0.525022	NA	NA	NA	NA	NA	1	0.894071	1	0.797958
458	5730508B09Rik	0.917126	0.0261308	0.0286027	0.0273256	0.00081495	0.835234	0.164766	1.47686	NA	NA	NA	NA	NA	1.47686	NA	NA	NA	NA	NA	1	0.917126	1	0.835234
459	5730559C18Rik	0.921531	0.0255981	0.0262205	0.0259219	0.000728347	0.930906	0.0690938	-5.12633	NA	NA	NA	NA	NA	-5.12633	NA	NA	NA	NA	NA	1	0.921531	1	0.930906
460	5830415F09Rik	0.920341	0.0263925	0.0264107	0.0260982	0.000757377	0.852856	0.147144	0.640094	NA	NA	NA	NA	NA	0.640094	NA	NA	NA	NA	NA	1	0.920341	1	0.852856
461	5830417I10Rik	0.917626	0.0289066	0.0254915	0.0271728	0.000803022	0.851855	0.148145	0.0808106	NA	NA	NA	NA	NA	0.0808106	NA	NA	NA	NA	NA	1	0.917626	1	0.851855
462	5830444B04Rik	0.913513	0.0269866	0.0299349	0.0286811	0.000884325	0.863539	0.136461	-1.99724	NA	NA	NA	NA	NA	-1.99724	NA	NA	NA	NA	NA	1	0.913513	1	0.863539
463	5830454E08Rik	0.912865	0.029906	0.0266504	0.0297059	0.000873082	0.852156	0.147844	0.15533	NA	NA	NA	NA	NA	0.15533	NA	NA	NA	NA	NA	1	0.912865	1	0.852156
464	5830473C10Rik	0.761128	0.0402812	0.163578	0.0263559	0.00865703	0.85711	0.14289	4.35485	NA	NA	NA	NA	NA	4.35485	NA	NA	NA	NA	NA	1	0.761128	1	0.85711
465	5930430L01Rik	0.878086	0.0321567	0.0569618	0.0307092	0.00208602	0.785031	0.214969	-0.167161	NA	NA	NA	NA	NA	-0.167161	NA	NA	NA	NA	NA	1	0.878086	1	0.785031
466	6030443J06Rik	0.897979	0.0425045	0.0249433	0.0333929	0.00118066	0.792379	0.207621	-1.71568	NA	NA	NA	NA	NA	-1.71568	NA	NA	NA	NA	NA	1	0.897979	1	0.792379
467	6030458C11Rik	0.892534	0.0268869	0.0406064	0.0387494	0.00122324	0.857111	0.142889	2.91477	NA	NA	NA	NA	NA	2.91477	NA	NA	NA	NA	NA	1	0.892534	1	0.857111
468	6230400D17Rik	0.729049	0.0391017	0.0935477	0.133284	0.00501732	0.855083	0.144917	-0.642631	NA	NA	NA	NA	NA	-0.642631	NA	NA	NA	NA	NA	1	0.729049	1	0.855083
469	6330407A03Rik	0.917245	0.0268596	0.0268285	0.0282814	0.000785618	0.857135	0.142865	-0.0805636	NA	NA	NA	NA	NA	-0.0805636	NA	NA	NA	NA	NA	1	0.917245	1	0.857135
470	6330408A02Rik	0.914925	0.0254207	0.0307325	0.0280675	0.000853887	0.855554	0.144446	-0.307102	NA	NA	NA	NA	NA	-0.307102	NA	NA	NA	NA	NA	1	0.914925	1	0.855554
471	6330415G19Rik	0.907734	0.0269202	0.0320162	0.0323802	0.000949489	0.838321	0.161679	-0.524862	NA	NA	NA	NA	NA	-0.524862	NA	NA	NA	NA	NA	1	0.907734	1	0.838321
472	6330416G13Rik	0.907644	0.0262431	0.0330033	0.0321555	0.000954238	0.772225	0.227775	1.66511	NA	NA	NA	NA	NA	1.66511	NA	NA	NA	NA	NA	1	0.907644	1	0.772225
473	6330418K02Rik	0.743287	0.119626	0.0368208	0.0943406	0.005926	0.857126	0.142874	-0.851658	NA	NA	NA	NA	NA	-0.851658	NA	NA	NA	NA	NA	1	0.743287	1	0.857126
474	6330549D23Rik	0.917073	0.0275683	0.0264865	0.0280759	0.000796215	0.856937	0.143063	-2.57468	NA	NA	NA	NA	NA	-2.57468	NA	NA	NA	NA	NA	1	0.917073	1	0.856937
475	6430548M08Rik	0.91077	0.0327524	0.0257903	0.0297601	0.000927449	0.812775	0.187225	0.941257	NA	NA	NA	NA	NA	0.941257	NA	NA	NA	NA	NA	1	0.91077	1	0.812775
476	6430550D23Rik	0.884949	0.0312694	0.0368589	0.0456207	0.0013024	0.855091	0.144909	-0.310453	NA	NA	NA	NA	NA	-0.310453	NA	NA	NA	NA	NA	1	0.884949	1	0.855091
477	6430562O15Rik	0.908103	0.0292285	0.0317988	0.029846	0.00102349	0.862009	0.137991	-2.16519	NA	NA	NA	NA	NA	-2.16519	NA	NA	NA	NA	NA	1	0.908103	1	0.862009
478	6430571L13Rik	0.915448	0.0299486	0.0254299	0.0283414	0.000831933	0.56985	0.43015	-0.643475	NA	NA	NA	NA	NA	-0.643475	NA	NA	NA	NA	NA	1	0.915448	1	0.56985
479	6430573F11Rik	0.389198	0.0139777	0.554718	0.0221838	0.0199221	3.24e-09	1	2.64986	NA	NA	NA	NA	NA	0.730805	1.05027	-0.225993	2.14863	1.47004	23.1904	3	0.554718	2	1
480	6430706D22Rik	0.013507	0.000467136	0.855707	0.100725	0.0295944	0.200972	0.799028	4.28914	NA	NA	NA	NA	NA	4.58937	-0.242648	0.37126	0.887045	0.0966412	8.21119	3	0.855707	2	0.799028
481	6530402F18Rik	0.867384	0.0273824	0.0572721	0.0461537	0.00180802	0.720425	0.279575	-1.35645	NA	NA	NA	NA	NA	-1.35645	NA	NA	NA	NA	NA	1	0.867384	1	0.720425
482	6820431F20Rik	0.908291	0.0255692	0.034295	0.0308793	0.000965435	0.851291	0.148709	3.64702	NA	NA	NA	NA	NA	3.64702	NA	NA	NA	NA	NA	1	0.908291	1	0.851291
483	8030462N17Rik	0.921154	0.0260925	0.0258489	0.0261726	0.000732194	0.842766	0.157234	2.1185	NA	NA	NA	NA	NA	2.1185	NA	NA	NA	NA	NA	1	0.921154	1	0.842766
484	8430408G22Rik	0.00214992	0.000169353	0.856294	0.073935	0.0674518	0.00157218	0.998428	3.98442	NA	NA	NA	NA	NA	5.31831	1.32071	0.552897	2.86354	0.269215	1.5144	3	0.856294	2	0.998428
485	8430419L09Rik	0.867887	0.0262658	0.0704146	0.0333017	0.00213103	0.621388	0.378612	2.91019	NA	NA	NA	NA	NA	2.91019	NA	NA	NA	NA	NA	1	0.867887	1	0.621388
486	8430426J06Rik	0.921565	0.0255991	0.0261964	0.0259119	0.00072768	0.931773	0.0682274	-5.17741	NA	NA	NA	NA	NA	-5.17741	NA	NA	NA	NA	NA	1	0.921565	1	0.931773
487	8430429K09Rik	0.905115	0.0323538	0.0326732	0.02869	0.00116792	0.859423	0.140577	-1.57913	NA	NA	NA	NA	NA	-1.57913	NA	NA	NA	NA	NA	1	0.905115	1	0.859423
488	9030025P20Rik	0.899414	0.0299895	0.0335065	0.0359731	0.00111722	0.810613	0.189387	0.419229	NA	NA	NA	NA	NA	0.419229	NA	NA	NA	NA	NA	1	0.899414	1	0.810613
489	9030617O03Rik	0.856055	0.0278262	0.057903	0.0563337	0.00188215	0.725449	0.274551	3.39477	NA	NA	NA	NA	NA	3.39477	NA	NA	NA	NA	NA	1	0.856055	1	0.725449
490	9030619P08Rik	0.73409	0.120705	0.10289	0.0253967	0.016918	0.761379	0.238621	2.99815	NA	NA	NA	NA	NA	2.99815	NA	NA	NA	NA	NA	1	0.73409	1	0.761379
491	9030624G23Rik	0.917626	0.0289064	0.0254915	0.0271727	0.000803014	0.851856	0.148144	0.0807859	NA	NA	NA	NA	NA	0.0807859	NA	NA	NA	NA	NA	1	0.917626	1	0.851856
492	9030624J02Rik	0.896424	0.0276829	0.0373047	0.0374364	0.00115203	0.854988	0.145012	2.98299	NA	NA	NA	NA	NA	2.98299	NA	NA	NA	NA	NA	1	0.896424	1	0.854988
493	9130011E15Rik	0.920108	0.0258524	0.0270291	0.026251	0.000759441	0.830454	0.169546	1.46143	NA	NA	NA	NA	NA	1.46143	NA	NA	NA	NA	NA	1	0.920108	1	0.830454
494	9130019O22Rik	0.922404	0.0256296	0.0256242	0.0256304	0.000711986	0.857134	0.142866	0.00273009	NA	NA	NA	NA	NA	0.00273009	NA	NA	NA	NA	NA	1	0.922404	1	0.857134
495	9130019P16Rik	0.921528	0.025598	0.026215	0.0259311	0.000728195	0.931383	0.0686175	-5.15425	NA	NA	NA	NA	NA	-5.15425	NA	NA	NA	NA	NA	1	0.921528	1	0.931383
496	9130023H24Rik	0.914145	0.0254071	0.0316461	0.0279227	0.000879549	0.797361	0.202639	0.832209	NA	NA	NA	NA	NA	0.832209	NA	NA	NA	NA	NA	1	0.914145	1	0.797361
497	9130221H12Rik	0.878038	0.0263628	0.0520544	0.0419821	0.00156292	0.846989	0.153011	1.4189	NA	NA	NA	NA	NA	1.4189	NA	NA	NA	NA	NA	1	0.878038	1	0.846989
498	9130401M01Rik	0.919685	0.0265494	0.0269859	0.0260011	0.000779028	0.751692	0.248308	3.4473	NA	NA	NA	NA	NA	3.4473	NA	NA	NA	NA	NA	1	0.919685	1	0.751692
499	9130409I23Rik	0.54594	0.184609	0.025921	0.234766	0.00876514	0.0255439	0.974456	3.18751	NA	NA	NA	NA	NA	2.45011	NA	NA	NA	NA	NA	1	0.54594	2	0.974456
500	9230102K24Rik	0.921531	0.0255981	0.0262205	0.0259219	0.000728347	0.930906	0.0690938	-5.12633	NA	NA	NA	NA	NA	-5.12633	NA	NA	NA	NA	NA	1	0.921531	1	0.930906
501	9230114K14Rik	0.922404	0.0256296	0.0256242	0.0256304	0.000711986	0.857134	0.142866	0.00273009	NA	NA	NA	NA	NA	0.00273009	NA	NA	NA	NA	NA	1	0.922404	1	0.857134
502	9330020H09Rik	0.910446	0.029455	0.031622	0.0274539	0.00102304	0.825237	0.174763	-0.362393	NA	NA	NA	NA	NA	-0.362393	NA	NA	NA	NA	NA	1	0.910446	1	0.825237
503	9330133O14Rik	0.91722	0.0272028	0.0282733	0.0264655	0.000838525	0.740128	0.259872	-1.58239	NA	NA	NA	NA	NA	-1.58239	NA	NA	NA	NA	NA	1	0.91722	1	0.740128
504	9330151L19Rik	0.907436	0.0272216	0.0363718	0.0278792	0.00109109	0.856299	0.143701	1.34073	NA	NA	NA	NA	NA	1.34073	NA	NA	NA	NA	NA	1	0.907436	1	0.856299
505	9330159M07Rik	0.880051	0.0244526	0.0582082	0.0356709	0.00161734	0.829227	0.170773	-0.167402	NA	NA	NA	NA	NA	-0.167402	NA	NA	NA	NA	NA	1	0.880051	1	0.829227
506	9330162012Rik	0.907884	0.0263435	0.0358348	0.028898	0.0010398	0.854897	0.145103	2.21674	NA	NA	NA	NA	NA	2.21674	NA	NA	NA	NA	NA	1	0.907884	1	0.854897
507	9330175E14Rik	0.916992	0.0294203	0.0254723	0.0272982	0.000817241	0.859096	0.140904	-2.35778	NA	NA	NA	NA	NA	-2.35778	NA	NA	NA	NA	NA	1	0.916992	1	0.859096
508	9430015G10Rik	0.911891	0.0297033	0.0317274	0.0256449	0.00103347	0.852361	0.147639	0.478463	NA	NA	NA	NA	NA	0.478463	NA	NA	NA	NA	NA	1	0.911891	1	0.852361
509	9430016H08Rik	0.918171	0.0272104	0.0273451	0.026463	0.000810383	0.85702	0.14298	3.73322	NA	NA	NA	NA	NA	3.73322	NA	NA	NA	NA	NA	1	0.918171	1	0.85702
510	9430020K01Rik	0.921263	0.0256051	0.0263447	0.0260548	0.000732209	0.856602	0.143398	0.982591	NA	NA	NA	NA	NA	0.982591	NA	NA	NA	NA	NA	1	0.921263	1	0.856602
511	9430037G07Rik	0.804045	0.0342399	0.0981664	0.0593684	0.00418037	0.847468	0.152532	1.47643	NA	NA	NA	NA	NA	1.47643	NA	NA	NA	NA	NA	1	0.804045	1	0.847468
512	9430038I01Rik	0.872148	0.0306693	0.0520002	0.0433542	0.0018286	0.827191	0.172809	2.21746	NA	NA	NA	NA	NA	2.21746	NA	NA	NA	NA	NA	1	0.872148	1	0.827191
513	9430065F17Rik	0.914592	0.0286435	0.0270649	0.0288517	0.000847627	0.870956	0.129044	-2.8568	NA	NA	NA	NA	NA	-2.8568	NA	NA	NA	NA	NA	1	0.914592	1	0.870956
514	9430083A17Rik	0.841095	0.0760675	0.0292473	0.0509454	0.00264509	0.790369	0.209631	-0.644625	NA	NA	NA	NA	NA	-0.644625	NA	NA	NA	NA	NA	1	0.841095	1	0.790369
515	9430091E24Rik	0.906741	0.0276175	0.0321766	0.0324844	0.000980034	0.817993	0.182007	-0.577164	NA	NA	NA	NA	NA	-0.577164	NA	NA	NA	NA	NA	1	0.906741	1	0.817993
516	9530026P05Rik	0.898673	0.0434549	0.0263525	0.0302453	0.00127426	0.840339	0.159661	-0.211819	NA	NA	NA	NA	NA	-0.211819	NA	NA	NA	NA	NA	1	0.898673	1	0.840339
517	9530027J09Rik	0.898746	0.0261319	0.0404884	0.0334567	0.00117724	0.84417	0.15583	0.190306	NA	NA	NA	NA	NA	0.190306	NA	NA	NA	NA	NA	1	0.898746	1	0.84417
518	9530062K07Rik	0.888786	0.0370698	0.0440487	0.028258	0.0018372	0.845398	0.154602	-1.3636	NA	NA	NA	NA	NA	-1.3636	NA	NA	NA	NA	NA	1	0.888786	1	0.845398
519	9530068E07Rik	0.737123	0.0516145	0.0663519	0.140265	0.00464607	0.833846	0.166154	5.85369	NA	NA	NA	NA	NA	5.85369	NA	NA	NA	NA	NA	1	0.737123	1	0.833846
520	9530077C05Rik	0.921138	0.0264403	0.0255872	0.0260997	0.000734453	0.845783	0.154217	-2.58439	NA	NA	NA	NA	NA	-2.58439	NA	NA	NA	NA	NA	1	0.921138	1	0.845783
521	9530080O11Rik	0.830296	0.0372178	0.054573	0.0754665	0.00244622	0.847406	0.152594	0.387379	NA	NA	NA	NA	NA	0.387379	NA	NA	NA	NA	NA	1	0.830296	1	0.847406
522	9530082P21Rik	0.891446	0.0400699	0.0280822	0.0391392	0.00126228	0.847177	0.152823	1.44741	NA	NA	NA	NA	NA	1.44741	NA	NA	NA	NA	NA	1	0.891446	1	0.847177
523	9530091C08Rik	0.916354	0.0270246	0.027078	0.0287451	0.000798571	0.855645	0.144355	-0.210927	NA	NA	NA	NA	NA	-0.210927	NA	NA	NA	NA	NA	1	0.916354	1	0.855645
524	9830147E19Rik	0.913834	0.0253916	0.0310462	0.0288652	0.000862645	0.60878	0.39122	0.41799	NA	NA	NA	NA	NA	0.41799	NA	NA	NA	NA	NA	1	0.913834	1	0.60878
525	9930012K11Rik	0.921271	0.0261957	0.026197	0.0255909	0.000744893	0.905946	0.0940539	-4.17122	NA	NA	NA	NA	NA	-4.17122	NA	NA	NA	NA	NA	1	0.921271	1	0.905946
526	9930014A18Rik	0.911192	0.0303877	0.0280553	0.0294296	0.000935626	0.787028	0.212972	-0.773376	NA	NA	NA	NA	NA	-0.773376	NA	NA	NA	NA	NA	1	0.911192	1	0.787028
527	9930021J03Rik	0.921609	0.0256202	0.0260944	0.0259511	0.000725409	0.836812	0.163188	1.58751	NA	NA	NA	NA	NA	1.58751	NA	NA	NA	NA	NA	1	0.921609	1	0.836812
528	9930104L06Rik	0.915372	0.0269205	0.0294972	0.0273432	0.000867494	0.850176	0.149824	1.13611	NA	NA	NA	NA	NA	1.13611	NA	NA	NA	NA	NA	1	0.915372	1	0.850176
529	9930111J21Rik1	0.909769	0.0262706	0.0327128	0.0303032	0.000944619	0.851982	0.148018	0.357703	NA	NA	NA	NA	NA	0.357703	NA	NA	NA	NA	NA	1	0.909769	1	0.851982
530	A130010J15Rik	0.917822	0.0274887	0.0261124	0.0277945	0.000782064	0.838528	0.161472	1.17218	NA	NA	NA	NA	NA	1.17218	NA	NA	NA	NA	NA	1	0.917822	1	0.838528
531	A130077B15Rik	0.911604	0.0270282	0.0310512	0.0293965	0.000920637	0.855958	0.144042	2.87234	NA	NA	NA	NA	NA	2.87234	NA	NA	NA	NA	NA	1	0.911604	1	0.855958
532	A1bg	0.905621	0.039287	0.0262061	0.0277486	0.00113685	0.808618	0.191382	-1.84531	NA	NA	NA	NA	NA	-1.84531	NA	NA	NA	NA	NA	1	0.905621	1	0.808618
533	A1cf	0.861826	0.0516496	0.0290164	0.0557692	0.00173897	0.192283	0.807717	4.84066	NA	NA	NA	NA	NA	5.09808	NA	NA	NA	NA	NA	1	0.861826	2	0.807717
534	A230001M10Rik	0.916242	0.0265433	0.0293856	0.0269776	0.000851292	0.868604	0.131396	-2.35656	NA	NA	NA	NA	NA	-2.35656	NA	NA	NA	NA	NA	1	0.916242	1	0.868604
535	A230020J21Rik	0.920382	0.0255732	0.0271193	0.0261716	0.000753523	0.829281	0.170719	-0.16824	NA	NA	NA	NA	NA	-0.16824	NA	NA	NA	NA	NA	1	0.920382	1	0.829281
536	A230046K03Rik	0.898505	0.0283551	0.0343313	0.0377251	0.00108343	0.85249	0.14751	3.48706	NA	NA	NA	NA	NA	3.48706	NA	NA	NA	NA	NA	1	0.898505	1	0.85249
537	A230050P20Rik	0.525503	0.0149466	0.400659	0.0474954	0.0113957	0.00249312	0.997507	4.61068	NA	NA	NA	NA	NA	4.13014	NA	NA	NA	NA	NA	1	0.525503	2	0.997507
538	A230056P14Rik	0.92156	0.0255989	0.0262008	0.0259122	0.000727802	0.931789	0.0682111	-5.17838	NA	NA	NA	NA	NA	-5.17838	NA	NA	NA	NA	NA	1	0.92156	1	0.931789
539	A230072C01Rik	0.907843	0.0268394	0.032052	0.0323182	0.000947583	0.838072	0.161928	0.940074	NA	NA	NA	NA	NA	0.940074	NA	NA	NA	NA	NA	1	0.907843	1	0.838072
540	A230103J11Rik	0.861835	0.0239464	0.0743165	0.0378372	0.00206492	0.80963	0.19037	-0.213911	NA	NA	NA	NA	NA	-0.213911	NA	NA	NA	NA	NA	1	0.861835	1	0.80963
541	A330009N23Rik	0.911536	0.0271851	0.0338017	0.0264691	0.00100808	0.838533	0.161467	-1.70224	NA	NA	NA	NA	NA	-1.70224	NA	NA	NA	NA	NA	1	0.911536	1	0.838533
542	A330023F24Rik	0.871993	0.03172	0.0420278	0.0527301	0.00152882	0.830307	0.169693	2.14504	NA	NA	NA	NA	NA	2.14504	NA	NA	NA	NA	NA	1	0.871993	1	0.830307
543	A330032B11Rik	0.910006	0.0252784	0.034201	0.0295646	0.000950043	0.867794	0.132206	-2.5826	NA	NA	NA	NA	NA	-2.5826	NA	NA	NA	NA	NA	1	0.910006	1	0.867794
544	A330035P11Rik	0.920313	0.0255713	0.0270922	0.0262712	0.00075277	0.842629	0.157371	-0.123479	NA	NA	NA	NA	NA	-0.123479	NA	NA	NA	NA	NA	1	0.920313	1	0.842629
545	A330040F15Rik	0.887285	0.0399732	0.0309772	0.0403693	0.00139556	0.852529	0.147471	0.535609	NA	NA	NA	NA	NA	0.535609	NA	NA	NA	NA	NA	1	0.887285	1	0.852529
546	A330041J22Rik	0.921533	0.0255982	0.0262122	0.0259286	0.000728116	0.931614	0.0683857	-5.16798	NA	NA	NA	NA	NA	-5.16798	NA	NA	NA	NA	NA	1	0.921533	1	0.931614
547	A330069E16Rik	0.875309	0.0292087	0.0442073	0.0497994	0.00147518	0.857124	0.142876	0.737985	NA	NA	NA	NA	NA	0.737985	NA	NA	NA	NA	NA	1	0.875309	1	0.857124
548	A330093E20Rik	0.908939	0.027353	0.0313728	0.0313915	0.000944109	0.823177	0.176823	-0.358168	NA	NA	NA	NA	NA	-0.358168	NA	NA	NA	NA	NA	1	0.908939	1	0.823177
549	A430005L14Rik	0.827624	0.0256701	0.0981654	0.0454953	0.00304476	0.77795	0.22205	4.75543	NA	NA	NA	NA	NA	4.75543	NA	NA	NA	NA	NA	1	0.827624	1	0.77795
550	A430033K04Rik	0.915573	0.030826	0.0261031	0.0266193	0.000878852	0.857125	0.142875	0.877434	NA	NA	NA	NA	NA	0.877434	NA	NA	NA	NA	NA	1	0.915573	1	0.857125
551	A430035B10Rik	0.882845	0.0292393	0.0409914	0.0455665	0.00135761	0.839455	0.160545	-0.413998	NA	NA	NA	NA	NA	-0.413998	NA	NA	NA	NA	NA	1	0.882845	1	0.839455
552	A430046D13Rik	0.868425	0.030044	0.0534465	0.0462354	0.00184903	0.841837	0.158163	0.787539	NA	NA	NA	NA	NA	0.787539	NA	NA	NA	NA	NA	1	0.868425	1	0.841837
553	A430078G23Rik	0.896687	0.025898	0.0394539	0.0368219	0.0011395	0.845872	0.154128	0.387671	NA	NA	NA	NA	NA	0.387671	NA	NA	NA	NA	NA	1	0.896687	1	0.845872
554	A430088P11Rik	0.920264	0.0255635	0.0271266	0.0262922	0.000753535	0.877484	0.122516	-3.15032	NA	NA	NA	NA	NA	-3.15032	NA	NA	NA	NA	NA	1	0.920264	1	0.877484
555	A430090L17Rik	0.920451	0.0261639	0.0261607	0.0264808	0.000743621	0.906184	0.0938158	-4.18064	NA	NA	NA	NA	NA	-4.18064	NA	NA	NA	NA	NA	1	0.920451	1	0.906184
556	A430105I19Rik	0.922404	0.0256296	0.0256242	0.0256304	0.000711986	0.857134	0.142866	0.00273009	NA	NA	NA	NA	NA	0.00273009	NA	NA	NA	NA	NA	1	0.922404	1	0.857134
557	A4gnt	0.919602	0.027504	0.0255445	0.026586	0.000764	0.884002	0.115998	-3.58508	NA	NA	NA	NA	NA	-3.58508	NA	NA	NA	NA	NA	1	0.919602	1	0.884002
558	A530013C23Rik	0.918277	0.0260839	0.028702	0.0261216	0.000815286	0.875434	0.124566	-3.16207	NA	NA	NA	NA	NA	-3.16207	NA	NA	NA	NA	NA	1	0.918277	1	0.875434
559	A530072M11Rik	0.916592	0.0295414	0.0254609	0.0275848	0.000820594	0.837912	0.162088	-2.58342	NA	NA	NA	NA	NA	-2.58342	NA	NA	NA	NA	NA	1	0.916592	1	0.837912
560	A630001G21Rik	0.921567	0.0255991	0.026202	0.0259036	0.000727834	0.931177	0.0688232	-5.14215	NA	NA	NA	NA	NA	-5.14215	NA	NA	NA	NA	NA	1	0.921567	1	0.931177
561	A630033H20Rik	0.920915	0.0262095	0.026203	0.0259263	0.000745744	0.905229	0.0947707	-4.14298	NA	NA	NA	NA	NA	-4.14298	NA	NA	NA	NA	NA	1	0.920915	1	0.905229
562	A630066F11Rik	0.909022	0.0272185	0.0304784	0.0323684	0.000912603	0.852289	0.147711	1.27541	NA	NA	NA	NA	NA	1.27541	NA	NA	NA	NA	NA	1	0.909022	1	0.852289
563	A630072M18Rik	0.906989	0.0316079	0.0346745	0.0255201	0.00120838	0.840992	0.159008	0.531886	NA	NA	NA	NA	NA	0.531886	NA	NA	NA	NA	NA	1	0.906989	1	0.840992
564	A630076J17Rik	0.902236	0.0317589	0.0287174	0.0362773	0.00101086	0.820591	0.179409	0.5852	NA	NA	NA	NA	NA	0.5852	NA	NA	NA	NA	NA	1	0.902236	1	0.820591
565	A630089N07Rik	0.902778	0.0262371	0.040596	0.0292089	0.00117983	0.851471	0.148529	0.226749	NA	NA	NA	NA	NA	0.226749	NA	NA	NA	NA	NA	1	0.902778	1	0.851471
566	A630095N17Rik	0.920206	0.0261466	0.0261526	0.0267516	0.000743098	0.905948	0.0940519	-4.1713	NA	NA	NA	NA	NA	-4.1713	NA	NA	NA	NA	NA	1	0.920206	1	0.905948
567	A730008H23Rik	0.534098	0.0172096	0.293475	0.145762	0.00945626	0.548331	0.451669	3.10992	NA	NA	NA	NA	NA	3.10992	NA	NA	NA	NA	NA	1	0.534098	1	0.548331
568	A730017L22Rik	0.910904	0.0292312	0.0330955	0.0257072	0.00106204	0.796873	0.203127	1.44729	NA	NA	NA	NA	NA	1.44729	NA	NA	NA	NA	NA	1	0.910904	1	0.796873
569	A730020M07Rik	0.921531	0.0255981	0.0262205	0.0259219	0.000728347	0.930906	0.0690938	-5.12633	NA	NA	NA	NA	NA	-5.12633	NA	NA	NA	NA	NA	1	0.921531	1	0.930906
570	A730036I17Rik	0.919426	0.0255396	0.0275967	0.0266716	0.000766575	0.903366	0.0966336	-4.15539	NA	NA	NA	NA	NA	-4.15539	NA	NA	NA	NA	NA	1	0.919426	1	0.903366
571	A830010M20Rik	0.793403	0.0547786	0.047254	0.101302	0.00326254	0.499884	0.500116	-1.64171	NA	NA	NA	NA	NA	-0.356504	NA	NA	NA	NA	NA	1	0.793403	2	0.500116
572	A830052D11Rik	0.856407	0.0323931	0.0529688	0.0562272	0.00200351	0.810697	0.189303	-1.58212	NA	NA	NA	NA	NA	-1.58212	NA	NA	NA	NA	NA	1	0.856407	1	0.810697
573	A830080D01Rik	0.915403	0.030576	0.0254297	0.0277421	0.000849395	0.841088	0.158912	-0.122936	NA	NA	NA	NA	NA	-0.122936	NA	NA	NA	NA	NA	1	0.915403	1	0.841088
574	A930001C03Rik	0.900809	0.0261211	0.0432611	0.0285544	0.00125446	0.717764	0.282236	-0.167615	NA	NA	NA	NA	NA	-0.167615	NA	NA	NA	NA	NA	1	0.900809	1	0.717764
575	A930002C04Rik	0.920688	0.0259669	0.0262202	0.0263851	0.00073951	0.866061	0.133939	-2.84486	NA	NA	NA	NA	NA	-2.84486	NA	NA	NA	NA	NA	1	0.920688	1	0.866061
576	A930004D18Rik	0.921591	0.0255998	0.0261856	0.0258957	0.000727379	0.931929	0.0680709	-5.18677	NA	NA	NA	NA	NA	-5.18677	NA	NA	NA	NA	NA	1	0.921591	1	0.931929
577	A930005H10Rik	0.917093	0.0294453	0.025486	0.0271574	0.000818284	0.842799	0.157201	2.56565	NA	NA	NA	NA	NA	2.56565	NA	NA	NA	NA	NA	1	0.917093	1	0.842799
578	A930006K02Rik	0.92242	0.0256227	0.0256228	0.0256228	0.000711742	0.903881	0.0961185	-4.1713	NA	NA	NA	NA	NA	-4.1713	NA	NA	NA	NA	NA	1	0.92242	1	0.903881
579	A930012L18Rik	0.921741	0.0256039	0.0260739	0.025857	0.000724275	0.883528	0.116472	-3.57455	NA	NA	NA	NA	NA	-3.57455	NA	NA	NA	NA	NA	1	0.921741	1	0.883528
580	A930013F10Rik	0.917104	0.0291886	0.025477	0.0274195	0.000810855	0.851867	0.148133	0.080124	NA	NA	NA	NA	NA	0.080124	NA	NA	NA	NA	NA	1	0.917104	1	0.851867
581	A930015D03Rik	0.898745	0.0304597	0.0315844	0.03814	0.00107044	0.786589	0.213411	0.325399	NA	NA	NA	NA	NA	0.325399	NA	NA	NA	NA	NA	1	0.898745	1	0.786589
582	A930018P22Rik	0.877274	0.0576505	0.0243691	0.0391054	0.00160143	0.73948	0.26052	-1.57593	NA	NA	NA	NA	NA	-1.57593	NA	NA	NA	NA	NA	1	0.877274	1	0.73948
583	A930019D19Rik	0.860168	0.0261101	0.077862	0.0334968	0.00236347	0.857154	0.142846	-1.1609	NA	NA	NA	NA	NA	-1.1609	NA	NA	NA	NA	NA	1	0.860168	1	0.857154
584	AA413626	0.851505	0.0499036	0.0551903	0.0401667	0.0032345	0.779868	0.220132	-1.25822	NA	NA	NA	NA	NA	-1.25822	NA	NA	NA	NA	NA	1	0.851505	1	0.779868
585	AA415398	0.912501	0.0280539	0.0287035	0.0298591	0.000882458	0.849287	0.150713	0.665935	NA	NA	NA	NA	NA	0.665935	NA	NA	NA	NA	NA	1	0.912501	1	0.849287
586	AA465934	0.866737	0.0662255	0.0381061	0.0260194	0.0029116	0.847507	0.152493	0.561961	NA	NA	NA	NA	NA	0.561961	NA	NA	NA	NA	NA	1	0.866737	1	0.847507
587	AA467197	0.921531	0.0255981	0.0262205	0.0259219	0.000728347	0.930906	0.0690938	-5.12633	NA	NA	NA	NA	NA	-5.12633	NA	NA	NA	NA	NA	1	0.921531	1	0.930906
588	AA474331	0.909115	0.0310109	0.0277439	0.0311837	0.000946372	0.857126	0.142874	0.961741	NA	NA	NA	NA	NA	0.961741	NA	NA	NA	NA	NA	1	0.909115	1	0.857126
589	AA543186	0.920438	0.0261635	0.0260265	0.0266325	0.000739805	0.875562	0.124438	-3.16614	NA	NA	NA	NA	NA	-3.16614	NA	NA	NA	NA	NA	1	0.920438	1	0.875562
590	AA986860	0.495803	0.168225	0.0817532	0.226479	0.0277388	0.829749	0.170251	0.385395	NA	NA	NA	NA	NA	0.385395	NA	NA	NA	NA	NA	1	0.495803	1	0.829749
591	Aaas	0.900781	0.0332435	0.0289645	0.0359421	0.00106894	0.837116	0.162884	2.19093	NA	NA	NA	NA	NA	2.19093	NA	NA	NA	NA	NA	1	0.900781	1	0.837116
592	Aacs	0.696978	0.057265	0.077406	0.161991	0.00635982	0.722812	0.277188	5.85988	NA	NA	NA	NA	NA	5.85988	NA	NA	NA	NA	NA	1	0.696978	1	0.722812
593	Aadac	0.0347235	0.00175836	0.817107	0.105034	0.0413773	0.00128215	0.998718	8.95815	NA	NA	NA	NA	NA	9.16348	0.180627	0.0146675	0.362442	0.0197765	0.309496	3	0.817107	2	0.998718
594	Aadat	0.759145	0.0708699	0.0451604	0.120609	0.00421595	0.0376816	0.962318	5.95205	NA	NA	NA	NA	NA	5.55734	NA	NA	NA	NA	NA	1	0.759145	2	0.962318
595	Aaed1	0.60545	0.0462019	0.110783	0.229111	0.00845386	0.84254	0.15746	5.61796	NA	NA	NA	NA	NA	5.61796	NA	NA	NA	NA	NA	1	0.60545	1	0.84254
596	Aagab	0.838775	0.0358759	0.0718518	0.0504241	0.00307323	0.494312	0.505688	4.15592	NA	NA	NA	NA	NA	3.91257	NA	NA	NA	NA	NA	1	0.838775	2	0.505688
597	Aak1	0.912416	0.0299768	0.0263385	0.0304031	0.000865334	0.85563	0.14437	0.261161	NA	NA	NA	NA	NA	0.261161	NA	NA	NA	NA	NA	1	0.912416	1	0.85563
598	Aamdc	0.783915	0.0267882	0.1082	0.0773993	0.00369742	0.611889	0.388111	4.39931	NA	NA	NA	NA	NA	4.39931	NA	NA	NA	NA	NA	1	0.783915	1	0.611889
599	Aamp	0.867768	0.0294177	0.0690458	0.0314281	0.00234068	0.796108	0.203892	6.20981	NA	NA	NA	NA	NA	6.20981	NA	NA	NA	NA	NA	1	0.867768	1	0.796108
600	Aar2	0.921008	0.0263656	0.0258642	0.0260217	0.000740412	0.857078	0.142922	2.8549	NA	NA	NA	NA	NA	2.8549	NA	NA	NA	NA	NA	1	0.921008	1	0.857078
601	Aard	0.920318	0.0255719	0.027037	0.0263217	0.000751246	0.844345	0.155655	0.0430472	NA	NA	NA	NA	NA	0.0430472	NA	NA	NA	NA	NA	1	0.920318	1	0.844345
602	Aars	0.347046	0.536519	0.015255	0.0775966	0.0235836	0.81973	0.18027	5.96346	-0.132993	-0.172648	0.435865	0.0365446	15.4928	5.96346	NA	NA	NA	NA	NA	2	0.536519	1	0.81973
603	Aars2	0.913332	0.0295352	0.0264804	0.029796	0.000856319	0.844998	0.155002	2.80919	NA	NA	NA	NA	NA	2.80919	NA	NA	NA	NA	NA	1	0.913332	1	0.844998
604	Aarsd1	0.837052	0.0424754	0.0430913	0.0751945	0.00218663	0.537529	0.462471	4.32324	NA	NA	NA	NA	NA	4.32324	NA	NA	NA	NA	NA	1	0.837052	1	0.537529
605	Aasdh	0.893746	0.0355531	0.0341319	0.035211	0.00135776	0.334871	0.665129	1.99953	NA	NA	NA	NA	NA	1.35922	NA	NA	NA	NA	NA	1	0.893746	2	0.665129
606	Aasdhppt	0.748349	0.0348748	0.181518	0.0267989	0.00845916	0.000759129	0.999241	4.37994	NA	NA	NA	NA	NA	3.84693	NA	NA	NA	NA	NA	1	0.748349	2	0.999241
607	Aass	0.135741	0.0340184	0.0921749	0.714966	0.0231002	0.253454	0.746546	6.88555	0.0510749	-0.191255	0.395914	0.0287496	18.9968	6.67705	0.0510749	-0.191255	0.395914	0.0296474	18.9968	4	0.714966	2	0.746546
608	Aatf	0.88629	0.0440175	0.0298239	0.0383873	0.0014812	0.856203	0.143797	3.08495	NA	NA	NA	NA	NA	3.08495	NA	NA	NA	NA	NA	1	0.88629	1	0.856203
609	Aatk	0.917785	0.0274331	0.0264702	0.0275205	0.000791208	0.714118	0.285882	-0.167139	NA	NA	NA	NA	NA	-0.167139	NA	NA	NA	NA	NA	1	0.917785	1	0.714118
610	AB124611	0.910657	0.0260748	0.0324347	0.0299047	0.000928702	0.808104	0.191896	1.19129	NA	NA	NA	NA	NA	1.19129	NA	NA	NA	NA	NA	1	0.910657	1	0.808104
611	Abat	0.881579	0.0246908	0.053734	0.0384915	0.00150495	0.673473	0.326527	6.59501	NA	NA	NA	NA	NA	6.59501	NA	NA	NA	NA	NA	1	0.881579	1	0.673473
612	Abca1	0.854103	0.0829762	0.0278707	0.0323421	0.00270764	0.283568	0.716432	5.45312	NA	NA	NA	NA	NA	5.6398	NA	NA	NA	NA	NA	1	0.854103	2	0.716432
613	Abca2	0.893742	0.0254067	0.04835	0.0311271	0.00137446	0.153204	0.846796	3.28885	NA	NA	NA	NA	NA	2.81306	NA	NA	NA	NA	NA	1	0.893742	2	0.846796
614	Abca3	0.830579	0.0968984	0.0245073	0.0451566	0.00285911	3.1e-08	1	4.26016	NA	NA	NA	NA	NA	3.39047	NA	NA	NA	NA	NA	1	0.830579	2	1
615	Abca5	0.92142	0.0256092	0.0262939	0.025946	0.000730793	0.845131	0.154869	0.92127	NA	NA	NA	NA	NA	0.92127	NA	NA	NA	NA	NA	1	0.92142	1	0.845131
616	Abca6	0.651994	0.0239636	0.252846	0.0619034	0.00929318	0.189283	0.810717	6.2379	NA	NA	NA	NA	NA	6.41514	NA	NA	NA	NA	NA	1	0.651994	2	0.810717
617	Abca7	0.917243	0.0261551	0.0281525	0.0276464	0.000802765	0.854404	0.145596	0.919406	NA	NA	NA	NA	NA	0.919406	NA	NA	NA	NA	NA	1	0.917243	1	0.854404
618	Abca8a	0.625721	0.0441109	0.0947279	0.228762	0.00667795	0.0160922	0.983908	4.88747	NA	NA	NA	NA	NA	5.23893	NA	NA	NA	NA	NA	1	0.625721	2	0.983908
619	Abca8b	0.0425471	0.00166451	0.882473	0.0387917	0.0345237	7.53e-05	0.999925	4.61083	NA	NA	NA	NA	NA	4.05272	0.376717	0.26385	0.919853	0.113486	2.33381	3	0.882473	2	0.999925
620	Abca9	0.915386	0.0264097	0.0287623	0.028612	0.000829818	0.808314	0.191686	0.356613	NA	NA	NA	NA	NA	0.356613	NA	NA	NA	NA	NA	1	0.915386	1	0.808314
621	Abcb10	0.884888	0.04141	0.0314686	0.040761	0.00147263	0.346919	0.653081	3.59089	NA	NA	NA	NA	NA	3.9017	NA	NA	NA	NA	NA	1	0.884888	2	0.653081
622	Abcb11	3.03e-15	1.66e-15	0.645984	3.33e-06	0.354013	3.88e-05	0.999961	7.66263	NA	NA	NA	NA	NA	7.30702	0.575956	0.25034	1.25602	0.0859459	1.56615	3	0.645984	2	0.999961
623	Abcb1a	0.89141	0.0395298	0.0340963	0.0334515	0.00151201	0.00706919	0.992931	-2.12261	NA	NA	NA	NA	NA	0.298163	NA	NA	NA	NA	NA	1	0.89141	2	0.992931
624	Abcb1b	0.911027	0.0253065	0.0328219	0.0299326	0.000911724	0.801201	0.198799	-2.35888	NA	NA	NA	NA	NA	-2.35888	NA	NA	NA	NA	NA	1	0.911027	1	0.801201
625	Abcb4	0.609817	0.0225244	0.210303	0.149588	0.00776781	0.515209	0.484791	6.20557	NA	NA	NA	NA	NA	6.20557	NA	NA	NA	NA	NA	1	0.609817	1	0.515209
626	Abcb6	0.760913	0.0259651	0.125515	0.0833235	0.00428302	0.582473	0.417527	4.81151	NA	NA	NA	NA	NA	4.81151	NA	NA	NA	NA	NA	1	0.760913	1	0.582473
627	Abcb7	0.912683	0.0255233	0.0315697	0.0293406	0.000882852	0.850663	0.149337	3.98954	NA	NA	NA	NA	NA	3.98954	NA	NA	NA	NA	NA	1	0.912683	1	0.850663
628	Abcb8	0.906843	0.0256878	0.0379864	0.0284067	0.00107603	0.829882	0.170118	3.87454	NA	NA	NA	NA	NA	3.87454	NA	NA	NA	NA	NA	1	0.906843	1	0.829882
629	Abcb9	0.897555	0.0465315	0.0263945	0.0281507	0.00136836	0.818092	0.181908	-0.581507	NA	NA	NA	NA	NA	-0.581507	NA	NA	NA	NA	NA	1	0.897555	1	0.818092
630	Abcc1	0.913775	0.0317382	0.0253845	0.0282212	0.00088168	0.850209	0.149791	-0.079145	NA	NA	NA	NA	NA	-0.079145	NA	NA	NA	NA	NA	1	0.913775	1	0.850209
631	Abcc10	0.860018	0.0326938	0.0461999	0.0593321	0.0017563	0.85713	0.14287	0.477135	NA	NA	NA	NA	NA	0.477135	NA	NA	NA	NA	NA	1	0.860018	1	0.85713
632	Abcc2	0.00154873	0.000119137	0.867708	0.0638748	0.0667489	0.00079353	0.999206	6.38109	NA	NA	NA	NA	NA	6.69106	-0.275265	0.157846	0.634621	0.047423	10.0112	3	0.867708	2	0.999206
633	Abcc3	0.756752	0.0264952	0.122337	0.0901327	0.00428323	0.439229	0.560771	6.14989	NA	NA	NA	NA	NA	5.9661	NA	NA	NA	NA	NA	1	0.756752	2	0.560771
634	Abcc4	0.907294	0.0267952	0.0356547	0.0292033	0.00105299	0.816169	0.183831	0.0443247	NA	NA	NA	NA	NA	0.0443247	NA	NA	NA	NA	NA	1	0.907294	1	0.816169
635	Abcc5	0.904977	0.0327078	0.0272705	0.0340593	0.000985614	0.795714	0.204286	0.505525	NA	NA	NA	NA	NA	0.505525	NA	NA	NA	NA	NA	1	0.904977	1	0.795714
636	Abcc6	0.879646	0.0333958	0.0375922	0.0479386	0.00142719	0.830092	0.169908	5.48302	NA	NA	NA	NA	NA	5.48302	NA	NA	NA	NA	NA	1	0.879646	1	0.830092
637	Abcc9	0.910771	0.0338995	0.0280721	0.0262124	0.00104486	0.613313	0.386687	2.66703	NA	NA	NA	NA	NA	2.66703	NA	NA	NA	NA	NA	1	0.910771	1	0.613313
638	Abcd1	0.739592	0.0708978	0.0424166	0.143027	0.00406608	0.804237	0.195763	2.73416	NA	NA	NA	NA	NA	2.73416	NA	NA	NA	NA	NA	1	0.739592	1	0.804237
639	Abcd2	0.218102	0.0151274	0.235737	0.514683	0.0163506	9.78e-06	0.99999	1.33678	-0.204297	0.529498	1.13509	0.424559	7.40654	2.75587	-0.204297	0.529498	1.13509	0.20594	7.40654	4	0.514683	2	0.99999
640	Abcd3	0.714803	0.140313	0.0287141	0.110533	0.00563647	0.00246454	0.997535	7.81285	NA	NA	NA	NA	NA	8.10647	NA	NA	NA	NA	NA	1	0.714803	2	0.997535
641	Abcd4	0.916674	0.0285519	0.0257846	0.0281865	0.00080312	0.856882	0.143118	1.67823	NA	NA	NA	NA	NA	1.67823	NA	NA	NA	NA	NA	1	0.916674	1	0.856882
642	Abce1	0.713161	0.0547477	0.0648789	0.162232	0.0049806	0.35068	0.64932	5.02392	NA	NA	NA	NA	NA	4.81289	NA	NA	NA	NA	NA	1	0.713161	2	0.64932
643	Abcf1	0.76095	0.0234111	0.128815	0.0828608	0.00396308	0.856197	0.143803	4.26704	NA	NA	NA	NA	NA	4.26704	NA	NA	NA	NA	NA	1	0.76095	1	0.856197
644	Abcf2	0.796679	0.0518283	0.0449414	0.103628	0.00292369	0.855434	0.144566	3.96869	NA	NA	NA	NA	NA	3.96869	NA	NA	NA	NA	NA	1	0.796679	1	0.855434
645	Abcf3	0.913387	0.0311902	0.0289125	0.0255226	0.000987298	0.853951	0.146049	3.95351	NA	NA	NA	NA	NA	3.95351	NA	NA	NA	NA	NA	1	0.913387	1	0.853951
646	Abcg1	0.913564	0.0326763	0.0265364	0.0262743	0.000949153	0.803708	0.196292	1.43419	NA	NA	NA	NA	NA	1.43419	NA	NA	NA	NA	NA	1	0.913564	1	0.803708
647	Abcg2	0.628801	0.0195398	0.277044	0.0660058	0.00860908	0.538463	0.461537	5.38116	NA	NA	NA	NA	NA	5.38116	NA	NA	NA	NA	NA	1	0.628801	1	0.538463
648	Abcg3	0.916481	0.0294574	0.0276904	0.0254812	0.000890022	0.741639	0.258361	0.449253	NA	NA	NA	NA	NA	0.449253	NA	NA	NA	NA	NA	1	0.916481	1	0.741639
649	Abcg5	7.16e-06	3.65e-07	0.95048	0.00104671	0.048466	8.06e-05	0.999919	5.70606	NA	NA	NA	NA	NA	5.2458	-0.464714	0.316017	1.12397	0.10713	9.71889	3	0.95048	2	0.999919
650	Abcg8	0.000179253	5.71e-06	0.967648	0.00132565	0.030841	0.651809	0.348191	4.6304	NA	NA	NA	NA	NA	4.6304	-0.297575	0.545149	1.24216	0.134131	7.90856	3	0.967648	1	0.651809
651	Abhd1	0.833885	0.0992676	0.0231651	0.0409247	0.00275763	0.777745	0.222255	-0.262558	NA	NA	NA	NA	NA	-0.262558	NA	NA	NA	NA	NA	1	0.833885	1	0.777745
652	Abhd10	0.91597	0.0279664	0.026482	0.0287734	0.000808549	0.845928	0.154072	2.11722	NA	NA	NA	NA	NA	2.11722	NA	NA	NA	NA	NA	1	0.91597	1	0.845928
653	Abhd11	0.874228	0.0289481	0.0453545	0.0499675	0.00150182	0.841811	0.158189	4.63962	NA	NA	NA	NA	NA	4.63962	NA	NA	NA	NA	NA	1	0.874228	1	0.841811
654	Abhd11os	0.897803	0.0426781	0.0294924	0.0286244	0.00140196	0.838153	0.161847	-0.520625	NA	NA	NA	NA	NA	-0.520625	NA	NA	NA	NA	NA	1	0.897803	1	0.838153
655	Abhd12	0.917186	0.0264168	0.027783	0.0278144	0.000800205	0.3917	0.6083	4.28888	NA	NA	NA	NA	NA	4.03045	NA	NA	NA	NA	NA	1	0.917186	2	0.6083
656	Abhd13	0.91643	0.0259099	0.0302072	0.0265985	0.000854037	0.817829	0.182171	2.71497	NA	NA	NA	NA	NA	2.71497	NA	NA	NA	NA	NA	1	0.91643	1	0.817829
657	Abhd14a	0.912035	0.0270231	0.032598	0.0273784	0.000965862	0.856647	0.143353	2.8043	NA	NA	NA	NA	NA	2.8043	NA	NA	NA	NA	NA	1	0.912035	1	0.856647
658	Abhd14b	0.905618	0.0282519	0.0366352	0.0283519	0.00114288	0.788573	0.211427	7.052	NA	NA	NA	NA	NA	7.052	NA	NA	NA	NA	NA	1	0.905618	1	0.788573
659	Abhd15	0.149455	0.0245592	0.455574	0.29555	0.0748621	0.85543	0.14457	4.4196	NA	NA	NA	NA	NA	4.4196	-0.346879	-0.073466	0.709146	0.0802275	12.7972	3	0.455574	1	0.85543
660	Abhd16a	0.884104	0.0374831	0.0310623	0.0460338	0.00131694	0.781824	0.218176	4.25059	NA	NA	NA	NA	NA	4.25059	NA	NA	NA	NA	NA	1	0.884104	1	0.781824
661	Abhd17a	0.532443	0.017379	0.342574	0.0964224	0.0111816	0.854332	0.145668	5.67355	NA	NA	NA	NA	NA	5.67355	NA	NA	NA	NA	NA	1	0.532443	1	0.854332
662	Abhd17b	0.30165	0.0116769	0.463072	0.205675	0.0179256	0.245829	0.754171	3.5435	NA	NA	NA	NA	NA	3.90567	-0.389828	0.101534	0.805667	0.103141	11.0267	3	0.463072	2	0.754171
663	Abhd17c	0.826003	0.0253948	0.0853614	0.0606169	0.00262437	0.00109633	0.998904	5.24942	NA	NA	NA	NA	NA	4.87209	NA	NA	NA	NA	NA	1	0.826003	2	0.998904
664	Abhd2	0.727449	0.0291856	0.149358	0.0880154	0.00599232	5.75e-08	1	3.96952	NA	NA	NA	NA	NA	4.88747	NA	NA	NA	NA	NA	1	0.727449	2	1
665	Abhd3	0.859735	0.0550359	0.0418477	0.0407022	0.00267888	0.698917	0.301083	4.82906	NA	NA	NA	NA	NA	4.82906	NA	NA	NA	NA	NA	1	0.859735	1	0.698917
666	Abhd4	0.863445	0.0368903	0.0404788	0.0574561	0.00172944	0.836748	0.163252	3.67287	NA	NA	NA	NA	NA	3.67287	NA	NA	NA	NA	NA	1	0.863445	1	0.836748
667	Abhd5	0.890421	0.0460196	0.0349175	0.0268371	0.00180464	0.559573	0.440427	3.85081	NA	NA	NA	NA	NA	3.85081	NA	NA	NA	NA	NA	1	0.890421	1	0.559573
668	Abhd6	0.0346319	0.00321114	0.279909	0.656295	0.0259537	9.46e-06	0.999991	2.65447	-0.331473	-0.296237	0.889112	0.167474	14.7858	3.56062	-0.331473	-0.296237	0.889112	0.124854	14.7858	4	0.656295	2	0.999991
669	Abhd8	0.724297	0.0211552	0.165151	0.0845727	0.00482373	0.763967	0.236033	1.77499	NA	NA	NA	NA	NA	1.77499	NA	NA	NA	NA	NA	1	0.724297	1	0.763967
670	Abi1	0.866206	0.0337789	0.0427134	0.055636	0.00166567	0.765342	0.234658	3.63394	NA	NA	NA	NA	NA	3.63394	NA	NA	NA	NA	NA	1	0.866206	1	0.765342
671	Abi2	0.916331	0.0274228	0.0292287	0.0261428	0.00087472	0.8456	0.1544	1.22567	NA	NA	NA	NA	NA	1.22567	NA	NA	NA	NA	NA	1	0.916331	1	0.8456
672	Abi3	0.896633	0.0371213	0.0369792	0.027736	0.00153097	0.00530176	0.994698	2.30506	NA	NA	NA	NA	NA	1.26208	NA	NA	NA	NA	NA	1	0.896633	2	0.994698
673	Abi3bp	0.909335	0.0350868	0.026057	0.0285153	0.00100541	0.816123	0.183877	0.588742	NA	NA	NA	NA	NA	0.588742	NA	NA	NA	NA	NA	1	0.909335	1	0.816123
674	Abl1	0.884148	0.0277595	0.0439021	0.0428124	0.00137839	0.781407	0.218593	2.27638	NA	NA	NA	NA	NA	2.27638	NA	NA	NA	NA	NA	1	0.884148	1	0.781407
675	Abl2	0.922388	0.0256364	0.0256257	0.025638	0.000712229	0.853704	0.146296	1.04286	NA	NA	NA	NA	NA	1.04286	NA	NA	NA	NA	NA	1	0.922388	1	0.853704
676	Ablim1	0.889623	0.0251311	0.0502384	0.0335883	0.00141919	0.856594	0.143406	2.4989	NA	NA	NA	NA	NA	2.4989	NA	NA	NA	NA	NA	1	0.889623	1	0.856594
677	Ablim2	0.910491	0.0301484	0.0270289	0.0314365	0.000894985	0.850403	0.149597	-0.258888	NA	NA	NA	NA	NA	-0.258888	NA	NA	NA	NA	NA	1	0.910491	1	0.850403
678	Ablim3	0.738293	0.0300247	0.126433	0.100108	0.00514174	0.192247	0.807753	2.96876	NA	NA	NA	NA	NA	2.45035	NA	NA	NA	NA	NA	1	0.738293	2	0.807753
679	Abr	0.912338	0.0299025	0.0280921	0.0287465	0.000920737	0.845439	0.154561	0.328294	NA	NA	NA	NA	NA	0.328294	NA	NA	NA	NA	NA	1	0.912338	1	0.845439
680	Abracl	0.322324	0.163671	0.0355897	0.460344	0.0180718	0.857143	0.142857	3.38174	0.108772	0.303925	0.645607	0.0954547	4.68721	3.38174	0.108772	0.303925	0.645607	0.0954547	4.68721	4	0.460344	1	0.857143
681	Abt1	0.921096	0.0259202	0.0260582	0.0261922	0.000733295	0.846962	0.153038	1.41731	NA	NA	NA	NA	NA	1.41731	NA	NA	NA	NA	NA	1	0.921096	1	0.846962
682	Abtb1	0.617571	0.0550807	0.0813682	0.238723	0.00725716	0.856676	0.143324	3.81945	NA	NA	NA	NA	NA	3.81945	NA	NA	NA	NA	NA	1	0.617571	1	0.856676
683	Abtb2	6.08e-05	2.28e-06	0.9636	0.000188507	0.0361481	0.000414424	0.999586	3.46652	NA	NA	NA	NA	NA	2.6314	0.911042	-0.563551	2.14251	0.407105	21.884	3	0.9636	2	0.999586
684	Acaa1a	5.49e-07	6.65e-08	0.835406	0.0634245	0.101169	7.71e-24	1	5.97407	NA	NA	NA	NA	NA	6.6801	-0.355692	-0.121311	0.75162	0.0562581	13.2555	3	0.835406	2	1
685	Acaa1b	0.000183838	0.798327	2.68e-05	0.0852586	0.116204	1.52e-11	1	8.4137	-0.687337	-0.000629543	1.37467	0.0816925	12.0035	9.42223	NA	NA	NA	NA	NA	2	0.798327	2	1
686	Acaa2	0.000486527	0.00169921	0.00802333	0.961769	0.0280217	8.13e-06	0.999992	9.15642	-0.0242818	-0.12415	0.253005	0.0138157	17.2622	9.35363	-0.0242818	-0.12415	0.253005	0.0135245	17.2622	4	0.961769	2	0.999992
687	Acaca	0.785825	0.106658	0.025882	0.0781224	0.00351288	0.850584	0.149416	5.53128	NA	NA	NA	NA	NA	5.53128	NA	NA	NA	NA	NA	1	0.785825	1	0.850584
688	Acacb	0.791029	0.12049	0.0445081	0.0371931	0.00677949	0.685646	0.314354	4.64706	NA	NA	NA	NA	NA	4.64706	NA	NA	NA	NA	NA	1	0.791029	1	0.685646
689	Acad10	0.918166	0.025703	0.0283167	0.0270212	0.000792692	0.847305	0.152695	3.37633	NA	NA	NA	NA	NA	3.37633	NA	NA	NA	NA	NA	1	0.918166	1	0.847305
690	Acad11	0.0544791	0.0157994	0.11178	0.785524	0.0324173	0.000382287	0.999618	6.79845	-0.119837	-0.0665892	0.27419	0.0201657	13.9373	7.03887	-0.119837	-0.0665892	0.27419	0.0194769	13.9373	4	0.785524	2	0.999618
691	Acad12	0.896602	0.0268419	0.0375816	0.0378495	0.00112509	0.844335	0.155665	1.72934	NA	NA	NA	NA	NA	1.72934	NA	NA	NA	NA	NA	1	0.896602	1	0.844335
692	Acad8	0.710303	0.0228319	0.166227	0.0952949	0.00534321	0.00369119	0.996309	5.10321	NA	NA	NA	NA	NA	4.73964	NA	NA	NA	NA	NA	1	0.710303	2	0.996309
693	Acad9	0.911798	0.0293552	0.0290694	0.028841	0.000935885	0.57383	0.42617	3.68724	NA	NA	NA	NA	NA	3.68724	NA	NA	NA	NA	NA	1	0.911798	1	0.57383
694	Acadl	0.452395	0.0406252	0.150588	0.342869	0.0135228	0.00211795	0.997882	5.88463	NA	NA	NA	NA	NA	6.15655	NA	NA	NA	NA	NA	1	0.452395	2	0.997882
695	Acadm	0.300477	0.0755803	0.063066	0.545013	0.0158633	0.163083	0.836917	6.94486	-0.0772431	-0.0874968	0.233428	0.0168058	15.2374	7.09427	-0.0772431	-0.0874968	0.233428	0.0164519	15.2374	4	0.545013	2	0.836917
696	Acads	0.643267	0.0810483	0.0516395	0.217539	0.00650632	0.828534	0.171466	6.59167	NA	NA	NA	NA	NA	6.59167	NA	NA	NA	NA	NA	1	0.643267	1	0.828534
697	Acadsb	0.784546	0.0246677	0.110559	0.0767508	0.00347621	0.0939307	0.906069	5.97764	NA	NA	NA	NA	NA	5.7737	NA	NA	NA	NA	NA	1	0.784546	2	0.906069
698	Acadvl	0.176551	0.280208	0.0152474	0.503794	0.0241995	0.74252	0.25748	7.68575	-0.0100078	-0.0916819	0.184453	0.0119997	17.5847	7.68575	-0.0100078	-0.0916819	0.184453	0.0119997	17.5847	4	0.503794	1	0.74252
699	Acap1	0.920706	0.0255824	0.0268517	0.0261135	0.000746092	0.855826	0.144174	-0.0378895	NA	NA	NA	NA	NA	-0.0378895	NA	NA	NA	NA	NA	1	0.920706	1	0.855826
700	Acap2	0.919532	0.0268069	0.0271807	0.0256885	0.000792391	0.654657	0.345343	2.54062	NA	NA	NA	NA	NA	2.54062	NA	NA	NA	NA	NA	1	0.919532	1	0.654657
701	Acap3	0.887289	0.0257897	0.0448513	0.0407666	0.00130364	0.844806	0.155194	0.260639	NA	NA	NA	NA	NA	0.260639	NA	NA	NA	NA	NA	1	0.887289	1	0.844806
702	Acat1	0.367252	0.429431	0.0517396	0.0910777	0.0604996	0.857118	0.142882	6.73655	-0.0357685	-0.165035	0.337733	0.0250672	17.1848	6.73655	NA	NA	NA	NA	NA	2	0.429431	1	0.857118
703	Acat2	0.748439	0.100167	0.0504018	0.0942471	0.00674551	0.158083	0.841917	5.96177	NA	NA	NA	NA	NA	5.54904	NA	NA	NA	NA	NA	1	0.748439	2	0.841917
704	Acat3	1.71e-07	3.93e-07	0.302705	0.000916995	0.696378	3.65e-18	1	7.16372	-0.00821559	0.13834	0.277167	0.0193452	6.22658	6.70907	0.304955	0.0836562	0.632443	0.0471334	1.02268	5	0.696378	2	1
705	Acbd3	0.915526	0.025812	0.0302975	0.0275108	0.000854196	0.847981	0.152019	2.84404	NA	NA	NA	NA	NA	2.84404	NA	NA	NA	NA	NA	1	0.915526	1	0.847981
706	Acbd4	0.896431	0.0391847	0.0291658	0.0339434	0.00127489	0.856664	0.143336	4.40002	NA	NA	NA	NA	NA	4.40002	NA	NA	NA	NA	NA	1	0.896431	1	0.856664
707	Acbd5	0.0268973	0.0199789	0.0353761	0.891471	0.0262768	1.88e-05	0.999981	6.22185	-0.0289603	0.163961	0.332999	0.0267605	6.66778	6.53764	-0.0289603	0.163961	0.332999	0.0254678	6.66778	4	0.891471	2	0.999981
708	Acbd6	0.868369	0.0514242	0.0287479	0.0497563	0.00170243	0.852028	0.147972	4.36061	NA	NA	NA	NA	NA	4.36061	NA	NA	NA	NA	NA	1	0.868369	1	0.852028
709	Accs	0.908023	0.0355723	0.0252247	0.0301917	0.000988193	0.855882	0.144118	0.0451389	NA	NA	NA	NA	NA	0.0451389	NA	NA	NA	NA	NA	1	0.908023	1	0.855882
710	Acd	0.881124	0.0307102	0.0403791	0.0463792	0.00140735	0.833574	0.166426	2.60136	NA	NA	NA	NA	NA	2.60136	NA	NA	NA	NA	NA	1	0.881124	1	0.833574
711	Ace	0.921531	0.0255981	0.0262205	0.0259219	0.000728347	0.930906	0.0690938	-5.12633	NA	NA	NA	NA	NA	-5.12633	NA	NA	NA	NA	NA	1	0.921531	1	0.930906
712	Acer2	0.882108	0.0559925	0.027189	0.0329851	0.00172584	0.854955	0.145045	2.1993	NA	NA	NA	NA	NA	2.1993	NA	NA	NA	NA	NA	1	0.882108	1	0.854955
713	Acer3	0.908881	0.0357498	0.0273729	0.02692	0.00107668	0.822395	0.177605	2.39398	NA	NA	NA	NA	NA	2.39398	NA	NA	NA	NA	NA	1	0.908881	1	0.822395
714	Acin1	0.920171	0.0257827	0.0268226	0.026472	0.000751555	0.845479	0.154521	3.45474	NA	NA	NA	NA	NA	3.45474	NA	NA	NA	NA	NA	1	0.920171	1	0.845479
715	Ackr1	0.852326	0.0430911	0.0671595	0.0340279	0.00339539	0.854477	0.145523	-0.77354	NA	NA	NA	NA	NA	-0.77354	NA	NA	NA	NA	NA	1	0.852326	1	0.854477
716	Ackr2	0.879135	0.024946	0.0538626	0.0405278	0.00152839	0.856489	0.143511	0.76495	NA	NA	NA	NA	NA	0.76495	NA	NA	NA	NA	NA	1	0.879135	1	0.856489
717	Ackr3	0.866671	0.0541723	0.0265501	0.050947	0.00165955	0.857138	0.142862	-1.15732	NA	NA	NA	NA	NA	-1.15732	NA	NA	NA	NA	NA	1	0.866671	1	0.857138
718	Ackr4	0.912963	0.0287961	0.0270944	0.0302921	0.000854596	0.325646	0.674354	0.473177	NA	NA	NA	NA	NA	1.32754	NA	NA	NA	NA	NA	1	0.912963	2	0.674354
719	Acly	0.744691	0.118936	0.0668388	0.058859	0.010675	0.849523	0.150477	7.59471	NA	NA	NA	NA	NA	7.59471	NA	NA	NA	NA	NA	1	0.744691	1	0.849523
720	Acmsd	0.00150195	4.52e-05	0.950885	0.0189295	0.0286385	0.430956	0.569044	3.32121	NA	NA	NA	NA	NA	3.70631	0.310026	-0.761214	1.64385	0.221764	19.4773	3	0.950885	2	0.569044
721	Acnat1	0.0409103	0.00183574	0.876303	0.0416296	0.0393217	5.17e-06	0.999995	5.37994	NA	NA	NA	NA	NA	4.88646	0.249228	-0.261668	0.722729	0.0739522	20.907	3	0.876303	2	0.999995
722	Acnat2	0.00870531	0.000275222	0.948342	0.0126949	0.0299822	7.13e-08	1	4.3866	NA	NA	NA	NA	NA	3.02429	0.251523	-0.960799	1.98635	0.328399	18.978	3	0.948342	2	1
723	Aco1	0.759822	0.032899	0.157957	0.0424824	0.00683929	0.00684486	0.993155	6.08803	NA	NA	NA	NA	NA	6.3183	NA	NA	NA	NA	NA	1	0.759822	2	0.993155
724	Aco2	0.00185811	5.59e-05	0.94431	0.0253749	0.028401	0.000136601	0.999863	6.04259	NA	NA	NA	NA	NA	6.3417	-0.217104	-0.171116	0.552866	0.0435897	14.5496	3	0.94431	2	0.999863
725	Acot1	0.00295147	0.0057539	0.0343469	0.889988	0.0669594	4e-08	1	2.58043	-0.360066	-0.583778	1.37178	0.265804	15.889	3.9699	-0.360066	-0.583778	1.37178	0.172773	15.889	4	0.889988	2	1
726	Acot11	0.879965	0.0280363	0.0445986	0.0459796	0.00142094	0.852583	0.147417	0.53094	NA	NA	NA	NA	NA	0.53094	NA	NA	NA	NA	NA	1	0.879965	1	0.852583
727	Acot12	0.592793	0.0170861	0.306569	0.0747156	0.00883624	0.856132	0.143868	5.45206	NA	NA	NA	NA	NA	5.45206	NA	NA	NA	NA	NA	1	0.592793	1	0.856132
728	Acot13	0.660782	0.0242109	0.257028	0.0485613	0.00941743	0.00513914	0.994861	5.5676	NA	NA	NA	NA	NA	5.85645	NA	NA	NA	NA	NA	1	0.660782	2	0.994861
729	Acot2	0.834111	0.0374442	0.0559621	0.0699705	0.0025122	0.812357	0.187643	1.60434	NA	NA	NA	NA	NA	1.60434	NA	NA	NA	NA	NA	1	0.834111	1	0.812357
730	Acot3	0.0064435	0.00038626	0.422999	0.544814	0.025357	1.24e-08	1	-1.14925	-1.56322	-0.110651	3.13426	-1.36362	12.2699	2.43262	-1.56322	-0.110651	3.13426	0.644215	12.2699	4	0.544814	2	1
731	Acot4	0.0218493	0.00103569	0.586955	0.362337	0.0278226	5.4e-08	1	2.58473	NA	NA	NA	NA	NA	3.75928	-0.623408	-0.0991371	1.26248	0.167916	12.6024	3	0.586955	2	1
732	Acot6	0.858693	0.0447559	0.0376982	0.0568885	0.00196487	0.161722	0.838278	-0.362083	NA	NA	NA	NA	NA	-2.11634	NA	NA	NA	NA	NA	1	0.858693	2	0.838278
733	Acot7	0.898262	0.0251657	0.0417262	0.033677	0.001169	0.287863	0.712137	3.22183	NA	NA	NA	NA	NA	3.5907	NA	NA	NA	NA	NA	1	0.898262	2	0.712137
734	Acot8	0.841792	0.0324105	0.0551838	0.0684891	0.00212467	0.837679	0.162321	3.76874	NA	NA	NA	NA	NA	3.76874	NA	NA	NA	NA	NA	1	0.841792	1	0.837679
735	Acot9	0.912837	0.0272021	0.0286836	0.030423	0.000854757	0.857114	0.142886	1.44873	NA	NA	NA	NA	NA	1.44873	NA	NA	NA	NA	NA	1	0.912837	1	0.857114
736	Acox1	0.76526	0.0320641	0.08906	0.109884	0.00373158	1.31e-13	1	8.73397	NA	NA	NA	NA	NA	9.44956	NA	NA	NA	NA	NA	1	0.76526	2	1
737	Acox2	0.00164437	0.000254196	0.754308	0.127188	0.116606	0.000130793	0.999869	6.58163	NA	NA	NA	NA	NA	6.25757	0.26762	-0.17574	0.640328	0.0511643	21.7805	3	0.754308	2	0.999869
738	Acox3	0.918133	0.026824	0.0265463	0.0277213	0.000775572	0.682859	0.317141	3.41298	NA	NA	NA	NA	NA	3.41298	NA	NA	NA	NA	NA	1	0.918133	1	0.682859
739	Acp1	0.91915	0.0278499	0.0257942	0.0264243	0.000781555	0.857043	0.142957	4.49603	NA	NA	NA	NA	NA	4.49603	NA	NA	NA	NA	NA	1	0.91915	1	0.857043
740	Acp2	0.916928	0.0256808	0.029781	0.0267766	0.000834089	0.855583	0.144417	3.29965	NA	NA	NA	NA	NA	3.29965	NA	NA	NA	NA	NA	1	0.916928	1	0.855583
741	Acp5	0.874103	0.0354854	0.0387326	0.0501067	0.00157241	1.43e-05	0.999986	5.62385	NA	NA	NA	NA	NA	5.9854	NA	NA	NA	NA	NA	1	0.874103	2	0.999986
742	Acp6	0.875915	0.0301444	0.0427309	0.0497394	0.00147057	0.855842	0.144158	3.99991	NA	NA	NA	NA	NA	3.99991	NA	NA	NA	NA	NA	1	0.875915	1	0.855842
743	Acpp	0.335833	0.0801132	0.0763451	0.489497	0.0182122	0.124054	0.875946	2.01521	0.559796	0.27217	1.24491	0.308878	1.72859	1.16025	0.559796	0.27217	1.24491	0.536483	1.72859	4	0.489497	2	0.875946
744	Acrbp	0.894887	0.0277866	0.0375915	0.0385678	0.00116723	0.848641	0.151359	0.559256	NA	NA	NA	NA	NA	0.559256	NA	NA	NA	NA	NA	1	0.894887	1	0.848641
745	Acsf2	0.149378	0.133915	0.0250555	0.669189	0.022462	0.741964	0.258036	4.67875	-0.235292	-0.0518151	0.48186	0.0514945	12.8279	4.67875	-0.235292	-0.0518151	0.48186	0.0514945	12.8279	4	0.669189	1	0.741964
746	Acsf3	0.909375	0.0291099	0.0298128	0.0307483	0.000954335	0.839183	0.160817	3.43281	NA	NA	NA	NA	NA	3.43281	NA	NA	NA	NA	NA	1	0.909375	1	0.839183
747	Acsl1	0.00158873	0.167173	0.00159553	0.661755	0.167888	0.331134	0.668866	8.1599	-0.183062	-0.224088	0.578713	0.0354608	15.3836	8.37	-0.183062	-0.224088	0.578713	0.0345707	15.3836	4	0.661755	2	0.668866
748	Acsl3	0.636569	0.0521086	0.262633	0.0271908	0.0214987	0.85329	0.14671	3.91504	NA	NA	NA	NA	NA	3.91504	NA	NA	NA	NA	NA	1	0.636569	1	0.85329
749	Acsl4	0.292784	0.155665	0.102449	0.394634	0.0544691	0.857142	0.142858	4.87079	-0.186243	-0.149821	0.478049	0.0490731	14.5876	4.87079	-0.186243	-0.149821	0.478049	0.0490731	14.5876	4	0.394634	1	0.857142
750	Acsl5	0.00740819	0.0157183	0.298795	0.0441112	0.633967	0.852703	0.147297	7.40006	-0.113311	0.225574	0.504869	0.0341125	7.7781	7.40006	0.309015	0.118054	0.661595	0.044702	1.3939	5	0.633967	1	0.852703
751	Acsm1	0.707905	0.065114	0.0519333	0.170271	0.00477689	0.413208	0.586792	7.30414	NA	NA	NA	NA	NA	7.42234	NA	NA	NA	NA	NA	1	0.707905	2	0.586792
752	Acsm2	0.919423	0.0275517	0.0255395	0.0267206	0.000765326	0.838364	0.161636	-2.59267	NA	NA	NA	NA	NA	-2.59267	NA	NA	NA	NA	NA	1	0.919423	1	0.838364
753	Acsm3	0.837599	0.0284656	0.0913582	0.0394721	0.00310479	0.733752	0.266248	5.1677	NA	NA	NA	NA	NA	5.1677	NA	NA	NA	NA	NA	1	0.837599	1	0.733752
754	Acsm5	0.00422173	0.000237968	0.685818	0.271064	0.0386577	3.18e-10	1	5.23884	NA	NA	NA	NA	NA	5.78288	-0.200194	0.228546	0.607655	0.0525391	8.74778	3	0.685818	2	1
755	Acss1	0.921531	0.0255981	0.0262205	0.0259219	0.000728347	0.930906	0.0690938	-5.12633	NA	NA	NA	NA	NA	-5.12633	NA	NA	NA	NA	NA	1	0.921531	1	0.930906
756	Acss2	0.113292	0.0734079	0.154478	0.558728	0.100094	0.747381	0.252619	7.49413	0.241453	0.42024	0.969332	0.0646728	4.008	7.49413	0.241453	0.42024	0.969332	0.0646728	4.008	4	0.558728	1	0.747381
757	Acss2os	0.90915	0.0290547	0.0353492	0.0253167	0.00112969	0.601693	0.398307	-0.646122	NA	NA	NA	NA	NA	-0.646122	NA	NA	NA	NA	NA	1	0.90915	1	0.601693
758	Acss3	0.399631	0.333918	0.0144639	0.239902	0.0120855	9.85e-07	0.999999	4.28097	NA	NA	NA	NA	NA	3.45038	NA	NA	NA	NA	NA	1	0.399631	2	0.999999
759	Acta1	0.913237	0.0316017	0.0253677	0.0289159	0.000877826	0.857165	0.142835	-2.86917	NA	NA	NA	NA	NA	-2.86917	NA	NA	NA	NA	NA	1	0.913237	1	0.857165
760	Acta2	0.0233343	0.00134394	0.706713	0.227905	0.0407031	0.855263	0.144737	0.134741	NA	NA	NA	NA	NA	0.134741	2.01536	-0.0658804	4.03287	14.9653	23.8752	3	0.706713	1	0.855263
761	Actb	6.04e-05	0.000227149	0.0151505	0.927622	0.0569396	0.000788785	0.999211	9.65479	0.155249	-0.106944	0.377037	0.0195259	21.6959	9.43794	0.155249	-0.106944	0.377037	0.0199746	21.6959	4	0.927622	2	0.999211
762	Actg1	0.297769	0.176036	0.0727814	0.410386	0.0430272	0.854013	0.145987	6.53144	-0.111501	-0.217418	0.488684	0.0374101	16.19	6.53144	-0.111501	-0.217418	0.488684	0.0374101	16.19	4	0.410386	1	0.854013
763	Actg2	0.90794	0.0252206	0.0348176	0.0310547	0.000967155	0.843886	0.156114	-2.54137	NA	NA	NA	NA	NA	-2.54137	NA	NA	NA	NA	NA	1	0.90794	1	0.843886
764	Actl6a	0.919009	0.0277443	0.0255752	0.0268991	0.000772098	0.855999	0.144001	3.35563	NA	NA	NA	NA	NA	3.35563	NA	NA	NA	NA	NA	1	0.919009	1	0.855999
765	Actn1	0.78112	0.0291659	0.128052	0.0568804	0.00478128	0.0761615	0.923838	2.27254	NA	NA	NA	NA	NA	2.89116	NA	NA	NA	NA	NA	1	0.78112	2	0.923838
766	Actn4	0.716591	0.0407512	0.159085	0.0745262	0.00904686	0.840227	0.159773	4.68576	NA	NA	NA	NA	NA	4.68576	NA	NA	NA	NA	NA	1	0.716591	1	0.840227
767	Actr10	0.91553	0.0258121	0.0307464	0.0270446	0.000866853	0.849892	0.150108	3.4172	NA	NA	NA	NA	NA	3.4172	NA	NA	NA	NA	NA	1	0.91553	1	0.849892
768	Actr1a	0.908357	0.0333879	0.025802	0.0315047	0.000948387	0.856912	0.143088	4.62961	NA	NA	NA	NA	NA	4.62961	NA	NA	NA	NA	NA	1	0.908357	1	0.856912
769	Actr1b	0.896667	0.0250461	0.0427889	0.0343025	0.0011952	0.856955	0.143045	4.76612	NA	NA	NA	NA	NA	4.76612	NA	NA	NA	NA	NA	1	0.896667	1	0.856955
770	Actr2	0.892008	0.0277049	0.038897	0.040182	0.0012081	0.71858	0.28142	5.45873	NA	NA	NA	NA	NA	5.45873	NA	NA	NA	NA	NA	1	0.892008	1	0.71858
771	Actr3	0.906619	0.0289114	0.0324267	0.0310084	0.00103406	0.813557	0.186443	5.05556	NA	NA	NA	NA	NA	5.05556	NA	NA	NA	NA	NA	1	0.906619	1	0.813557
772	Actr5	0.921083	0.0259395	0.0259456	0.026301	0.000730678	0.852721	0.147279	1.88776	NA	NA	NA	NA	NA	1.88776	NA	NA	NA	NA	NA	1	0.921083	1	0.852721
773	Actr6	0.913038	0.0270805	0.0325934	0.0263214	0.000966712	0.82283	0.17717	2.87133	NA	NA	NA	NA	NA	2.87133	NA	NA	NA	NA	NA	1	0.913038	1	0.82283
774	Actr8	0.914187	0.026456	0.0292971	0.0292116	0.000847839	0.767892	0.232108	3.54344	NA	NA	NA	NA	NA	3.54344	NA	NA	NA	NA	NA	1	0.914187	1	0.767892
775	Acvr1	0.883071	0.0411856	0.0289371	0.0454569	0.0013496	0.854399	0.145601	1.97161	NA	NA	NA	NA	NA	1.97161	NA	NA	NA	NA	NA	1	0.883071	1	0.854399
776	Acvr1b	0.872525	0.0276342	0.064626	0.0331676	0.00204681	0.857101	0.142899	2.17305	NA	NA	NA	NA	NA	2.17305	NA	NA	NA	NA	NA	1	0.872525	1	0.857101
777	Acvr2a	0.92137	0.0258046	0.0260926	0.0260019	0.000730768	0.773575	0.226425	2.89891	NA	NA	NA	NA	NA	2.89891	NA	NA	NA	NA	NA	1	0.92137	1	0.773575
778	Acvr2b	0.915383	0.0267487	0.0283776	0.0286619	0.000829231	0.65537	0.34463	0.387291	NA	NA	NA	NA	NA	0.387291	NA	NA	NA	NA	NA	1	0.915383	1	0.65537
779	Acvrl1	0.919456	0.0278434	0.0260271	0.0258855	0.000788166	0.826583	0.173417	1.00364	NA	NA	NA	NA	NA	1.00364	NA	NA	NA	NA	NA	1	0.919456	1	0.826583
780	Acy1	0.673069	0.0228938	0.254767	0.0406038	0.00866568	0.370856	0.629144	4.35312	NA	NA	NA	NA	NA	4.59369	NA	NA	NA	NA	NA	1	0.673069	2	0.629144
781	Acy3	0.377278	0.0147786	0.376606	0.216585	0.0147523	0.77266	0.22734	4.99116	NA	NA	NA	NA	NA	4.99116	NA	NA	NA	NA	NA	1	0.377278	1	0.77266
782	Acyp1	0.865479	0.0667913	0.0266944	0.0389753	0.00206008	0.329588	0.670412	3.98933	NA	NA	NA	NA	NA	3.68112	NA	NA	NA	NA	NA	1	0.865479	2	0.670412
783	Acyp2	0.910833	0.0312062	0.0266994	0.0303462	0.000914754	0.856299	0.143701	1.27659	NA	NA	NA	NA	NA	1.27659	NA	NA	NA	NA	NA	1	0.910833	1	0.856299
784	Ada	0.9058	0.0317125	0.0282467	0.0332517	0.000988931	0.852925	0.147075	0.35474	NA	NA	NA	NA	NA	0.35474	NA	NA	NA	NA	NA	1	0.9058	1	0.852925
785	Adal	0.915688	0.0258347	0.0309672	0.0266366	0.000873693	0.799711	0.200289	2.64584	NA	NA	NA	NA	NA	2.64584	NA	NA	NA	NA	NA	1	0.915688	1	0.799711
786	Adam10	0.920083	0.0264216	0.0270481	0.0256704	0.000776726	0.755995	0.244005	3.11353	NA	NA	NA	NA	NA	3.11353	NA	NA	NA	NA	NA	1	0.920083	1	0.755995
787	Adam11	0.891969	0.0264413	0.0542855	0.0256946	0.00160922	5.74e-12	1	2.20369	NA	NA	NA	NA	NA	-1.15455	NA	NA	NA	NA	NA	1	0.891969	2	1
788	Adam15	0.918187	0.0284885	0.026408	0.0260973	0.00081936	0.856278	0.143722	0.450157	NA	NA	NA	NA	NA	0.450157	NA	NA	NA	NA	NA	1	0.918187	1	0.856278
789	Adam17	0.91158	0.0254167	0.0332668	0.0288089	0.000927545	0.849811	0.150189	2.64621	NA	NA	NA	NA	NA	2.64621	NA	NA	NA	NA	NA	1	0.91158	1	0.849811
790	Adam19	0.919842	0.0274878	0.0261724	0.0257159	0.000782116	0.875379	0.124621	-3.1543	NA	NA	NA	NA	NA	-3.1543	NA	NA	NA	NA	NA	1	0.919842	1	0.875379
791	Adam1a	0.906598	0.0273795	0.0341604	0.0308302	0.00103165	0.830447	0.169553	-1.2579	NA	NA	NA	NA	NA	-1.2579	NA	NA	NA	NA	NA	1	0.906598	1	0.830447
792	Adam23	0.881739	0.0296507	0.0475085	0.0395046	0.00159759	0.851111	0.148889	2.3782	NA	NA	NA	NA	NA	2.3782	NA	NA	NA	NA	NA	1	0.881739	1	0.851111
793	Adam33	0.921549	0.0255986	0.0262072	0.0259172	0.000727978	0.931286	0.0687144	-5.14854	NA	NA	NA	NA	NA	-5.14854	NA	NA	NA	NA	NA	1	0.921549	1	0.931286
794	Adam4	0.916661	0.0296874	0.0254647	0.027362	0.000824712	0.855342	0.144658	-0.0395826	NA	NA	NA	NA	NA	-0.0395826	NA	NA	NA	NA	NA	1	0.916661	1	0.855342
795	Adam8	0.921567	0.0255991	0.026202	0.0259036	0.000727834	0.931177	0.0688232	-5.14215	NA	NA	NA	NA	NA	-5.14215	NA	NA	NA	NA	NA	1	0.921567	1	0.931177
796	Adam9	0.911468	0.0258249	0.0318429	0.0299623	0.000902216	0.777527	0.222473	4.59902	NA	NA	NA	NA	NA	4.59902	NA	NA	NA	NA	NA	1	0.911468	1	0.777527
797	Adamdec1	0.912883	0.0298969	0.026653	0.0296947	0.000872886	0.852179	0.147821	0.154436	NA	NA	NA	NA	NA	0.154436	NA	NA	NA	NA	NA	1	0.912883	1	0.852179
798	Adamts1	0.909015	0.0279432	0.0313712	0.0307059	0.000964353	0.855273	0.144727	2.11889	NA	NA	NA	NA	NA	2.11889	NA	NA	NA	NA	NA	1	0.909015	1	0.855273
799	Adamts10	0.919669	0.0261451	0.0274236	0.0259826	0.00077962	0.857124	0.142876	1.08136	NA	NA	NA	NA	NA	1.08136	NA	NA	NA	NA	NA	1	0.919669	1	0.857124
800	Adamts13	0.91838	0.0276735	0.0258446	0.0273233	0.000778776	0.835207	0.164793	1.93189	NA	NA	NA	NA	NA	1.93189	NA	NA	NA	NA	NA	1	0.91838	1	0.835207
801	Adamts15	0.921567	0.0255991	0.026202	0.0259036	0.000727834	0.931177	0.0688232	-5.14215	NA	NA	NA	NA	NA	-5.14215	NA	NA	NA	NA	NA	1	0.921567	1	0.931177
802	Adamts2	0.911001	0.0327595	0.0263008	0.0289926	0.000945776	0.85712	0.14288	0.420951	NA	NA	NA	NA	NA	0.420951	NA	NA	NA	NA	NA	1	0.911001	1	0.85712
803	Adamts4	0.91334	0.031608	0.0253706	0.0288029	0.000878003	0.743834	0.256166	-2.16297	NA	NA	NA	NA	NA	-2.16297	NA	NA	NA	NA	NA	1	0.91334	1	0.743834
804	Adamts5	0.864259	0.024012	0.072038	0.0376898	0.00200146	0.770237	0.229763	-0.467096	NA	NA	NA	NA	NA	-0.467096	NA	NA	NA	NA	NA	1	0.864259	1	0.770237
805	Adamts6	0.834653	0.0529832	0.0413464	0.0683932	0.00262465	0.837181	0.162819	-1.69687	NA	NA	NA	NA	NA	-1.69687	NA	NA	NA	NA	NA	1	0.834653	1	0.837181
806	Adamts7	0.868829	0.033333	0.0410066	0.0552583	0.00157324	0.80882	0.19118	0.35849	NA	NA	NA	NA	NA	0.35849	NA	NA	NA	NA	NA	1	0.868829	1	0.80882
807	Adamts9	0.911816	0.0309363	0.0273125	0.0290084	0.000926665	0.848881	0.151119	-0.580818	NA	NA	NA	NA	NA	-0.580818	NA	NA	NA	NA	NA	1	0.911816	1	0.848881
808	Adamtsl1	0.921531	0.0255981	0.0262205	0.0259219	0.000728347	0.930906	0.0690938	-5.12633	NA	NA	NA	NA	NA	-5.12633	NA	NA	NA	NA	NA	1	0.921531	1	0.930906
809	Adamtsl2	0.884612	0.0467553	0.0297162	0.0373454	0.00157062	0.706332	0.293668	1.3885	NA	NA	NA	NA	NA	1.3885	NA	NA	NA	NA	NA	1	0.884612	1	0.706332
810	Adamtsl4	0.905501	0.0251598	0.0380954	0.030185	0.0010585	0.842614	0.157386	-0.123031	NA	NA	NA	NA	NA	-0.123031	NA	NA	NA	NA	NA	1	0.905501	1	0.842614
811	Adamtsl5	0.921531	0.0255981	0.0262205	0.0259219	0.000728347	0.930906	0.0690938	-5.12633	NA	NA	NA	NA	NA	-5.12633	NA	NA	NA	NA	NA	1	0.921531	1	0.930906
812	Adap1	0.849244	0.0268762	0.0622386	0.0596714	0.00196968	0.422277	0.577723	-1.80201	NA	NA	NA	NA	NA	-0.354183	NA	NA	NA	NA	NA	1	0.849244	2	0.577723
813	Adap2	0.784613	0.0263987	0.101276	0.0843043	0.00340749	0.744955	0.255045	4.00189	NA	NA	NA	NA	NA	4.00189	NA	NA	NA	NA	NA	1	0.784613	1	0.744955
814	Adar	0.909476	0.03166	0.0308325	0.0269583	0.00107332	0.851636	0.148364	2.41746	NA	NA	NA	NA	NA	2.41746	NA	NA	NA	NA	NA	1	0.909476	1	0.851636
815	Adarb1	0.722738	0.0200877	0.177715	0.07452	0.00493938	0.371023	0.628977	0.999375	NA	NA	NA	NA	NA	1.69369	NA	NA	NA	NA	NA	1	0.722738	2	0.628977
816	Adarb2	0.734977	0.0936734	0.0836865	0.076997	0.0106659	0.806019	0.193981	-1.15848	NA	NA	NA	NA	NA	-1.15848	NA	NA	NA	NA	NA	1	0.734977	1	0.806019
817	Adat1	0.918865	0.0278459	0.0264567	0.0260309	0.000801762	0.807032	0.192968	0.665103	NA	NA	NA	NA	NA	0.665103	NA	NA	NA	NA	NA	1	0.918865	1	0.807032
818	Adat2	0.921819	0.0260489	0.0256099	0.0257981	0.000723689	0.851289	0.148711	1.06141	NA	NA	NA	NA	NA	1.06141	NA	NA	NA	NA	NA	1	0.921819	1	0.851289
819	Adat3	0.918816	0.0265219	0.026708	0.0271829	0.000770934	0.855995	0.144005	0.118172	NA	NA	NA	NA	NA	0.118172	NA	NA	NA	NA	NA	1	0.918816	1	0.855995
820	Adck1	0.908823	0.0289804	0.0328595	0.0282892	0.00104782	0.798748	0.201252	3.13611	NA	NA	NA	NA	NA	3.13611	NA	NA	NA	NA	NA	1	0.908823	1	0.798748
821	Adck2	0.916763	0.0254837	0.0294684	0.0274653	0.000819148	0.857118	0.142882	1.29316	NA	NA	NA	NA	NA	1.29316	NA	NA	NA	NA	NA	1	0.916763	1	0.857118
822	Adck3	1.13e-19	1.21e-18	0.0853543	5.34e-12	0.914646	1.36e-33	1	7.72342	-0.0134231	0.34725	0.695018	0.0449942	6.14758	6.38148	1.08218	-0.115923	2.17674	0.170551	23.5924	5	0.914646	2	1
823	Adck4	0.900142	0.0297191	0.0334179	0.0356181	0.00110333	0.621256	0.378744	3.03792	NA	NA	NA	NA	NA	3.03792	NA	NA	NA	NA	NA	1	0.900142	1	0.621256
824	Adck5	0.140517	0.00514764	0.811909	0.0126839	0.0297432	1.02e-06	0.999999	4.38034	NA	NA	NA	NA	NA	3.62829	0.486596	0.0378368	0.97613	0.134516	0.296418	3	0.811909	2	0.999999
825	Adcy1	0.92018	0.0271217	0.0255606	0.0263848	0.000753381	0.904125	0.0958749	-4.18028	NA	NA	NA	NA	NA	-4.18028	NA	NA	NA	NA	NA	1	0.92018	1	0.904125
826	Adcy3	0.919491	0.0269441	0.0261541	0.0266449	0.000766401	0.876007	0.123993	-3.17684	NA	NA	NA	NA	NA	-3.17684	NA	NA	NA	NA	NA	1	0.919491	1	0.876007
827	Adcy4	0.917823	0.0279817	0.0262385	0.0271571	0.000799932	0.842688	0.157312	0.877843	NA	NA	NA	NA	NA	0.877843	NA	NA	NA	NA	NA	1	0.917823	1	0.842688
828	Adcy5	0.87168	0.0256855	0.0565267	0.0444422	0.00166565	0.840644	0.159356	-0.307192	NA	NA	NA	NA	NA	-0.307192	NA	NA	NA	NA	NA	1	0.87168	1	0.840644
829	Adcy6	0.8158	0.0227517	0.107239	0.0512193	0.00299076	0.295705	0.704295	2.3841	NA	NA	NA	NA	NA	2.86933	NA	NA	NA	NA	NA	1	0.8158	2	0.704295
830	Adcy7	0.920947	0.0255891	0.0265922	0.0261332	0.000738883	0.819725	0.180275	0.192452	NA	NA	NA	NA	NA	0.192452	NA	NA	NA	NA	NA	1	0.920947	1	0.819725
831	Adcy9	0.821518	0.0319533	0.0747464	0.0688749	0.0029073	0.819879	0.180121	3.00863	NA	NA	NA	NA	NA	3.00863	NA	NA	NA	NA	NA	1	0.821518	1	0.819879
832	Adcyap1r1	0.917455	0.0281054	0.0270719	0.0265383	0.000829322	0.789528	0.210472	-1.69347	NA	NA	NA	NA	NA	-1.69347	NA	NA	NA	NA	NA	1	0.917455	1	0.789528
833	Add1	0.720183	0.0396774	0.0865489	0.148822	0.00476829	0.856935	0.143065	3.41907	NA	NA	NA	NA	NA	3.41907	NA	NA	NA	NA	NA	1	0.720183	1	0.856935
834	Add3	0.914531	0.0279931	0.027221	0.0294214	0.000833214	0.821657	0.178343	2.30899	NA	NA	NA	NA	NA	2.30899	NA	NA	NA	NA	NA	1	0.914531	1	0.821657
835	Adgb	0.917772	0.0254937	0.0286933	0.0272444	0.000797036	0.883248	0.116752	-3.56591	NA	NA	NA	NA	NA	-3.56591	NA	NA	NA	NA	NA	1	0.917772	1	0.883248
836	Adgra2	0.823021	0.0494262	0.0468139	0.0779274	0.00281139	0.716462	0.283538	3.31586	NA	NA	NA	NA	NA	3.31586	NA	NA	NA	NA	NA	1	0.823021	1	0.716462
837	Adgra3	0.89782	0.0258592	0.0447573	0.0302742	0.00128911	0.856411	0.143589	0.666427	NA	NA	NA	NA	NA	0.666427	NA	NA	NA	NA	NA	1	0.89782	1	0.856411
838	Adgrd1	0.921592	0.0261823	0.0255998	0.025899	0.000727286	0.931813	0.0681866	-5.17789	NA	NA	NA	NA	NA	-5.17789	NA	NA	NA	NA	NA	1	0.921592	1	0.931813
839	Adgre1	0.784042	0.0219635	0.137316	0.0528319	0.00384667	0.584197	0.415803	3.30115	NA	NA	NA	NA	NA	3.30115	NA	NA	NA	NA	NA	1	0.784042	1	0.584197
840	Adgre4	0.89127	0.0312735	0.0376783	0.0384566	0.00132208	0.820991	0.179009	1.61469	NA	NA	NA	NA	NA	1.61469	NA	NA	NA	NA	NA	1	0.89127	1	0.820991
841	Adgre5	0.912619	0.0302176	0.0301486	0.0260169	0.000998246	0.77381	0.22619	3.20815	NA	NA	NA	NA	NA	3.20815	NA	NA	NA	NA	NA	1	0.912619	1	0.77381
842	Adgrf1	0.239077	0.0104074	0.498997	0.229797	0.0217222	0.654666	0.345334	2.96023	NA	NA	NA	NA	NA	2.96023	0.414803	0.392101	1.14159	0.192821	2.89256	3	0.498997	1	0.654666
843	Adgrf5	0.90166	0.0346023	0.0271907	0.0355032	0.00104347	0.852416	0.147584	2.69063	NA	NA	NA	NA	NA	2.69063	NA	NA	NA	NA	NA	1	0.90166	1	0.852416
844	Adgrg1	0.907308	0.0267286	0.0348298	0.0301072	0.00102606	0.850593	0.149407	0.00540196	NA	NA	NA	NA	NA	0.00540196	NA	NA	NA	NA	NA	1	0.907308	1	0.850593
845	Adgrg3	0.894112	0.0252044	0.0444376	0.0349928	0.00125267	0.705083	0.294917	1.52006	NA	NA	NA	NA	NA	1.52006	NA	NA	NA	NA	NA	1	0.894112	1	0.705083
846	Adgrg6	0.912564	0.0280315	0.0280114	0.0305322	0.000860435	0.867286	0.132714	-2.57079	NA	NA	NA	NA	NA	-2.57079	NA	NA	NA	NA	NA	1	0.912564	1	0.867286
847	Adgrg7	0.893902	0.0248306	0.043663	0.036391	0.00121286	0.784888	0.215112	-1.31898	NA	NA	NA	NA	NA	-1.31898	NA	NA	NA	NA	NA	1	0.893902	1	0.784888
848	Adgrl1	0.917949	0.0268862	0.0267729	0.0276081	0.000784163	0.85713	0.14287	0.0828174	NA	NA	NA	NA	NA	0.0828174	NA	NA	NA	NA	NA	1	0.917949	1	0.85713
849	Adgrl2	0.908978	0.0322929	0.0316979	0.0259051	0.00112612	0.850954	0.149046	3.2466	NA	NA	NA	NA	NA	3.2466	NA	NA	NA	NA	NA	1	0.908978	1	0.850954
850	Adgrl4	0.909573	0.0267755	0.0310869	0.0316489	0.000915119	0.820161	0.179839	2.79853	NA	NA	NA	NA	NA	2.79853	NA	NA	NA	NA	NA	1	0.909573	1	0.820161
851	Adh1	7.39e-07	8.94e-08	0.892084	4.56e-06	0.10791	0.262953	0.737047	10.5384	NA	NA	NA	NA	NA	10.6423	-0.157298	-0.205342	0.517332	0.0243055	15.5031	3	0.892084	2	0.737047
852	Adh4	0.091252	0.00281421	0.804814	0.0762995	0.0248204	0.327109	0.672891	7.07418	NA	NA	NA	NA	NA	6.86801	0.283933	0.141774	0.634722	0.0462086	1.76893	3	0.804814	2	0.672891
853	Adh5	0.764915	0.0584912	0.0927742	0.0767251	0.00709422	0.430124	0.569876	8.15054	NA	NA	NA	NA	NA	8.06817	NA	NA	NA	NA	NA	1	0.764915	2	0.569876
854	Adh6-ps1	0.642268	0.0715226	0.0664431	0.212367	0.00739907	0.851391	0.148609	4.12449	NA	NA	NA	NA	NA	4.12449	NA	NA	NA	NA	NA	1	0.642268	1	0.851391
855	Adh7	0.912408	0.0272522	0.0307089	0.0287134	0.000917228	0.742433	0.257567	2.13632	NA	NA	NA	NA	NA	2.13632	NA	NA	NA	NA	NA	1	0.912408	1	0.742433
856	Adhfe1	0.905233	0.0369442	0.028448	0.0282137	0.00116102	0.0381695	0.96183	5.26199	NA	NA	NA	NA	NA	4.97779	NA	NA	NA	NA	NA	1	0.905233	2	0.96183
857	Adi1	0.830445	0.033341	0.0640874	0.0695533	0.002573	0.821054	0.178946	5.78211	NA	NA	NA	NA	NA	5.78211	NA	NA	NA	NA	NA	1	0.830445	1	0.821054
858	Adig	0.919399	0.0255389	0.0276276	0.026667	0.000767433	0.902569	0.0974308	-4.12633	NA	NA	NA	NA	NA	-4.12633	NA	NA	NA	NA	NA	1	0.919399	1	0.902569
859	Adipoq	0.903425	0.0250952	0.037576	0.0328601	0.00104378	0.825855	0.174145	-2.12633	NA	NA	NA	NA	NA	-2.12633	NA	NA	NA	NA	NA	1	0.903425	1	0.825855
860	Adipor1	0.902542	0.0292688	0.0405549	0.0263195	0.00131517	0.825028	0.174972	5.29119	NA	NA	NA	NA	NA	5.29119	NA	NA	NA	NA	NA	1	0.902542	1	0.825028
861	Adipor2	0.594576	0.228114	0.0876713	0.0560027	0.0336359	0.466616	0.533384	7.84755	NA	NA	NA	NA	NA	7.71724	NA	NA	NA	NA	NA	1	0.594576	2	0.533384
862	Adk	0.0655669	0.0667227	0.0499801	0.766869	0.0508612	4.39e-10	1	9.33204	0.0377311	-0.108323	0.229413	0.0122917	19.2803	9.01172	0.0377311	-0.108323	0.229413	0.0127286	19.2803	4	0.766869	2	1
863	Adm	0.902014	0.0275896	0.0399512	0.0292235	0.00122197	0.847431	0.152569	0.389069	NA	NA	NA	NA	NA	0.389069	NA	NA	NA	NA	NA	1	0.902014	1	0.847431
864	Adnp	0.890449	0.0348516	0.0335463	0.0398398	0.00131298	0.854501	0.145499	-0.771334	NA	NA	NA	NA	NA	-0.771334	NA	NA	NA	NA	NA	1	0.890449	1	0.854501
865	Adnp2	0.901926	0.0293082	0.0312674	0.0364825	0.00101604	0.812362	0.187638	1.32596	NA	NA	NA	NA	NA	1.32596	NA	NA	NA	NA	NA	1	0.901926	1	0.812362
866	Ado	0.917979	0.0255821	0.0286111	0.0270302	0.000797331	0.849993	0.150007	2.67809	NA	NA	NA	NA	NA	2.67809	NA	NA	NA	NA	NA	1	0.917979	1	0.849993
867	Adora1	0.761645	0.0269744	0.14967	0.0564094	0.0053007	0.5645	0.4355	1.82312	NA	NA	NA	NA	NA	1.82312	NA	NA	NA	NA	NA	1	0.761645	1	0.5645
868	Adora2a	0.917446	0.0270233	0.0269181	0.0278197	0.000792871	0.857134	0.142866	-0.0792855	NA	NA	NA	NA	NA	-0.0792855	NA	NA	NA	NA	NA	1	0.917446	1	0.857134
869	Adpgk	0.884335	0.0419752	0.0278573	0.0445106	0.00132226	0.838381	0.161619	3.13992	NA	NA	NA	NA	NA	3.13992	NA	NA	NA	NA	NA	1	0.884335	1	0.838381
870	Adprh	0.713124	0.026151	0.142179	0.113332	0.00521385	0.764476	0.235524	2.40853	NA	NA	NA	NA	NA	2.40853	NA	NA	NA	NA	NA	1	0.713124	1	0.764476
871	Adprhl2	0.915616	0.027102	0.0276977	0.0287642	0.000819844	0.853445	0.146555	2.96765	NA	NA	NA	NA	NA	2.96765	NA	NA	NA	NA	NA	1	0.915616	1	0.853445
872	Adprm	0.803275	0.0375742	0.0706944	0.0851494	0.00330682	0.566053	0.433947	3.14144	NA	NA	NA	NA	NA	3.14144	NA	NA	NA	NA	NA	1	0.803275	1	0.566053
873	Adra1a	0.898086	0.0294611	0.0349438	0.0363627	0.00114631	0.855774	0.144226	0.388781	NA	NA	NA	NA	NA	0.388781	NA	NA	NA	NA	NA	1	0.898086	1	0.855774
874	Adra1b	0.334403	0.0195906	0.53907	0.0753556	0.0315808	1.69e-05	0.999983	4.87935	NA	NA	NA	NA	NA	4.34034	0.260601	-0.197742	0.654262	0.07537	21.5206	3	0.53907	2	0.999983
875	Adra2b	0.913805	0.0276753	0.0302271	0.0273771	0.00091545	0.855261	0.144739	1.35812	NA	NA	NA	NA	NA	1.35812	NA	NA	NA	NA	NA	1	0.913805	1	0.855261
876	Adrb1	0.91595	0.0270752	0.0299266	0.0261635	0.00088462	0.86372	0.13628	-1.99993	NA	NA	NA	NA	NA	-1.99993	NA	NA	NA	NA	NA	1	0.91595	1	0.86372
877	Adrb2	0.892132	0.0247855	0.0467392	0.0350445	0.00129853	0.823351	0.176649	-0.359976	NA	NA	NA	NA	NA	-0.359976	NA	NA	NA	NA	NA	1	0.892132	1	0.823351
878	Adrb3	0.912495	0.0302711	0.0272354	0.0290948	0.000903508	1.66e-08	1	-2.28291	NA	NA	NA	NA	NA	1.19393	NA	NA	NA	NA	NA	1	0.912495	2	1
879	Adrbk1	0.921316	0.0259551	0.0263351	0.025652	0.000741906	0.798473	0.201527	3.02288	NA	NA	NA	NA	NA	3.02288	NA	NA	NA	NA	NA	1	0.921316	1	0.798473
880	Adrbk2	0.887278	0.0258316	0.0470967	0.0384225	0.00137114	0.361678	0.638322	0.077373	NA	NA	NA	NA	NA	1.00617	NA	NA	NA	NA	NA	1	0.887278	2	0.638322
881	Adrm1	0.756966	0.144314	0.0322989	0.060263	0.00615771	0.306567	0.693433	5.167	NA	NA	NA	NA	NA	5.3651	NA	NA	NA	NA	NA	1	0.756966	2	0.693433
882	Adsl	0.91748	0.027852	0.0262087	0.0276641	0.000795621	0.819253	0.180747	2.28299	NA	NA	NA	NA	NA	2.28299	NA	NA	NA	NA	NA	1	0.91748	1	0.819253
883	Adss	0.913105	0.0285316	0.0274861	0.030018	0.00085885	0.463026	0.536974	4.35291	NA	NA	NA	NA	NA	4.57043	NA	NA	NA	NA	NA	1	0.913105	2	0.536974
884	Adssl1	0.888961	0.0399759	0.032585	0.0370132	0.00146533	0.12388	0.87612	3.39206	NA	NA	NA	NA	NA	2.91245	NA	NA	NA	NA	NA	1	0.888961	2	0.87612
885	Adtrp	0.888414	0.0369661	0.030092	0.0432756	0.0012521	0.856525	0.143475	5.23106	NA	NA	NA	NA	NA	5.23106	NA	NA	NA	NA	NA	1	0.888414	1	0.856525
886	Aebp1	0.861023	0.0495916	0.0398348	0.0472567	0.00229433	0.809811	0.190189	-0.990191	NA	NA	NA	NA	NA	-0.990191	NA	NA	NA	NA	NA	1	0.861023	1	0.809811
887	Aebp2	0.916941	0.0259061	0.0289157	0.0274206	0.00081695	0.791917	0.208083	2.47745	NA	NA	NA	NA	NA	2.47745	NA	NA	NA	NA	NA	1	0.916941	1	0.791917
888	Aen	0.851471	0.0494012	0.0320868	0.0651791	0.00186163	0.462954	0.537046	3.09623	NA	NA	NA	NA	NA	2.71842	NA	NA	NA	NA	NA	1	0.851471	2	0.537046
889	Aes	0.287711	0.0172354	0.606736	0.0519703	0.0363467	9.8e-06	0.99999	8.17866	NA	NA	NA	NA	NA	7.94208	-0.0303602	-0.133804	0.274411	0.0172758	17.1477	3	0.606736	2	0.99999
890	AF251705	0.914968	0.0267934	0.0293149	0.0280656	0.000858439	0.704921	0.295079	1.41818	NA	NA	NA	NA	NA	1.41818	NA	NA	NA	NA	NA	1	0.914968	1	0.704921
891	Afap1	0.921596	0.0261824	0.0255999	0.0258941	0.000727291	0.887933	0.112067	-3.56581	NA	NA	NA	NA	NA	-3.56581	NA	NA	NA	NA	NA	1	0.921596	1	0.887933
892	Afap1l1	0.917057	0.0261663	0.0279078	0.0280722	0.00079629	0.843332	0.156668	0.739261	NA	NA	NA	NA	NA	0.739261	NA	NA	NA	NA	NA	1	0.917057	1	0.843332
893	Afap1l2	0.697433	0.0207574	0.204022	0.0717155	0.00607223	0.77362	0.22638	-1.07626	NA	NA	NA	NA	NA	-1.07626	NA	NA	NA	NA	NA	1	0.697433	1	0.77362
894	Aff1	0.920159	0.0261114	0.0262984	0.0266847	0.000746269	0.851603	0.148397	2.49824	NA	NA	NA	NA	NA	2.49824	NA	NA	NA	NA	NA	1	0.920159	1	0.851603
895	Aff4	0.908723	0.0337698	0.0301324	0.0262551	0.00111978	0.810871	0.189129	4.01262	NA	NA	NA	NA	NA	4.01262	NA	NA	NA	NA	NA	1	0.908723	1	0.810871
896	Afg3l1	0.917661	0.0265544	0.0288852	0.0260632	0.000835852	0.841956	0.158044	3.84111	NA	NA	NA	NA	NA	3.84111	NA	NA	NA	NA	NA	1	0.917661	1	0.841956
897	Afg3l2	0.823924	0.026913	0.0779503	0.068666	0.0025462	0.852126	0.147874	4.53829	NA	NA	NA	NA	NA	4.53829	NA	NA	NA	NA	NA	1	0.823924	1	0.852126
898	Afm	0.0320122	0.00129548	0.912566	0.0171959	0.0369301	0.172843	0.827157	6.79582	NA	NA	NA	NA	NA	6.95496	0.225449	-0.00899404	0.451256	0.0324413	23.8477	3	0.912566	2	0.827157
899	Afmid	0.807215	0.0500977	0.0900116	0.0470889	0.00558633	3.83e-09	1	4.84401	NA	NA	NA	NA	NA	5.61626	NA	NA	NA	NA	NA	1	0.807215	2	1
900	Afp	0.907635	0.0263668	0.037321	0.0275926	0.00108417	0.855748	0.144252	-0.122921	NA	NA	NA	NA	NA	-0.122921	NA	NA	NA	NA	NA	1	0.907635	1	0.855748
901	Aftph	0.908629	0.0260309	0.0353756	0.0289513	0.00101346	0.776953	0.223047	3.6875	NA	NA	NA	NA	NA	3.6875	NA	NA	NA	NA	NA	1	0.908629	1	0.776953
902	Aga	0.919478	0.0265275	0.0269674	0.026249	0.000778028	0.853616	0.146384	3.86885	NA	NA	NA	NA	NA	3.86885	NA	NA	NA	NA	NA	1	0.919478	1	0.853616
903	Agap1	0.897362	0.0378059	0.0267806	0.0369236	0.00112827	0.763608	0.236392	0.715329	NA	NA	NA	NA	NA	0.715329	NA	NA	NA	NA	NA	1	0.897362	1	0.763608
904	Agap2	0.804546	0.0801796	0.03099	0.0811956	0.00308841	0.59136	0.40864	-0.522671	NA	NA	NA	NA	NA	-0.522671	NA	NA	NA	NA	NA	1	0.804546	1	0.59136
905	Agap3	0.904191	0.0255069	0.0379284	0.0313035	0.00106995	0.771672	0.228328	2.86662	NA	NA	NA	NA	NA	2.86662	NA	NA	NA	NA	NA	1	0.904191	1	0.771672
906	Agbl3	0.900229	0.038818	0.0254896	0.0343645	0.00109912	0.814433	0.185567	1.57481	NA	NA	NA	NA	NA	1.57481	NA	NA	NA	NA	NA	1	0.900229	1	0.814433
907	Agbl5	0.90616	0.026025	0.0340538	0.032783	0.00097803	0.849276	0.150724	0.941962	NA	NA	NA	NA	NA	0.941962	NA	NA	NA	NA	NA	1	0.90616	1	0.849276
908	Agfg1	0.908475	0.0262789	0.0322352	0.0320788	0.000932447	0.797046	0.202954	2.98304	NA	NA	NA	NA	NA	2.98304	NA	NA	NA	NA	NA	1	0.908475	1	0.797046
909	Agfg2	0.912437	0.0285095	0.0297285	0.0283965	0.00092888	0.851275	0.148725	3.94386	NA	NA	NA	NA	NA	3.94386	NA	NA	NA	NA	NA	1	0.912437	1	0.851275
910	Aggf1	0.91665	0.0283154	0.0261088	0.0281197	0.000806503	0.845401	0.154599	3.34069	NA	NA	NA	NA	NA	3.34069	NA	NA	NA	NA	NA	1	0.91665	1	0.845401
911	Agk	0.906907	0.025362	0.0377293	0.0289464	0.00105511	0.807383	0.192617	1.95206	NA	NA	NA	NA	NA	1.95206	NA	NA	NA	NA	NA	1	0.906907	1	0.807383
912	Agl	0.864548	0.0251933	0.0601703	0.0483346	0.00175339	0.83963	0.16037	3.37217	NA	NA	NA	NA	NA	3.37217	NA	NA	NA	NA	NA	1	0.864548	1	0.83963
913	Agmat	0.6158	0.0985056	0.0441117	0.234526	0.00705626	0.0827723	0.917228	6.61007	NA	NA	NA	NA	NA	6.43829	NA	NA	NA	NA	NA	1	0.6158	2	0.917228
914	Agmo	0.491736	0.017092	0.425862	0.050507	0.0148024	0.650834	0.349166	5.47421	NA	NA	NA	NA	NA	5.47421	NA	NA	NA	NA	NA	1	0.491736	1	0.650834
915	Ago1	0.915715	0.0270762	0.0275701	0.0288235	0.000815204	0.850331	0.149669	2.06179	NA	NA	NA	NA	NA	2.06179	NA	NA	NA	NA	NA	1	0.915715	1	0.850331
916	Ago2	0.853626	0.0402042	0.0395365	0.0647711	0.0018621	0.815245	0.184755	1.41825	NA	NA	NA	NA	NA	1.41825	NA	NA	NA	NA	NA	1	0.853626	1	0.815245
917	Ago3	0.904179	0.0271179	0.0330315	0.0346808	0.00099067	0.851336	0.148664	1.43274	NA	NA	NA	NA	NA	1.43274	NA	NA	NA	NA	NA	1	0.904179	1	0.851336
918	Ago4	0.922404	0.0256296	0.0256242	0.0256304	0.000711986	0.857134	0.142866	0.00273009	NA	NA	NA	NA	NA	0.00273009	NA	NA	NA	NA	NA	1	0.922404	1	0.857134
919	Agpat1	0.88171	0.0268933	0.0491513	0.0407463	0.00149918	0.791375	0.208625	2.23443	NA	NA	NA	NA	NA	2.23443	NA	NA	NA	NA	NA	1	0.88171	1	0.791375
920	Agpat2	2.09e-08	1.76e-09	0.922027	0.000607206	0.0773658	5.15e-05	0.999948	7.51463	NA	NA	NA	NA	NA	7.18125	0.23415	-0.39355	0.915877	0.0637686	20.0501	3	0.922027	2	0.999948
921	Agpat3	0.893176	0.0449333	0.0252508	0.03537	0.0012703	0.294897	0.705103	6.02907	NA	NA	NA	NA	NA	5.87467	NA	NA	NA	NA	NA	1	0.893176	2	0.705103
922	Agpat4	0.911927	0.029807	0.031236	0.0260092	0.00102097	0.849875	0.150125	-0.16479	NA	NA	NA	NA	NA	-0.16479	NA	NA	NA	NA	NA	1	0.911927	1	0.849875
923	Agpat5	0.918398	0.0256317	0.0280017	0.0271866	0.000781504	0.603552	0.396448	2.06069	NA	NA	NA	NA	NA	2.06069	NA	NA	NA	NA	NA	1	0.918398	1	0.603552
924	Agpat6	0.000870554	0.000636027	0.163356	0.715789	0.119348	0.84704	0.15296	5.64574	-0.174459	-0.216978	0.556832	0.0493143	15.4133	5.64574	-0.174459	-0.216978	0.556832	0.0493143	15.4133	4	0.715789	1	0.84704
925	Agpat9	0.839614	0.0427981	0.0441217	0.071217	0.00224904	0.000309179	0.999691	-1.96231	NA	NA	NA	NA	NA	0.694937	NA	NA	NA	NA	NA	1	0.839614	2	0.999691
926	Agps	0.920234	0.0268839	0.0259552	0.0261691	0.000758262	0.853105	0.146895	2.05145	NA	NA	NA	NA	NA	2.05145	NA	NA	NA	NA	NA	1	0.920234	1	0.853105
927	Agrn	0.912003	0.0257932	0.0318168	0.0294871	0.000899839	0.850438	0.149562	2.75225	NA	NA	NA	NA	NA	2.75225	NA	NA	NA	NA	NA	1	0.912003	1	0.850438
928	Agt	0.813603	0.0259771	0.120935	0.0356236	0.00386127	7.35e-09	1	8.44171	NA	NA	NA	NA	NA	7.84467	NA	NA	NA	NA	NA	1	0.813603	2	1
929	Agtpbp1	0.901282	0.0288805	0.0321372	0.0366707	0.0010298	0.40429	0.59571	1.11478	NA	NA	NA	NA	NA	1.76641	NA	NA	NA	NA	NA	1	0.901282	2	0.59571
930	Agtr1a	0.0847771	0.00591092	0.470046	0.406493	0.0327731	0.162847	0.837153	4.98703	NA	NA	NA	NA	NA	4.71996	0.287805	0.190908	0.690732	0.0731713	2.23715	3	0.470046	2	0.837153
931	Agtrap	0.912426	0.0314803	0.0260699	0.029124	0.000899459	0.842254	0.157746	0.833911	NA	NA	NA	NA	NA	0.833911	NA	NA	NA	NA	NA	1	0.912426	1	0.842254
932	Agxt	0.107374	0.00634967	0.502839	0.353702	0.0297358	1.01e-17	1	8.7104	NA	NA	NA	NA	NA	7.6635	0.231104	0.278712	0.724125	0.0472451	3.35566	3	0.502839	2	1
933	Agxt2	0.72635	0.03318	0.116036	0.119134	0.00530057	8.75e-23	1	6.63118	NA	NA	NA	NA	NA	6.01183	NA	NA	NA	NA	NA	1	0.72635	2	1
934	Ahctf1	0.126701	0.00382048	0.76611	0.080268	0.0231009	0.842391	0.157609	3.92728	NA	NA	NA	NA	NA	3.92728	0.211465	-0.376893	0.864328	0.110042	19.953	3	0.76611	1	0.842391
935	Ahcy	0.0228042	0.00131238	0.866682	0.0593236	0.0498774	1.17e-08	1	8.43213	NA	NA	NA	NA	NA	9.05953	-0.118729	-0.35054	0.740202	0.0408521	16.7526	3	0.866682	2	1
936	Ahcyl1	0.894233	0.0259324	0.0426227	0.0359759	0.00123604	0.814228	0.185772	4.68095	NA	NA	NA	NA	NA	4.68095	NA	NA	NA	NA	NA	1	0.894233	1	0.814228
937	Ahcyl2	0.799332	0.0478856	0.111522	0.0345796	0.00668096	0.00261294	0.997387	3.5363	NA	NA	NA	NA	NA	2.81282	NA	NA	NA	NA	NA	1	0.799332	2	0.997387
938	Ahdc1	0.915752	0.0271606	0.0277415	0.0285236	0.000822796	0.841976	0.158024	1.24246	NA	NA	NA	NA	NA	1.24246	NA	NA	NA	NA	NA	1	0.915752	1	0.841976
939	Ahi1	0.92023	0.025562	0.027062	0.0263939	0.000751724	0.868166	0.131834	-3.15771	NA	NA	NA	NA	NA	-3.15771	NA	NA	NA	NA	NA	1	0.92023	1	0.868166
940	Ahnak	0.89945	0.0371083	0.0267904	0.0355465	0.00110528	0.827278	0.172722	3.45593	NA	NA	NA	NA	NA	3.45593	NA	NA	NA	NA	NA	1	0.89945	1	0.827278
941	Ahr	0.909887	0.0320707	0.0270191	0.0300708	0.000952337	0.15879	0.84121	4.05382	NA	NA	NA	NA	NA	3.62325	NA	NA	NA	NA	NA	1	0.909887	2	0.84121
942	Ahsa1	0.000433833	0.000190826	0.150184	0.783132	0.0660599	0.851288	0.148712	5.66916	-0.0175671	-0.277382	0.555875	0.0490263	17.7584	5.66916	-0.0175671	-0.277382	0.555875	0.0490263	17.7584	4	0.783132	1	0.851288
943	Ahsa2	0.526055	0.0209474	0.241184	0.20221	0.00960389	0.806434	0.193566	3.71104	NA	NA	NA	NA	NA	3.71104	NA	NA	NA	NA	NA	1	0.526055	1	0.806434
944	Ahsg	0.895475	0.0317084	0.0317176	0.0399759	0.00112311	0.00419096	0.995809	12.4305	NA	NA	NA	NA	NA	12.2066	NA	NA	NA	NA	NA	1	0.895475	2	0.995809
945	AI118078	0.893869	0.0335719	0.0333855	0.0379201	0.00125389	0.768888	0.231112	-1.85059	NA	NA	NA	NA	NA	-1.85059	NA	NA	NA	NA	NA	1	0.893869	1	0.768888
946	AI182371	0.000127543	1.74e-05	0.711829	0.190639	0.0973868	6.47e-05	0.999935	7.94793	NA	NA	NA	NA	NA	7.7095	0.252132	-0.0168029	0.505383	0.0327766	23.7458	3	0.711829	2	0.999935
947	AI314180	0.916124	0.028414	0.0271663	0.0274535	0.000842574	0.855157	0.144843	4.40815	NA	NA	NA	NA	NA	4.40815	NA	NA	NA	NA	NA	1	0.916124	1	0.855157
948	AI317395	0.885081	0.0246956	0.0536254	0.0351016	0.00149626	0.85686	0.14314	4.5733	NA	NA	NA	NA	NA	4.5733	NA	NA	NA	NA	NA	1	0.885081	1	0.85686
949	AI413582	0.910498	0.0279648	0.0300331	0.0305814	0.000922427	0.84486	0.15514	2.00323	NA	NA	NA	NA	NA	2.00323	NA	NA	NA	NA	NA	1	0.910498	1	0.84486
950	AI450353	0.91501	0.0277255	0.0276592	0.0287668	0.000838095	0.855848	0.144152	-1.47677	NA	NA	NA	NA	NA	-1.47677	NA	NA	NA	NA	NA	1	0.91501	1	0.855848
951	AI463170	0.714656	0.0958814	0.0852926	0.0927272	0.0114432	0.442428	0.557572	1.73582	NA	NA	NA	NA	NA	1.08311	NA	NA	NA	NA	NA	1	0.714656	2	0.557572
952	AI464131	0.811145	0.025081	0.0893148	0.0716977	0.00276166	0.682399	0.317601	3.57733	NA	NA	NA	NA	NA	3.57733	NA	NA	NA	NA	NA	1	0.811145	1	0.682399
953	AI506816	0.919286	0.0261591	0.0270938	0.0266897	0.000770978	0.888737	0.111263	-3.59305	NA	NA	NA	NA	NA	-3.59305	NA	NA	NA	NA	NA	1	0.919286	1	0.888737
954	AI507597	0.911199	0.0282863	0.0282696	0.0313679	0.000877572	0.825374	0.174626	1.5874	NA	NA	NA	NA	NA	1.5874	NA	NA	NA	NA	NA	1	0.911199	1	0.825374
955	AI597479	0.921421	0.0258739	0.0263296	0.025636	0.000739347	0.814586	0.185414	2.38673	NA	NA	NA	NA	NA	2.38673	NA	NA	NA	NA	NA	1	0.921421	1	0.814586
956	AI607873	0.916511	0.0302588	0.0263539	0.0260066	0.00087008	0.835504	0.164496	0.29363	NA	NA	NA	NA	NA	0.29363	NA	NA	NA	NA	NA	1	0.916511	1	0.835504
957	AI661453	0.894482	0.0411168	0.0260887	0.037113	0.00119922	0.840944	0.159056	1.37204	NA	NA	NA	NA	NA	1.37204	NA	NA	NA	NA	NA	1	0.894482	1	0.840944
958	AI662270	0.915125	0.0262412	0.0293711	0.0284208	0.000842216	0.806487	0.193513	1.15535	NA	NA	NA	NA	NA	1.15535	NA	NA	NA	NA	NA	1	0.915125	1	0.806487
959	AI837181	0.912638	0.028702	0.0272082	0.0305959	0.000855685	0.856868	0.143132	3.16352	NA	NA	NA	NA	NA	3.16352	NA	NA	NA	NA	NA	1	0.912638	1	0.856868
960	AI846148	0.915208	0.0282805	0.0288713	0.0267477	0.000892141	0.822409	0.177591	0.690663	NA	NA	NA	NA	NA	0.690663	NA	NA	NA	NA	NA	1	0.915208	1	0.822409
961	AI987944	0.89996	0.0272586	0.0422557	0.0292461	0.00127987	0.857087	0.142913	2.57385	NA	NA	NA	NA	NA	2.57385	NA	NA	NA	NA	NA	1	0.89996	1	0.857087
962	Aida	0.914447	0.0260056	0.0293756	0.0293367	0.000835401	0.854717	0.145283	1.64043	NA	NA	NA	NA	NA	1.64043	NA	NA	NA	NA	NA	1	0.914447	1	0.854717
963	Aif1	0.890511	0.0267211	0.0429788	0.038499	0.00128964	0.801171	0.198829	2.64034	NA	NA	NA	NA	NA	2.64034	NA	NA	NA	NA	NA	1	0.890511	1	0.801171
964	Aifm1	0.895288	0.0353315	0.0386631	0.0291919	0.00152579	0.51535	0.48465	5.6602	NA	NA	NA	NA	NA	5.6602	NA	NA	NA	NA	NA	1	0.895288	1	0.51535
965	Aifm2	0.361821	0.0106435	0.47376	0.139839	0.0139364	0.293795	0.706205	3.14227	NA	NA	NA	NA	NA	3.52414	-0.395236	-0.178656	0.867477	0.123077	13.6216	3	0.47376	2	0.706205
966	Aifm3	0.894407	0.0335221	0.0313111	0.0395865	0.00117353	0.825045	0.174955	0.38655	NA	NA	NA	NA	NA	0.38655	NA	NA	NA	NA	NA	1	0.894407	1	0.825045
967	Aig1	0.895773	0.0252444	0.0433368	0.0344244	0.0012213	0.482507	0.517493	3.02914	NA	NA	NA	NA	NA	2.65614	NA	NA	NA	NA	NA	1	0.895773	2	0.517493
968	Aim1	0.82504	0.110781	0.0279349	0.0324934	0.00375092	0.791718	0.208282	2.21716	NA	NA	NA	NA	NA	2.21716	NA	NA	NA	NA	NA	1	0.82504	1	0.791718
969	Aim1l	0.92158	0.0255995	0.0261862	0.0259074	0.000727394	0.903541	0.0964586	-4.16179	NA	NA	NA	NA	NA	-4.16179	NA	NA	NA	NA	NA	1	0.92158	1	0.903541
970	Aim2	0.899363	0.0281627	0.0387662	0.0324939	0.00121393	0.776682	0.223318	-1.24873	NA	NA	NA	NA	NA	-1.24873	NA	NA	NA	NA	NA	1	0.899363	1	0.776682
971	Aimp1	0.897039	0.0256311	0.0462428	0.0297662	0.0013213	0.700452	0.299548	4.44153	NA	NA	NA	NA	NA	4.44153	NA	NA	NA	NA	NA	1	0.897039	1	0.700452
972	Aimp2	0.856748	0.0443232	0.0341672	0.062994	0.00176761	0.728075	0.271925	3.12185	NA	NA	NA	NA	NA	3.12185	NA	NA	NA	NA	NA	1	0.856748	1	0.728075
973	Aip	0.890494	0.0337308	0.0322091	0.042346	0.00122004	0.85319	0.14681	3.05128	NA	NA	NA	NA	NA	3.05128	NA	NA	NA	NA	NA	1	0.890494	1	0.85319
974	Airn	0.915265	0.0301495	0.0277718	0.0258992	0.000914825	0.741033	0.258967	-0.412522	NA	NA	NA	NA	NA	-0.412522	NA	NA	NA	NA	NA	1	0.915265	1	0.741033
975	Ajuba	0.904476	0.0296878	0.0349443	0.0297448	0.00114698	0.783131	0.216869	1.90982	NA	NA	NA	NA	NA	1.90982	NA	NA	NA	NA	NA	1	0.904476	1	0.783131
976	AK010878	0.860936	0.027675	0.0547575	0.0548716	0.00176019	0.856953	0.143047	1.95123	NA	NA	NA	NA	NA	1.95123	NA	NA	NA	NA	NA	1	0.860936	1	0.856953
977	Ak1	0.921567	0.0255991	0.026202	0.0259036	0.000727834	0.931177	0.0688232	-5.14215	NA	NA	NA	NA	NA	-5.14215	NA	NA	NA	NA	NA	1	0.921567	1	0.931177
978	Ak2	6.58e-19	1.32e-19	0.832459	4.22e-05	0.167498	4.89e-23	1	6.90136	NA	NA	NA	NA	NA	7.49002	-0.508534	0.0717363	1.02714	0.068567	11.4647	3	0.832459	2	1
979	Ak3	0.793585	0.0259198	0.133442	0.0426949	0.00435843	0.348186	0.651814	7.0093	NA	NA	NA	NA	NA	7.12084	NA	NA	NA	NA	NA	1	0.793585	2	0.651814
980	Ak4	2.85e-06	1.13e-07	0.957998	0.00394004	0.0380588	3.47e-30	1	2.62385	NA	NA	NA	NA	NA	4.45503	-0.66792	-0.0426038	1.33856	0.15023	12.2433	3	0.957998	2	1
981	Ak6	0.839383	0.0428326	0.0409528	0.0747419	0.00208977	0.843743	0.156257	3.10753	NA	NA	NA	NA	NA	3.10753	NA	NA	NA	NA	NA	1	0.839383	1	0.843743
982	Akap1	0.906601	0.032688	0.0267971	0.0329474	0.000966186	0.512487	0.487513	5.08991	NA	NA	NA	NA	NA	5.08991	NA	NA	NA	NA	NA	1	0.906601	1	0.512487
983	Akap10	0.921226	0.0261043	0.0262778	0.0256468	0.00074462	0.837272	0.162728	2.09024	NA	NA	NA	NA	NA	2.09024	NA	NA	NA	NA	NA	1	0.921226	1	0.837272
984	Akap11	0.907252	0.0255778	0.0343699	0.0318315	0.000968977	0.817833	0.182167	2.95753	NA	NA	NA	NA	NA	2.95753	NA	NA	NA	NA	NA	1	0.907252	1	0.817833
985	Akap12	0.907008	0.027964	0.0372958	0.0265819	0.00114987	0.846782	0.153218	0.50707	NA	NA	NA	NA	NA	0.50707	NA	NA	NA	NA	NA	1	0.907008	1	0.846782
986	Akap13	0.910239	0.025997	0.0317138	0.0311441	0.000905763	0.770894	0.229106	3.31283	NA	NA	NA	NA	NA	3.31283	NA	NA	NA	NA	NA	1	0.910239	1	0.770894
987	Akap17b	0.859665	0.0415391	0.0379246	0.0590385	0.00183252	0.831484	0.168516	0.558114	NA	NA	NA	NA	NA	0.558114	NA	NA	NA	NA	NA	1	0.859665	1	0.831484
988	Akap2	0.911521	0.0317205	0.0257537	0.0301086	0.000896217	0.856253	0.143747	1.24276	NA	NA	NA	NA	NA	1.24276	NA	NA	NA	NA	NA	1	0.911521	1	0.856253
989	Akap5	0.91089	0.0303416	0.0268105	0.0310649	0.000893054	0.85508	0.14492	-0.308578	NA	NA	NA	NA	NA	-0.308578	NA	NA	NA	NA	NA	1	0.91089	1	0.85508
990	Akap7	0.901629	0.0258688	0.0366182	0.0348336	0.00105062	0.772704	0.227296	1.15492	NA	NA	NA	NA	NA	1.15492	NA	NA	NA	NA	NA	1	0.901629	1	0.772704
991	Akap8	0.863383	0.0244138	0.0734683	0.0366573	0.00207745	0.855935	0.144065	3.54688	NA	NA	NA	NA	NA	3.54688	NA	NA	NA	NA	NA	1	0.863383	1	0.855935
992	Akap8l	0.909773	0.031435	0.0263291	0.0315529	0.000909737	0.837528	0.162472	3.4665	NA	NA	NA	NA	NA	3.4665	NA	NA	NA	NA	NA	1	0.909773	1	0.837528
993	Akap9	0.915214	0.0272029	0.0296183	0.0270846	0.000880343	0.81906	0.18094	2.76336	NA	NA	NA	NA	NA	2.76336	NA	NA	NA	NA	NA	1	0.915214	1	0.81906
994	Akip1	0.890507	0.0312564	0.0343799	0.0426503	0.00120672	0.855256	0.144744	3.6692	NA	NA	NA	NA	NA	3.6692	NA	NA	NA	NA	NA	1	0.890507	1	0.855256
995	Akirin1	0.913752	0.0273701	0.0318247	0.0261002	0.000953262	0.833016	0.166984	3.99936	NA	NA	NA	NA	NA	3.99936	NA	NA	NA	NA	NA	1	0.913752	1	0.833016
996	Akirin2	0.896201	0.0348228	0.0292405	0.0386	0.00113617	0.857139	0.142861	3.55774	NA	NA	NA	NA	NA	3.55774	NA	NA	NA	NA	NA	1	0.896201	1	0.857139
997	Akna	0.915591	0.0304775	0.0254346	0.0276503	0.000846648	0.849453	0.150547	-0.257902	NA	NA	NA	NA	NA	-0.257902	NA	NA	NA	NA	NA	1	0.915591	1	0.849453
998	Akr1a1	0.381861	0.0163508	0.376009	0.209679	0.0161002	1.66e-10	1	8.35671	NA	NA	NA	NA	NA	8.06099	NA	NA	NA	NA	NA	1	0.381861	2	1
999	Akr1b10	0.915268	0.0264012	0.0284468	0.0290629	0.000820559	0.844834	0.155166	0.260058	NA	NA	NA	NA	NA	0.260058	NA	NA	NA	NA	NA	1	0.915268	1	0.844834
1000	Akr1b3	0.668292	0.0437322	0.0871415	0.195132	0.00570243	0.847309	0.152691	2.33738	NA	NA	NA	NA	NA	2.33738	NA	NA	NA	NA	NA	1	0.668292	1	0.847309
1001	Akr1b7	0.833807	0.0879838	0.0270902	0.0482602	0.00285857	0.00172894	0.998271	0.417885	NA	NA	NA	NA	NA	-2.11634	NA	NA	NA	NA	NA	1	0.833807	2	0.998271
1002	Akr1b8	0.907431	0.0272157	0.0357454	0.0285361	0.00107208	0.839945	0.160055	1.27742	NA	NA	NA	NA	NA	1.27742	NA	NA	NA	NA	NA	1	0.907431	1	0.839945
1003	Akr1c12	0.780347	0.0236792	0.120358	0.0719633	0.00365219	0.0142712	0.985729	5.52461	NA	NA	NA	NA	NA	5.78399	NA	NA	NA	NA	NA	1	0.780347	2	0.985729
1004	Akr1c13	0.839888	0.0584204	0.0351445	0.0641029	0.00244456	0.854173	0.145827	6.0532	NA	NA	NA	NA	NA	6.0532	NA	NA	NA	NA	NA	1	0.839888	1	0.854173
1005	Akr1c14	0.00565339	0.000283541	0.923058	0.0247095	0.0462953	0.0178856	0.982114	7.49856	NA	NA	NA	NA	NA	7.79873	-0.366324	-0.0606551	0.742622	0.0476118	12.6268	3	0.923058	2	0.982114
1006	Akr1c18	0.920953	0.0261861	0.0261957	0.0259209	0.000744839	0.905975	0.0940253	-4.17235	NA	NA	NA	NA	NA	-4.17235	NA	NA	NA	NA	NA	1	0.920953	1	0.905975
1007	Akr1c19	2.33e-09	4.86e-10	0.826949	0.000313826	0.172738	1.71e-28	1	4.94863	NA	NA	NA	NA	NA	5.9699	-0.437719	-0.319446	1.08378	0.0907703	14.4081	3	0.826949	2	1
1008	Akr1c20	0.0643992	0.0108709	0.223606	0.663377	0.0377459	3.63e-08	1	6.1197	-0.084081	-0.163879	0.368381	0.0300979	16.1893	5.65283	-0.084081	-0.163879	0.368381	0.0325838	16.1893	4	0.663377	2	1
1009	Akr1c6	0.757485	0.0227851	0.159973	0.0549449	0.00481195	3.17e-07	1	10.2086	NA	NA	NA	NA	NA	9.86047	NA	NA	NA	NA	NA	1	0.757485	2	1
1010	Akr1d1	0.0790498	0.0211009	0.707226	0.00384271	0.188781	0.812042	0.187958	6.79062	NA	NA	NA	NA	NA	6.79062	-0.0621312	-0.278838	0.571353	0.0420692	17.1626	3	0.707226	1	0.812042
1011	Akr1e1	0.883932	0.0376469	0.0307335	0.0463787	0.00130895	0.0602767	0.939723	4.61736	NA	NA	NA	NA	NA	4.28281	NA	NA	NA	NA	NA	1	0.883932	2	0.939723
1012	Akr7a5	0.913403	0.0273733	0.0311152	0.0271756	0.000932474	0.853091	0.146909	6.3901	NA	NA	NA	NA	NA	6.3901	NA	NA	NA	NA	NA	1	0.913403	1	0.853091
1013	Akt1	0.83247	0.0337213	0.0579039	0.0735596	0.00234554	0.83037	0.16963	4.17234	NA	NA	NA	NA	NA	4.17234	NA	NA	NA	NA	NA	1	0.83247	1	0.83037
1014	Akt1s1	0.904477	0.0307728	0.0290451	0.0347173	0.000988197	0.856172	0.143828	4.63013	NA	NA	NA	NA	NA	4.63013	NA	NA	NA	NA	NA	1	0.904477	1	0.856172
1015	Akt2	0.920771	0.0263614	0.0257779	0.0263516	0.000738012	0.840927	0.159073	5.0273	NA	NA	NA	NA	NA	5.0273	NA	NA	NA	NA	NA	1	0.920771	1	0.840927
1016	Akt3	0.917949	0.0268862	0.0267729	0.0276081	0.000784163	0.85713	0.14287	0.0828174	NA	NA	NA	NA	NA	0.0828174	NA	NA	NA	NA	NA	1	0.917949	1	0.85713
1017	Aktip	0.916604	0.0292319	0.0260233	0.0273105	0.000829924	0.833359	0.166641	2.58116	NA	NA	NA	NA	NA	2.58116	NA	NA	NA	NA	NA	1	0.916604	1	0.833359
1018	Alad	0.786748	0.0412432	0.0600234	0.108839	0.00314657	0.79089	0.20911	4.84034	NA	NA	NA	NA	NA	4.84034	NA	NA	NA	NA	NA	1	0.786748	1	0.79089
1019	Alas1	6.26e-08	2.47e-09	0.961281	0.000726231	0.0379922	0.819473	0.180527	7.25078	NA	NA	NA	NA	NA	7.25078	-1.40065	-0.35409	2.88942	0.199249	12.9458	3	0.961281	1	0.819473
1020	Alas2	0.869463	0.0594418	0.026815	0.0424471	0.00183324	3.92e-05	0.999961	5.43012	NA	NA	NA	NA	NA	6.02454	NA	NA	NA	NA	NA	1	0.869463	2	0.999961
1021	Alb	0.921682	0.025832	0.0260926	0.0256623	0.000731298	0.83444	0.16556	12.9562	NA	NA	NA	NA	NA	12.9562	NA	NA	NA	NA	NA	1	0.921682	1	0.83444
1022	Alcam	0.720647	0.0432874	0.156427	0.0702422	0.00939618	0.844041	0.155959	4.1599	NA	NA	NA	NA	NA	4.1599	NA	NA	NA	NA	NA	1	0.720647	1	0.844041
1023	Aldh16a1	0.880259	0.040639	0.033442	0.0441158	0.00154392	3.11e-09	1	5.49829	NA	NA	NA	NA	NA	4.93897	NA	NA	NA	NA	NA	1	0.880259	2	1
1024	Aldh18a1	0.763122	0.0893712	0.0349546	0.108459	0.00409362	0.855795	0.144205	-0.11879	NA	NA	NA	NA	NA	-0.11879	NA	NA	NA	NA	NA	1	0.763122	1	0.855795
1025	Aldh1a1	0.127721	0.0206773	0.466	0.310159	0.0754428	0.000115929	0.999884	9.70179	NA	NA	NA	NA	NA	9.25859	-0.0502099	-0.284548	0.577888	0.0312082	17.3329	3	0.466	2	0.999884
1026	Aldh1a7	0.731173	0.106197	0.123363	0.0213487	0.0179175	4.53e-05	0.999955	7.19686	NA	NA	NA	NA	NA	6.77245	NA	NA	NA	NA	NA	1	0.731173	2	0.999955
1027	Aldh1b1	0.199144	0.56279	0.0556677	0.0250788	0.15732	0.00207809	0.997922	4.62188	0.0417317	0.478263	0.96016	0.103871	5.66755	5.23663	NA	NA	NA	NA	NA	2	0.56279	2	0.997922
1028	Aldh1l1	0.0488842	0.702833	0.0150267	0.0172085	0.216047	9.64e-06	0.99999	9.44455	0.0736591	0.226845	0.477009	0.0252531	4.80072	9.09439	NA	NA	NA	NA	NA	2	0.702833	2	0.99999
1029	Aldh2	0.660986	0.0233464	0.205814	0.102584	0.00726947	0.0311654	0.968835	9.24994	NA	NA	NA	NA	NA	9.39813	NA	NA	NA	NA	NA	1	0.660986	2	0.968835
1030	Aldh3a2	0.000120037	0.0127455	0.000785762	0.902917	0.0834321	4.21e-33	1	5.44306	-0.424974	-0.0310863	0.85222	0.078285	12.2789	6.92949	-0.424974	-0.0310863	0.85222	0.0614922	12.2789	4	0.902917	2	1
1031	Aldh3b1	0.915171	0.0286818	0.0263333	0.0289888	0.000825295	0.852153	0.147847	0.418815	NA	NA	NA	NA	NA	0.418815	NA	NA	NA	NA	NA	1	0.915171	1	0.852153
1032	Aldh4a1	0.767532	0.116913	0.0455675	0.0630461	0.00694102	0.200094	0.799906	7.39137	NA	NA	NA	NA	NA	7.24971	NA	NA	NA	NA	NA	1	0.767532	2	0.799906
1033	Aldh5a1	0.893062	0.0330875	0.031907	0.0407612	0.00118214	0.835332	0.164668	3.79582	NA	NA	NA	NA	NA	3.79582	NA	NA	NA	NA	NA	1	0.893062	1	0.835332
1034	Aldh6a1	0.901936	0.0322059	0.0297846	0.0350097	0.00106353	0.818608	0.181392	7.24112	NA	NA	NA	NA	NA	7.24112	NA	NA	NA	NA	NA	1	0.901936	1	0.818608
1035	Aldh7a1	0.826003	0.0286138	0.110133	0.0314354	0.00381515	0.702338	0.297662	7.41399	NA	NA	NA	NA	NA	7.41399	NA	NA	NA	NA	NA	1	0.826003	1	0.702338
1036	Aldh8a1	0.097963	0.00615604	0.570944	0.289058	0.0358784	0.282627	0.717373	7.38164	NA	NA	NA	NA	NA	7.27642	0.14066	0.051158	0.299348	0.0205698	1.33242	3	0.570944	2	0.717373
1037	Aldh9a1	0.882249	0.0391678	0.0306807	0.0465403	0.00136208	7.66e-17	1	6.92621	NA	NA	NA	NA	NA	6.43364	NA	NA	NA	NA	NA	1	0.882249	2	1
1038	Aldoa	0.855325	0.029569	0.0535458	0.0597096	0.00185111	0.00135209	0.998648	5.93534	NA	NA	NA	NA	NA	6.2348	NA	NA	NA	NA	NA	1	0.855325	2	0.998648
1039	Aldob	0.204983	0.00749668	0.632153	0.132248	0.0231193	0.549483	0.450517	11.203	NA	NA	NA	NA	NA	11.203	-0.2162	-0.258334	0.673731	0.0300693	15.3383	3	0.632153	1	0.549483
1040	Aldoc	0.836867	0.0906243	0.0268072	0.0427987	0.00290295	0.701279	0.298721	2.88314	NA	NA	NA	NA	NA	2.88314	NA	NA	NA	NA	NA	1	0.836867	1	0.701279
1041	Alg1	0.922197	0.0256654	0.0256935	0.0257296	0.000715067	0.811808	0.188192	3.1084	NA	NA	NA	NA	NA	3.1084	NA	NA	NA	NA	NA	1	0.922197	1	0.811808
1042	Alg10b	0.90583	0.0259984	0.0343909	0.0327937	0.00098706	0.842497	0.157503	3.68415	NA	NA	NA	NA	NA	3.68415	NA	NA	NA	NA	NA	1	0.90583	1	0.842497
1043	Alg11	0.90001	0.0268145	0.0365428	0.0355443	0.00108874	0.857049	0.142951	3.23279	NA	NA	NA	NA	NA	3.23279	NA	NA	NA	NA	NA	1	0.90001	1	0.857049
1044	Alg12	0.892634	0.0383144	0.0313569	0.0363484	0.00134593	0.758683	0.241317	2.18907	NA	NA	NA	NA	NA	2.18907	NA	NA	NA	NA	NA	1	0.892634	1	0.758683
1045	Alg13	0.914513	0.0308857	0.0254091	0.0283336	0.000858139	0.82825	0.17175	1.73974	NA	NA	NA	NA	NA	1.73974	NA	NA	NA	NA	NA	1	0.914513	1	0.82825
1046	Alg14	0.871617	0.0266015	0.0694765	0.0301846	0.0021204	0.0149751	0.985025	4.36474	NA	NA	NA	NA	NA	3.93899	NA	NA	NA	NA	NA	1	0.871617	2	0.985025
1047	Alg2	0.881112	0.0402352	0.032559	0.0446069	0.00148678	0.857093	0.142907	2.44689	NA	NA	NA	NA	NA	2.44689	NA	NA	NA	NA	NA	1	0.881112	1	0.857093
1048	Alg3	0.904107	0.0273863	0.0352956	0.0321416	0.00106914	0.561118	0.438882	2.75017	NA	NA	NA	NA	NA	2.75017	NA	NA	NA	NA	NA	1	0.904107	1	0.561118
1049	Alg5	0.916452	0.0271489	0.0279263	0.0276457	0.000827288	0.568736	0.431264	4.33186	NA	NA	NA	NA	NA	4.33186	NA	NA	NA	NA	NA	1	0.916452	1	0.568736
1050	Alg6	0.889205	0.0276308	0.0409269	0.0409656	0.00127175	0.855048	0.144952	1.92011	NA	NA	NA	NA	NA	1.92011	NA	NA	NA	NA	NA	1	0.889205	1	0.855048
1051	Alg8	0.915302	0.0265863	0.0308401	0.0263754	0.000895796	0.758343	0.241657	1.80927	NA	NA	NA	NA	NA	1.80927	NA	NA	NA	NA	NA	1	0.915302	1	0.758343
1052	Alg9	0.908497	0.0272861	0.031029	0.0322554	0.000931937	0.828064	0.171936	2.85499	NA	NA	NA	NA	NA	2.85499	NA	NA	NA	NA	NA	1	0.908497	1	0.828064
1053	Alkbh1	0.917361	0.0265501	0.0282065	0.027066	0.000816347	0.807386	0.192614	1.93066	NA	NA	NA	NA	NA	1.93066	NA	NA	NA	NA	NA	1	0.917361	1	0.807386
1054	Alkbh2	0.908514	0.0269918	0.0313947	0.0321666	0.000932732	0.790533	0.209467	1.44764	NA	NA	NA	NA	NA	1.44764	NA	NA	NA	NA	NA	1	0.908514	1	0.790533
1055	Alkbh3	0.90159	0.027609	0.0336724	0.0360974	0.00103113	0.856245	0.143755	3.15057	NA	NA	NA	NA	NA	3.15057	NA	NA	NA	NA	NA	1	0.90159	1	0.856245
1056	Alkbh4	0.918711	0.0276987	0.0260273	0.0267782	0.000784711	0.853669	0.146331	1.00245	NA	NA	NA	NA	NA	1.00245	NA	NA	NA	NA	NA	1	0.918711	1	0.853669
1057	Alkbh5	0.85686	0.0284972	0.0676808	0.044711	0.00225091	0.429977	0.570023	4.44782	NA	NA	NA	NA	NA	4.66552	NA	NA	NA	NA	NA	1	0.85686	2	0.570023
1058	Alkbh6	0.898583	0.0286191	0.036606	0.0350259	0.00116587	0.850165	0.149835	3.11356	NA	NA	NA	NA	NA	3.11356	NA	NA	NA	NA	NA	1	0.898583	1	0.850165
1059	Alkbh7	0.267492	0.00814021	0.670482	0.0334821	0.0204039	0.00590779	0.994092	4.38036	NA	NA	NA	NA	NA	3.91082	0.3954	-0.0865061	0.809506	0.103496	23.1773	3	0.670482	2	0.994092
1060	Alkbh8	0.921714	0.0256243	0.0260859	0.0258509	0.000725207	0.85548	0.14452	1.50504	NA	NA	NA	NA	NA	1.50504	NA	NA	NA	NA	NA	1	0.921714	1	0.85548
1061	Alms1	0.920213	0.0271205	0.0255634	0.0263494	0.000753404	0.855355	0.144645	-0.0372848	NA	NA	NA	NA	NA	-0.0372848	NA	NA	NA	NA	NA	1	0.920213	1	0.855355
1062	Alox12	0.92156	0.0255989	0.0262008	0.0259122	0.000727802	0.931789	0.0682111	-5.17838	NA	NA	NA	NA	NA	-5.17838	NA	NA	NA	NA	NA	1	0.92156	1	0.931789
1063	Alox15	0.92039	0.0261622	0.0261874	0.0265165	0.00074438	0.905864	0.0941365	-4.16792	NA	NA	NA	NA	NA	-4.16792	NA	NA	NA	NA	NA	1	0.92039	1	0.905864
1064	Alox5ap	0.872213	0.028779	0.0483778	0.0490335	0.00159624	0.856289	0.143711	1.34065	NA	NA	NA	NA	NA	1.34065	NA	NA	NA	NA	NA	1	0.872213	1	0.856289
1065	Alpk1	0.818366	0.0731833	0.0337062	0.0717298	0.00301422	0.759174	0.240826	-0.579563	NA	NA	NA	NA	NA	-0.579563	NA	NA	NA	NA	NA	1	0.818366	1	0.759174
1066	Alpl	0.086056	0.00403931	0.48389	0.403301	0.0227129	0.00126834	0.998732	1.38388	NA	NA	NA	NA	NA	2.48594	-0.710493	-0.172903	1.46246	0.294146	12.9118	3	0.48389	2	0.998732
1067	Als2	0.860256	0.0596993	0.050885	0.0256283	0.00353127	0.197672	0.802328	4.97105	NA	NA	NA	NA	NA	4.68089	NA	NA	NA	NA	NA	1	0.860256	2	0.802328
1068	Als2cl	0.818914	0.0285086	0.0734466	0.076574	0.00255688	0.85591	0.14409	3.08964	NA	NA	NA	NA	NA	3.08964	NA	NA	NA	NA	NA	1	0.818914	1	0.85591
1069	Alyref	0.903411	0.0304829	0.0294261	0.0356868	0.000992894	0.823042	0.176958	4.16993	NA	NA	NA	NA	NA	4.16993	NA	NA	NA	NA	NA	1	0.903411	1	0.823042
1070	Alyref2	0.907749	0.0262317	0.0327471	0.0323259	0.000946312	0.856933	0.143067	1.88711	NA	NA	NA	NA	NA	1.88711	NA	NA	NA	NA	NA	1	0.907749	1	0.856933
1071	Amacr	0.0605827	0.00777434	0.24138	0.659287	0.0309754	0.843165	0.156835	5.81572	0.0325097	0.171053	0.34823	0.0299387	5.2826	5.81572	0.0325097	0.171053	0.34823	0.0299387	5.2826	4	0.659287	1	0.843165
1072	Ambp	0.330135	0.01406	0.439815	0.197258	0.0187312	0.525427	0.474573	10.4069	NA	NA	NA	NA	NA	10.4069	0.101801	-0.110654	0.300717	0.0144479	20.8409	3	0.439815	1	0.525427
1073	Ambra1	0.915843	0.0306303	0.0257305	0.0269357	0.000860554	0.855711	0.144289	2.73968	NA	NA	NA	NA	NA	2.73968	NA	NA	NA	NA	NA	1	0.915843	1	0.855711
1074	Amd1	0.897456	0.0401644	0.0323383	0.0285944	0.00144726	0.700226	0.299774	3.24406	NA	NA	NA	NA	NA	3.24406	NA	NA	NA	NA	NA	1	0.897456	1	0.700226
1075	Amd2	0.271124	0.0579098	0.191856	0.438131	0.040979	0.638103	0.361897	3.25795	-0.781039	-0.2612	1.64712	0.252784	13.2328	3.25795	-0.781039	-0.2612	1.64712	0.252784	13.2328	4	0.438131	1	0.638103
1076	Amdhd1	1.46e-16	5.75e-15	0.0242947	0.0171984	0.958507	7.91e-06	0.999992	6.66204	0.118873	0.255947	0.56441	0.0423602	4.33918	6.26446	0.487546	0.45971	1.3402	0.106969	2.88778	5	0.958507	2	0.999992
1077	Amdhd2	0.756993	0.0215758	0.165466	0.0512487	0.00471611	0.531681	0.468319	3.59377	NA	NA	NA	NA	NA	3.59377	NA	NA	NA	NA	NA	1	0.756993	1	0.531681
1078	Amer1	0.880722	0.0295153	0.0410384	0.0473495	0.00137531	0.851464	0.148536	0.225932	NA	NA	NA	NA	NA	0.225932	NA	NA	NA	NA	NA	1	0.880722	1	0.851464
1079	Amfr	0.676897	0.0243348	0.163832	0.129046	0.00588984	0.529165	0.470835	6.86119	NA	NA	NA	NA	NA	6.86119	NA	NA	NA	NA	NA	1	0.676897	1	0.529165
1080	Amica1	0.921549	0.0255986	0.0262072	0.0259172	0.000727978	0.931286	0.0687144	-5.14854	NA	NA	NA	NA	NA	-5.14854	NA	NA	NA	NA	NA	1	0.921549	1	0.931286
1081	Amigo1	0.908638	0.0265871	0.0332964	0.0305044	0.000974264	0.831944	0.168056	0.0811889	NA	NA	NA	NA	NA	0.0811889	NA	NA	NA	NA	NA	1	0.908638	1	0.831944
1082	Amigo2	0.876313	0.0318779	0.0484434	0.0416038	0.00176224	0.693513	0.306487	1.10145	NA	NA	NA	NA	NA	1.10145	NA	NA	NA	NA	NA	1	0.876313	1	0.693513
1083	Amigo3	0.90953	0.0329563	0.0258172	0.0307612	0.000935473	0.851323	0.148677	1.0612	NA	NA	NA	NA	NA	1.0612	NA	NA	NA	NA	NA	1	0.90953	1	0.851323
1084	Ammecr1	0.911111	0.030303	0.0267231	0.0309738	0.000888792	0.855265	0.144735	-0.122101	NA	NA	NA	NA	NA	-0.122101	NA	NA	NA	NA	NA	1	0.911111	1	0.855265
1085	Ammecr1l	0.876025	0.0343884	0.0371582	0.0509701	0.00145865	0.844117	0.155883	3.80407	NA	NA	NA	NA	NA	3.80407	NA	NA	NA	NA	NA	1	0.876025	1	0.844117
1086	Amn1	0.907075	0.0333071	0.0313585	0.0271083	0.00115146	0.817401	0.182599	2.41	NA	NA	NA	NA	NA	2.41	NA	NA	NA	NA	NA	1	0.907075	1	0.817401
1087	Amot	0.914275	0.0311926	0.0277062	0.0258807	0.00094526	0.798416	0.201584	0.963062	NA	NA	NA	NA	NA	0.963062	NA	NA	NA	NA	NA	1	0.914275	1	0.798416
1088	Amotl1	0.92086	0.0263166	0.0260965	0.025981	0.000745793	0.845906	0.154094	1.26029	NA	NA	NA	NA	NA	1.26029	NA	NA	NA	NA	NA	1	0.92086	1	0.845906
1089	Amotl2	0.860453	0.0481848	0.0567969	0.0313843	0.00318059	0.855849	0.144151	3.45461	NA	NA	NA	NA	NA	3.45461	NA	NA	NA	NA	NA	1	0.860453	1	0.855849
1090	Ampd2	0.851405	0.081556	0.0278408	0.0365318	0.00266687	0.848037	0.151963	3.14623	NA	NA	NA	NA	NA	3.14623	NA	NA	NA	NA	NA	1	0.851405	1	0.848037
1091	Ampd3	0.887459	0.046475	0.0272207	0.0374201	0.00142551	0.854578	0.145422	-1.07568	NA	NA	NA	NA	NA	-1.07568	NA	NA	NA	NA	NA	1	0.887459	1	0.854578
1092	Amt	1.59e-06	7.58e-08	0.95408	0.000317388	0.0456005	0.00010892	0.999891	5.24536	NA	NA	NA	NA	NA	4.81144	0.497428	0.278655	1.14032	0.118501	1.95048	3	0.95408	2	0.999891
1093	Amy1	0.0630427	0.00447154	0.55583	0.337231	0.0394243	2.59e-15	1	7.49359	NA	NA	NA	NA	NA	7.01997	0.127336	-0.151933	0.396476	0.0282391	20.6644	3	0.55583	2	1
1094	Amz1	0.920501	0.0261948	0.0259646	0.0266007	0.000738879	0.865494	0.134506	-2.83343	NA	NA	NA	NA	NA	-2.83343	NA	NA	NA	NA	NA	1	0.920501	1	0.865494
1095	Amz2	0.907488	0.0346461	0.0273747	0.0294459	0.00104511	0.856586	0.143414	2.45522	NA	NA	NA	NA	NA	2.45522	NA	NA	NA	NA	NA	1	0.907488	1	0.856586
1096	Anapc1	0.920144	0.0269865	0.0263698	0.0257263	0.000773388	0.815602	0.184398	3.03732	NA	NA	NA	NA	NA	3.03732	NA	NA	NA	NA	NA	1	0.920144	1	0.815602
1097	Anapc10	0.886311	0.0353656	0.0331356	0.0438654	0.00132217	0.852715	0.147285	0.292508	NA	NA	NA	NA	NA	0.292508	NA	NA	NA	NA	NA	1	0.886311	1	0.852715
1098	Anapc11	0.912897	0.0294473	0.0264772	0.0303247	0.000854075	0.839784	0.160216	2.01296	NA	NA	NA	NA	NA	2.01296	NA	NA	NA	NA	NA	1	0.912897	1	0.839784
1099	Anapc13	0.325661	0.0460575	0.120073	0.491228	0.0169816	0.646897	0.353103	6.689	-0.00205931	-0.119195	0.238426	0.0178223	17.934	6.689	-0.00205931	-0.119195	0.238426	0.0178223	17.934	4	0.491228	1	0.646897
1100	Anapc15	0.907245	0.0323687	0.0289199	0.0304344	0.00103181	0.856618	0.143381	2.7329	NA	NA	NA	NA	NA	2.7329	NA	NA	NA	NA	NA	1	0.907245	1	0.856618
1101	Anapc16	0.858421	0.0258618	0.0698243	0.0437888	0.00210361	0.661372	0.338628	4.32566	NA	NA	NA	NA	NA	4.32566	NA	NA	NA	NA	NA	1	0.858421	1	0.661372
1102	Anapc2	0.908634	0.0296041	0.0298195	0.0309708	0.000971547	0.854271	0.145729	3.23823	NA	NA	NA	NA	NA	3.23823	NA	NA	NA	NA	NA	1	0.908634	1	0.854271
1103	Anapc4	0.903491	0.0251565	0.0395052	0.0307475	0.00109997	0.854959	0.145041	2.97205	NA	NA	NA	NA	NA	2.97205	NA	NA	NA	NA	NA	1	0.903491	1	0.854959
1104	Anapc5	0.911543	0.0264435	0.0302527	0.0308834	0.000877619	0.783211	0.216789	4.79292	NA	NA	NA	NA	NA	4.79292	NA	NA	NA	NA	NA	1	0.911543	1	0.783211
1105	Anapc7	0.918583	0.0272603	0.0261689	0.0272108	0.0007766	0.848674	0.151326	2.89357	NA	NA	NA	NA	NA	2.89357	NA	NA	NA	NA	NA	1	0.918583	1	0.848674
1106	Ang	0.835782	0.0476166	0.0561	0.0573056	0.00319616	0.680847	0.319153	7.19354	NA	NA	NA	NA	NA	7.19354	NA	NA	NA	NA	NA	1	0.835782	1	0.680847
1107	Angel1	0.92028	0.0255705	0.0270381	0.0263598	0.000751269	0.855827	0.144173	-0.037834	NA	NA	NA	NA	NA	-0.037834	NA	NA	NA	NA	NA	1	0.92028	1	0.855827
1108	Angel2	0.90823	0.0260672	0.0364831	0.0281726	0.0010471	0.486755	0.513245	2.61078	NA	NA	NA	NA	NA	2.98549	NA	NA	NA	NA	NA	1	0.90823	2	0.513245
1109	Angpt1	0.919894	0.0263204	0.0263209	0.0267114	0.000753106	0.870867	0.129133	-2.57129	NA	NA	NA	NA	NA	-2.57129	NA	NA	NA	NA	NA	1	0.919894	1	0.870867
1110	Angpt2	0.913208	0.0313816	0.0282106	0.0262303	0.000969434	0.807112	0.192888	-1.16208	NA	NA	NA	NA	NA	-1.16208	NA	NA	NA	NA	NA	1	0.913208	1	0.807112
1111	Angptl1	0.920103	0.0255584	0.0271656	0.0264183	0.000754601	0.90343	0.0965701	-4.15769	NA	NA	NA	NA	NA	-4.15769	NA	NA	NA	NA	NA	1	0.920103	1	0.90343
1112	Angptl2	0.680596	0.0236004	0.240569	0.0468924	0.008342	0.483006	0.516994	2.41482	NA	NA	NA	NA	NA	2.82464	NA	NA	NA	NA	NA	1	0.680596	2	0.516994
1113	Angptl3	0.731316	0.0232539	0.189895	0.0494973	0.00603814	0.857083	0.142917	8.04497	NA	NA	NA	NA	NA	8.04497	NA	NA	NA	NA	NA	1	0.731316	1	0.857083
1114	Angptl4	0.589523	0.239279	0.0376106	0.118322	0.0152657	0.355401	0.644599	4.53875	NA	NA	NA	NA	NA	5.31798	NA	NA	NA	NA	NA	1	0.589523	2	0.644599
1115	Angptl6	0.899622	0.0412688	0.0251934	0.0327595	0.00115571	0.848364	0.151636	4.02074	NA	NA	NA	NA	NA	4.02074	NA	NA	NA	NA	NA	1	0.899622	1	0.848364
1116	Angptl7	0.920187	0.0255608	0.0270913	0.0264079	0.000752538	0.868283	0.131717	-3.16103	NA	NA	NA	NA	NA	-3.16103	NA	NA	NA	NA	NA	1	0.920187	1	0.868283
1117	Ank	0.750105	0.0288563	0.122343	0.093989	0.00470651	0.832505	0.167495	3.37185	NA	NA	NA	NA	NA	3.37185	NA	NA	NA	NA	NA	1	0.750105	1	0.832505
1118	Ank2	0.901269	0.0302508	0.0408435	0.0262662	0.0013709	0.842225	0.157775	-2.16601	NA	NA	NA	NA	NA	-2.16601	NA	NA	NA	NA	NA	1	0.901269	1	0.842225
1119	Ank3	0.772612	0.0235301	0.131235	0.0686265	0.00399679	0.128433	0.871567	1.11501	NA	NA	NA	NA	NA	1.9446	NA	NA	NA	NA	NA	1	0.772612	2	0.871567
1120	Ankdd1b	0.921531	0.0255981	0.0262205	0.0259219	0.000728347	0.930906	0.0690938	-5.12633	NA	NA	NA	NA	NA	-5.12633	NA	NA	NA	NA	NA	1	0.921531	1	0.930906
1121	Ankfy1	0.917985	0.0272336	0.0261823	0.027822	0.000776742	0.854859	0.145141	2.92014	NA	NA	NA	NA	NA	2.92014	NA	NA	NA	NA	NA	1	0.917985	1	0.854859
1122	Ankhd1	0.919104	0.0259352	0.0270297	0.0271685	0.000762723	0.844717	0.155283	2.82764	NA	NA	NA	NA	NA	2.82764	NA	NA	NA	NA	NA	1	0.919104	1	0.844717
1123	Ankib1	0.917699	0.0288926	0.0255064	0.0270987	0.000803038	0.856796	0.143204	3.00203	NA	NA	NA	NA	NA	3.00203	NA	NA	NA	NA	NA	1	0.917699	1	0.856796
1124	Ankle2	0.88395	0.0295868	0.0408334	0.0442627	0.00136674	0.817097	0.182903	3.15525	NA	NA	NA	NA	NA	3.15525	NA	NA	NA	NA	NA	1	0.88395	1	0.817097
1125	Ankmy2	0.913409	0.0298316	0.0264581	0.0294367	0.000864111	0.845071	0.154929	2.04289	NA	NA	NA	NA	NA	2.04289	NA	NA	NA	NA	NA	1	0.913409	1	0.845071
1126	Ankra2	0.915166	0.0277471	0.0285575	0.0276638	0.000865839	0.821138	0.178862	2.29222	NA	NA	NA	NA	NA	2.29222	NA	NA	NA	NA	NA	1	0.915166	1	0.821138
1127	Ankrd1	0.921592	0.0261823	0.0255998	0.025899	0.000727286	0.931813	0.0681866	-5.17789	NA	NA	NA	NA	NA	-5.17789	NA	NA	NA	NA	NA	1	0.921592	1	0.931813
1128	Ankrd10	0.915307	0.0266986	0.0282313	0.0289399	0.000823479	0.84532	0.15468	2.48371	NA	NA	NA	NA	NA	2.48371	NA	NA	NA	NA	NA	1	0.915307	1	0.84532
1129	Ankrd11	0.914893	0.0295185	0.0292016	0.0254447	0.000942176	0.84236	0.15764	2.54064	NA	NA	NA	NA	NA	2.54064	NA	NA	NA	NA	NA	1	0.914893	1	0.84236
1130	Ankrd12	0.868216	0.0241241	0.0637235	0.0421655	0.0017706	0.781582	0.218418	0.26018	NA	NA	NA	NA	NA	0.26018	NA	NA	NA	NA	NA	1	0.868216	1	0.781582
1131	Ankrd13a	0.885892	0.0278192	0.0447937	0.040088	0.00140663	0.852618	0.147382	2.77532	NA	NA	NA	NA	NA	2.77532	NA	NA	NA	NA	NA	1	0.885892	1	0.852618
1132	Ankrd13b	0.912207	0.0325141	0.0271073	0.0272056	0.000966196	0.842668	0.157332	-2.16109	NA	NA	NA	NA	NA	-2.16109	NA	NA	NA	NA	NA	1	0.912207	1	0.842668
1133	Ankrd13c	0.915671	0.026969	0.0282537	0.0282744	0.000832149	0.849902	0.150098	3.25897	NA	NA	NA	NA	NA	3.25897	NA	NA	NA	NA	NA	1	0.915671	1	0.849902
1134	Ankrd16	0.916077	0.0277145	0.0267641	0.0286347	0.000809706	0.852702	0.147298	1.86673	NA	NA	NA	NA	NA	1.86673	NA	NA	NA	NA	NA	1	0.916077	1	0.852702
1135	Ankrd17	0.897445	0.0256656	0.039975	0.0357708	0.00114323	0.818864	0.181136	2.98817	NA	NA	NA	NA	NA	2.98817	NA	NA	NA	NA	NA	1	0.897445	1	0.818864
1136	Ankrd23	0.903873	0.026107	0.039338	0.0295462	0.00113622	0.611765	0.388235	0.116164	NA	NA	NA	NA	NA	0.116164	NA	NA	NA	NA	NA	1	0.903873	1	0.611765
1137	Ankrd24	0.919435	0.0268881	0.0268064	0.0260863	0.000783931	0.857134	0.142866	-0.0794293	NA	NA	NA	NA	NA	-0.0794293	NA	NA	NA	NA	NA	1	0.919435	1	0.857134
1138	Ankrd26	0.917882	0.0267175	0.026674	0.0279501	0.00077642	0.857133	0.142867	0.0802144	NA	NA	NA	NA	NA	0.0802144	NA	NA	NA	NA	NA	1	0.917882	1	0.857133
1139	Ankrd27	0.906205	0.0271399	0.0322924	0.0333958	0.000967124	0.642914	0.357086	2.82219	NA	NA	NA	NA	NA	2.82219	NA	NA	NA	NA	NA	1	0.906205	1	0.642914
1140	Ankrd28	0.880826	0.0315053	0.0391844	0.0470828	0.00140154	0.853121	0.146879	3.01182	NA	NA	NA	NA	NA	3.01182	NA	NA	NA	NA	NA	1	0.880826	1	0.853121
1141	Ankrd32	0.896273	0.030717	0.0354986	0.036295	0.00121661	0.854125	0.145875	0.78844	NA	NA	NA	NA	NA	0.78844	NA	NA	NA	NA	NA	1	0.896273	1	0.854125
1142	Ankrd33b	0.906248	0.0255256	0.0356775	0.0315445	0.0010049	0.811263	0.188737	3.39445	NA	NA	NA	NA	NA	3.39445	NA	NA	NA	NA	NA	1	0.906248	1	0.811263
1143	Ankrd37	0.868942	0.0277784	0.062507	0.0387748	0.00199823	0.850882	0.149118	0.00178654	NA	NA	NA	NA	NA	0.00178654	NA	NA	NA	NA	NA	1	0.868942	1	0.850882
1144	Ankrd39	0.88618	0.0266419	0.050897	0.0347508	0.00153016	0.2227	0.7773	1.76003	NA	NA	NA	NA	NA	0.965178	NA	NA	NA	NA	NA	1	0.88618	2	0.7773
1145	Ankrd40	0.804864	0.0315033	0.0752429	0.0854442	0.00294509	0.838866	0.161134	3.82639	NA	NA	NA	NA	NA	3.82639	NA	NA	NA	NA	NA	1	0.804864	1	0.838866
1146	Ankrd42	0.874504	0.0261184	0.0524821	0.045328	0.00156746	0.74059	0.25941	-1.57972	NA	NA	NA	NA	NA	-1.57972	NA	NA	NA	NA	NA	1	0.874504	1	0.74059
1147	Ankrd44	0.894764	0.0310835	0.0324964	0.0405271	0.0011289	0.847805	0.152195	0.447695	NA	NA	NA	NA	NA	0.447695	NA	NA	NA	NA	NA	1	0.894764	1	0.847805
1148	Ankrd46	0.912856	0.0276532	0.0301017	0.0284777	0.000911873	0.851258	0.148742	4.44472	NA	NA	NA	NA	NA	4.44472	NA	NA	NA	NA	NA	1	0.912856	1	0.851258
1149	Ankrd49	0.893455	0.041659	0.0260903	0.0375796	0.00121651	0.792353	0.207647	2.30852	NA	NA	NA	NA	NA	2.30852	NA	NA	NA	NA	NA	1	0.893455	1	0.792353
1150	Ankrd50	0.918277	0.0277019	0.0261868	0.0270442	0.000789983	0.851075	0.148925	1.02366	NA	NA	NA	NA	NA	1.02366	NA	NA	NA	NA	NA	1	0.918277	1	0.851075
1151	Ankrd52	0.886829	0.0271223	0.0430681	0.0416631	0.00131718	0.85711	0.14289	1.76326	NA	NA	NA	NA	NA	1.76326	NA	NA	NA	NA	NA	1	0.886829	1	0.85711
1152	Ankrd54	0.916976	0.0256065	0.028741	0.0278736	0.000802589	0.839256	0.160744	2.23423	NA	NA	NA	NA	NA	2.23423	NA	NA	NA	NA	NA	1	0.916976	1	0.839256
1153	Ankrd61	0.891601	0.0352119	0.040678	0.0309027	0.00160649	0.854079	0.145921	-1.839	NA	NA	NA	NA	NA	-1.839	NA	NA	NA	NA	NA	1	0.891601	1	0.854079
1154	Ankrd9	0.744463	0.0252955	0.121217	0.104906	0.00411873	0.82417	0.17583	0.875416	NA	NA	NA	NA	NA	0.875416	NA	NA	NA	NA	NA	1	0.744463	1	0.82417
1155	Anks1	0.857948	0.0243326	0.0729731	0.0426765	0.00206962	0.794209	0.205791	2.3001	NA	NA	NA	NA	NA	2.3001	NA	NA	NA	NA	NA	1	0.857948	1	0.794209
1156	Anks3	0.91802	0.02684	0.0267728	0.027584	0.000782752	0.823935	0.176065	2.09019	NA	NA	NA	NA	NA	2.09019	NA	NA	NA	NA	NA	1	0.91802	1	0.823935
1157	Anks4b	0.442372	0.0275861	0.343013	0.165639	0.0213901	0.0948214	0.905179	4.96625	NA	NA	NA	NA	NA	5.32888	NA	NA	NA	NA	NA	1	0.442372	2	0.905179
1158	Ankzf1	0.879076	0.0265199	0.0567937	0.0358972	0.00171335	0.85596	0.14404	3.23356	NA	NA	NA	NA	NA	3.23356	NA	NA	NA	NA	NA	1	0.879076	1	0.85596
1159	Anln	0.919679	0.0276083	0.0261525	0.025775	0.000785084	0.870424	0.129576	-2.83368	NA	NA	NA	NA	NA	-2.83368	NA	NA	NA	NA	NA	1	0.919679	1	0.870424
1160	Ano1	0.89071	0.0262204	0.0431285	0.0386716	0.0012696	0.842981	0.157019	0.0462865	NA	NA	NA	NA	NA	0.0462865	NA	NA	NA	NA	NA	1	0.89071	1	0.842981
1161	Ano10	0.889121	0.0377895	0.0290793	0.0427739	0.00123593	0.134939	0.865061	2.96911	NA	NA	NA	NA	NA	2.42074	NA	NA	NA	NA	NA	1	0.889121	2	0.865061
1162	Ano6	0.901737	0.0267341	0.0351643	0.0353218	0.00104253	0.851083	0.148917	1.34218	NA	NA	NA	NA	NA	1.34218	NA	NA	NA	NA	NA	1	0.901737	1	0.851083
1163	Ano8	0.917504	0.0266821	0.0276405	0.0273693	0.000803818	0.756188	0.243812	0.615832	NA	NA	NA	NA	NA	0.615832	NA	NA	NA	NA	NA	1	0.917504	1	0.756188
1164	Anp32a	5.43e-07	1.35e-05	0.0329008	0.145769	0.821317	0.3389	0.6611	5.50921	0.16896	0.262921	0.62506	0.0567286	3.81827	5.31584	0.480952	0.013352	0.962274	0.09051	0.106014	5	0.821317	2	0.6611
1165	Anp32b	0.880657	0.0288618	0.0482764	0.040623	0.00158217	0.820408	0.179592	3.49374	NA	NA	NA	NA	NA	3.49374	NA	NA	NA	NA	NA	1	0.880657	1	0.820408
1166	Anp32e	0.896941	0.0269477	0.0391513	0.0357838	0.00117626	0.849542	0.150458	2.59991	NA	NA	NA	NA	NA	2.59991	NA	NA	NA	NA	NA	1	0.896941	1	0.849542
1167	Anpep	0.834671	0.0322751	0.0567343	0.0741259	0.0021938	0.814381	0.185619	4.40615	NA	NA	NA	NA	NA	4.40615	NA	NA	NA	NA	NA	1	0.834671	1	0.814381
1168	Antxr1	0.915418	0.0279015	0.0268878	0.0289733	0.000819525	0.837892	0.162108	-2.34277	NA	NA	NA	NA	NA	-2.34277	NA	NA	NA	NA	NA	1	0.915418	1	0.837892
1169	Antxr2	0.907353	0.0315786	0.0342046	0.0256737	0.00119042	0.85714	0.14286	3.49448	NA	NA	NA	NA	NA	3.49448	NA	NA	NA	NA	NA	1	0.907353	1	0.85714
1170	Anxa1	0.844931	0.0559039	0.0314095	0.0656776	0.00207817	0.793218	0.206782	1.81238	NA	NA	NA	NA	NA	1.81238	NA	NA	NA	NA	NA	1	0.844931	1	0.793218
1171	Anxa11	0.902705	0.0265388	0.0390348	0.0305734	0.00114759	0.621583	0.378417	3.42189	NA	NA	NA	NA	NA	3.42189	NA	NA	NA	NA	NA	1	0.902705	1	0.621583
1172	Anxa13	0.221926	0.00669805	0.675188	0.0758102	0.0203781	0.736402	0.263598	0.531257	NA	NA	NA	NA	NA	0.531257	1.47313	0.393136	3.04937	2.86996	0.996157	3	0.675188	1	0.736402
1173	Anxa2	0.87333	0.0278099	0.0669912	0.0297357	0.00213323	0.855347	0.144653	3.63702	NA	NA	NA	NA	NA	3.63702	NA	NA	NA	NA	NA	1	0.87333	1	0.855347
1174	Anxa3	0.905775	0.0298767	0.0333314	0.0299175	0.00109942	0.758019	0.241981	1.70517	NA	NA	NA	NA	NA	1.70517	NA	NA	NA	NA	NA	1	0.905775	1	0.758019
1175	Anxa4	0.907403	0.0299609	0.0296759	0.0319802	0.000979847	0.664131	0.335869	4.72841	NA	NA	NA	NA	NA	4.72841	NA	NA	NA	NA	NA	1	0.907403	1	0.664131
1176	Anxa5	0.76266	0.126039	0.0254753	0.0816154	0.00421012	9.18e-05	0.999908	6.17338	NA	NA	NA	NA	NA	5.61326	NA	NA	NA	NA	NA	1	0.76266	2	0.999908
1177	Anxa6	0.798187	0.102548	0.0300184	0.0653898	0.00385664	0.766368	0.233632	5.4779	NA	NA	NA	NA	NA	5.4779	NA	NA	NA	NA	NA	1	0.798187	1	0.766368
1178	Anxa7	0.0812522	0.00476978	0.743272	0.127073	0.0436326	0.0881253	0.911875	4.87664	NA	NA	NA	NA	NA	5.14204	-0.277007	0.119209	0.603138	0.0586477	10.4477	3	0.743272	2	0.911875
1179	Anxa9	0.898132	0.0262167	0.0428626	0.0315377	0.00125117	0.806448	0.193552	-0.308378	NA	NA	NA	NA	NA	-0.308378	NA	NA	NA	NA	NA	1	0.898132	1	0.806448
1180	Aoah	0.912112	0.0253442	0.0327606	0.0288727	0.000910295	0.851743	0.148257	0.293921	NA	NA	NA	NA	NA	0.293921	NA	NA	NA	NA	NA	1	0.912112	1	0.851743
1181	Aoc1	0.921531	0.0255981	0.0262205	0.0259219	0.000728347	0.930906	0.0690938	-5.12633	NA	NA	NA	NA	NA	-5.12633	NA	NA	NA	NA	NA	1	0.921531	1	0.930906
1182	Aoc2	0.892671	0.0291908	0.0447464	0.0319289	0.00146323	0.820059	0.179941	-0.580264	NA	NA	NA	NA	NA	-0.580264	NA	NA	NA	NA	NA	1	0.892671	1	0.820059
1183	Aoc3	0.921531	0.0255981	0.0262205	0.0259219	0.000728347	0.930906	0.0690938	-5.12633	NA	NA	NA	NA	NA	-5.12633	NA	NA	NA	NA	NA	1	0.921531	1	0.930906
1184	Aox1	0.703756	0.192801	0.0201228	0.0778076	0.00551285	0.789883	0.210117	4.59991	NA	NA	NA	NA	NA	4.59991	NA	NA	NA	NA	NA	1	0.703756	1	0.789883
1185	Aox3	0.536145	0.173824	0.204869	0.0187414	0.0664208	0.833077	0.166923	7.71974	NA	NA	NA	NA	NA	7.71974	NA	NA	NA	NA	NA	1	0.536145	1	0.833077
1186	Ap1ar	0.920954	0.0256162	0.0267349	0.0259512	0.000743628	0.840974	0.159026	3.06158	NA	NA	NA	NA	NA	3.06158	NA	NA	NA	NA	NA	1	0.920954	1	0.840974
1187	Ap1b1	0.907483	0.0303499	0.0311844	0.0299397	0.00104293	0.496867	0.503133	4.36854	NA	NA	NA	NA	NA	4.14405	NA	NA	NA	NA	NA	1	0.907483	2	0.503133
1188	Ap1g1	0.915153	0.0305218	0.0277106	0.0256902	0.000924192	0.837965	0.162035	3.94826	NA	NA	NA	NA	NA	3.94826	NA	NA	NA	NA	NA	1	0.915153	1	0.837965
1189	Ap1g2	0.91838	0.0275324	0.0262664	0.0270338	0.00078745	0.851097	0.148903	1.02212	NA	NA	NA	NA	NA	1.02212	NA	NA	NA	NA	NA	1	0.91838	1	0.851097
1190	Ap1m1	0.920017	0.0262611	0.0266434	0.0263176	0.000760515	0.84255	0.15745	3.19032	NA	NA	NA	NA	NA	3.19032	NA	NA	NA	NA	NA	1	0.920017	1	0.84255
1191	Ap1m2	0.919399	0.0255389	0.0276276	0.026667	0.000767433	0.902569	0.0974308	-4.12633	NA	NA	NA	NA	NA	-4.12633	NA	NA	NA	NA	NA	1	0.919399	1	0.902569
1192	Ap1s1	0.837501	0.0473911	0.0461938	0.0663	0.00261394	0.783382	0.216618	3.76611	NA	NA	NA	NA	NA	3.76611	NA	NA	NA	NA	NA	1	0.837501	1	0.783382
1193	Ap1s2	0.909637	0.0294869	0.0287716	0.0311718	0.000932661	0.836516	0.163484	0.358317	NA	NA	NA	NA	NA	0.358317	NA	NA	NA	NA	NA	1	0.909637	1	0.836516
1194	Ap1s3	0.909437	0.0256333	0.0357881	0.0281329	0.00100872	0.855118	0.144882	1.25957	NA	NA	NA	NA	NA	1.25957	NA	NA	NA	NA	NA	1	0.909437	1	0.855118
1195	Ap2a1	0.910187	0.0278662	0.0312838	0.0297054	0.000957783	0.844168	0.155832	3.3244	NA	NA	NA	NA	NA	3.3244	NA	NA	NA	NA	NA	1	0.910187	1	0.844168
1196	Ap2a2	0.195264	0.00712503	0.710637	0.0610428	0.0259306	0.716506	0.283494	4.94696	NA	NA	NA	NA	NA	4.94696	0.266276	-0.106341	0.573451	0.0579599	22.5487	3	0.710637	1	0.716506
1197	Ap2b1	0.914815	0.0263019	0.0314717	0.0265067	0.000904843	0.833373	0.166627	3.87696	NA	NA	NA	NA	NA	3.87696	NA	NA	NA	NA	NA	1	0.914815	1	0.833373
1198	Ap2m1	0.912713	0.029808	0.0271089	0.0294845	0.00088534	0.854761	0.145239	5.56961	NA	NA	NA	NA	NA	5.56961	NA	NA	NA	NA	NA	1	0.912713	1	0.854761
1199	Ap2s1	0.727622	0.0287549	0.117883	0.121081	0.00465863	0.640434	0.359566	5.65241	NA	NA	NA	NA	NA	5.65241	NA	NA	NA	NA	NA	1	0.727622	1	0.640434
1200	Ap3b1	0.877336	0.0285129	0.0459538	0.0467039	0.00149347	0.842608	0.157392	3.89069	NA	NA	NA	NA	NA	3.89069	NA	NA	NA	NA	NA	1	0.877336	1	0.842608
1201	Ap3d1	0.895531	0.039316	0.0338372	0.0298298	0.00148554	0.854756	0.145244	3.87146	NA	NA	NA	NA	NA	3.87146	NA	NA	NA	NA	NA	1	0.895531	1	0.854756
1202	Ap3m1	0.307988	0.0242044	0.471969	0.158747	0.0370914	0.0013657	0.998634	4.94024	NA	NA	NA	NA	NA	4.50446	-0.318641	-0.00180692	0.637292	0.0707401	12.0217	3	0.471969	2	0.998634
1203	Ap3m2	0.907899	0.0319555	0.0266299	0.0325787	0.000937299	0.855276	0.144724	-0.121013	NA	NA	NA	NA	NA	-0.121013	NA	NA	NA	NA	NA	1	0.907899	1	0.855276
1204	Ap3s1	0.836229	0.0342984	0.0657562	0.0610192	0.00269703	0.828748	0.171252	4.37664	NA	NA	NA	NA	NA	4.37664	NA	NA	NA	NA	NA	1	0.836229	1	0.828748
1205	Ap3s2	0.922191	0.0257842	0.0256233	0.0256852	0.000716419	0.844079	0.155921	1.94026	NA	NA	NA	NA	NA	1.94026	NA	NA	NA	NA	NA	1	0.922191	1	0.844079
1206	Ap4b1	0.915903	0.0280133	0.0264354	0.0288394	0.000808536	0.851872	0.148128	3.03222	NA	NA	NA	NA	NA	3.03222	NA	NA	NA	NA	NA	1	0.915903	1	0.851872
1207	Ap4e1	0.917384	0.0293713	0.0261573	0.0262499	0.000837462	0.856669	0.143331	1.09934	NA	NA	NA	NA	NA	1.09934	NA	NA	NA	NA	NA	1	0.917384	1	0.856669
1208	Ap4m1	0.893648	0.0304808	0.0336912	0.0410305	0.00114915	0.848442	0.151558	2.3495	NA	NA	NA	NA	NA	2.3495	NA	NA	NA	NA	NA	1	0.893648	1	0.848442
1209	Ap4s1	0.908849	0.025768	0.0349497	0.0294428	0.000990906	0.855042	0.144958	3.36032	NA	NA	NA	NA	NA	3.36032	NA	NA	NA	NA	NA	1	0.908849	1	0.855042
1210	Ap5b1	0.914195	0.0307568	0.0260648	0.0281061	0.000876913	0.856593	0.143407	0.983861	NA	NA	NA	NA	NA	0.983861	NA	NA	NA	NA	NA	1	0.914195	1	0.856593
1211	Ap5m1	0.915854	0.025953	0.0300131	0.0273293	0.000850494	0.857083	0.142917	2.63953	NA	NA	NA	NA	NA	2.63953	NA	NA	NA	NA	NA	1	0.915854	1	0.857083
1212	Ap5s1	0.843516	0.0271255	0.0747506	0.052204	0.00240381	0.849582	0.150418	3.63045	NA	NA	NA	NA	NA	3.63045	NA	NA	NA	NA	NA	1	0.843516	1	0.849582
1213	Ap5z1	0.919669	0.0274692	0.0255515	0.0265474	0.000763186	0.846815	0.153185	1.38861	NA	NA	NA	NA	NA	1.38861	NA	NA	NA	NA	NA	1	0.919669	1	0.846815
1214	Apaf1	0.919608	0.0268683	0.0266265	0.0261196	0.000777949	0.857129	0.142871	0.156482	NA	NA	NA	NA	NA	0.156482	NA	NA	NA	NA	NA	1	0.919608	1	0.857129
1215	Apba3	0.805495	0.0285562	0.0946547	0.0679387	0.00335567	0.761902	0.238098	4.2855	NA	NA	NA	NA	NA	4.2855	NA	NA	NA	NA	NA	1	0.805495	1	0.761902
1216	Apbb1	0.920349	0.02619	0.0261868	0.0265293	0.000745187	0.905276	0.0947242	-4.14479	NA	NA	NA	NA	NA	-4.14479	NA	NA	NA	NA	NA	1	0.920349	1	0.905276
1217	Apbb1ip	0.921531	0.0255981	0.0262205	0.0259219	0.000728347	0.930906	0.0690938	-5.12633	NA	NA	NA	NA	NA	-5.12633	NA	NA	NA	NA	NA	1	0.921531	1	0.930906
1218	Apbb2	0.917175	0.0269766	0.0284339	0.0265781	0.000836318	0.848002	0.151998	1.58804	NA	NA	NA	NA	NA	1.58804	NA	NA	NA	NA	NA	1	0.917175	1	0.848002
1219	Apbb3	0.673026	0.020272	0.250158	0.049009	0.00753493	0.794493	0.205507	2.67191	NA	NA	NA	NA	NA	2.67191	NA	NA	NA	NA	NA	1	0.673026	1	0.794493
1220	Apc	0.917555	0.0263002	0.0290311	0.026282	0.00083213	0.782943	0.217057	2.09092	NA	NA	NA	NA	NA	2.09092	NA	NA	NA	NA	NA	1	0.917555	1	0.782943
1221	Apcs	0.0992322	0.0451002	0.0510716	0.781384	0.0232116	0.170754	0.829246	6.77612	0.393153	-0.0698573	0.798622	0.0589292	23.3283	6.32422	0.393153	-0.0698573	0.798622	0.06314	23.3283	4	0.781384	2	0.829246
1222	Apeh	0.904694	0.0289725	0.0321502	0.0331534	0.0010296	0.8416	0.1584	4.65526	NA	NA	NA	NA	NA	4.65526	NA	NA	NA	NA	NA	1	0.904694	1	0.8416
1223	Apex1	0.896501	0.0363333	0.0372438	0.0284123	0.00150941	0.781945	0.218055	3.35536	NA	NA	NA	NA	NA	3.35536	NA	NA	NA	NA	NA	1	0.896501	1	0.781945
1224	Apex2	0.900427	0.0319973	0.0318922	0.0345502	0.00113331	0.821007	0.178993	1.77407	NA	NA	NA	NA	NA	1.77407	NA	NA	NA	NA	NA	1	0.900427	1	0.821007
1225	Aph1a	0.911482	0.0254583	0.0336364	0.0284834	0.000939489	0.791832	0.208168	4.65117	NA	NA	NA	NA	NA	4.65117	NA	NA	NA	NA	NA	1	0.911482	1	0.791832
1226	Aph1b	0.887073	0.024648	0.0504019	0.0364763	0.00140046	0.781824	0.218176	0.259734	NA	NA	NA	NA	NA	0.259734	NA	NA	NA	NA	NA	1	0.887073	1	0.781824
1227	Aph1c	0.921531	0.0255981	0.0262205	0.0259219	0.000728347	0.930906	0.0690938	-5.12633	NA	NA	NA	NA	NA	-5.12633	NA	NA	NA	NA	NA	1	0.921531	1	0.930906
1228	Api5	0.872635	0.0344087	0.0379552	0.0535047	0.0014966	0.841632	0.158368	4.42621	NA	NA	NA	NA	NA	4.42621	NA	NA	NA	NA	NA	1	0.872635	1	0.841632
1229	Apip	0.917243	0.0258484	0.0286423	0.0274587	0.000807156	0.710289	0.289711	4.0172	NA	NA	NA	NA	NA	4.0172	NA	NA	NA	NA	NA	1	0.917243	1	0.710289
1230	Apitd1	0.920424	0.0261711	0.0261695	0.0264914	0.000744095	0.905646	0.0943543	-4.15934	NA	NA	NA	NA	NA	-4.15934	NA	NA	NA	NA	NA	1	0.920424	1	0.905646
1231	Aplf	0.922404	0.0256296	0.0256242	0.0256304	0.000711986	0.857134	0.142866	0.00273009	NA	NA	NA	NA	NA	0.00273009	NA	NA	NA	NA	NA	1	0.922404	1	0.857134
1232	Aplp1	0.921531	0.0255981	0.0262205	0.0259219	0.000728347	0.930906	0.0690938	-5.12633	NA	NA	NA	NA	NA	-5.12633	NA	NA	NA	NA	NA	1	0.921531	1	0.930906
1233	Aplp2	0.8122	0.067244	0.0898364	0.0232823	0.00743778	2.14e-07	1	6.32238	NA	NA	NA	NA	NA	6.66373	NA	NA	NA	NA	NA	1	0.8122	2	1
1234	Apmap	0.908356	0.03136	0.0316976	0.0274921	0.00109433	0.191327	0.808673	4.36077	NA	NA	NA	NA	NA	4.05486	NA	NA	NA	NA	NA	1	0.908356	2	0.808673
1235	Apoa1	0.0001449	0.944262	8.1e-06	0.00279159	0.0527939	1.07e-08	1	12.7457	0.171596	-0.215302	0.550636	0.0216008	20.5703	13.096	NA	NA	NA	NA	NA	2	0.944262	2	1
1236	Apoa1bp	0.779096	0.0336665	0.142506	0.0385736	0.00615801	0.0102646	0.989735	6.17049	NA	NA	NA	NA	NA	5.93626	NA	NA	NA	NA	NA	1	0.779096	2	0.989735
1237	Apoa2	0.603059	0.0258826	0.178466	0.184933	0.00765956	0.00225255	0.997747	13.9802	NA	NA	NA	NA	NA	13.7257	NA	NA	NA	NA	NA	1	0.603059	2	0.997747
1238	Apoa4	0.814768	0.0543127	0.0803536	0.045209	0.00535639	0.0170737	0.982926	6.37266	NA	NA	NA	NA	NA	7.13142	NA	NA	NA	NA	NA	1	0.814768	2	0.982926
1239	Apoa5	0.756378	0.0382974	0.121717	0.0774442	0.00616287	0.846939	0.153061	9.24779	NA	NA	NA	NA	NA	9.24779	NA	NA	NA	NA	NA	1	0.756378	1	0.846939
1240	Apob	0.209952	0.139898	0.0309655	0.598551	0.0206334	0.851558	0.148442	9.9469	0.000851162	-0.0777545	0.155518	0.00781743	18.0418	9.9469	0.000851162	-0.0777545	0.155518	0.00781743	18.0418	4	0.598551	1	0.851558
1241	Apobec1	0.882044	0.0273347	0.0445002	0.0447416	0.00137907	0.857074	0.142926	2.88784	NA	NA	NA	NA	NA	2.88784	NA	NA	NA	NA	NA	1	0.882044	1	0.857074
1242	Apobec3	0.920719	0.0267648	0.0255774	0.0261952	0.000743523	0.855908	0.144092	0.0421475	NA	NA	NA	NA	NA	0.0421475	NA	NA	NA	NA	NA	1	0.920719	1	0.855908
1243	Apobr	0.864899	0.0378119	0.0672791	0.0270687	0.00294132	0.779759	0.220241	-0.916924	NA	NA	NA	NA	NA	-0.916924	NA	NA	NA	NA	NA	1	0.864899	1	0.779759
1244	Apoc1	0.450196	0.0338717	0.170587	0.33251	0.0128346	0.841846	0.158154	13.9482	NA	NA	NA	NA	NA	13.9482	NA	NA	NA	NA	NA	1	0.450196	1	0.841846
1245	Apoc2	0.37866	0.0165361	0.338568	0.251451	0.0147853	0.802567	0.197433	8.45035	NA	NA	NA	NA	NA	8.45035	NA	NA	NA	NA	NA	1	0.37866	1	0.802567
1246	Apoc3	0.0539445	0.00377472	0.485906	0.422374	0.0340009	0.00284327	0.997157	12.0023	NA	NA	NA	NA	NA	11.8096	0.104505	-0.12862	0.331447	0.0140329	20.6063	3	0.485906	2	0.997157
1247	Apoc4	0.098956	0.0767281	0.0380932	0.756686	0.0295366	0.856057	0.143943	10.6869	0.00637393	-0.111151	0.222668	0.0104178	18.2188	10.6869	0.00637393	-0.111151	0.222668	0.0104178	18.2188	4	0.756686	1	0.856057
1248	Apoc4-apoc2	0.83735	0.0423609	0.0514339	0.0662535	0.002602	0.801307	0.198693	2.92013	NA	NA	NA	NA	NA	2.92013	NA	NA	NA	NA	NA	1	0.83735	1	0.801307
1249	Apoe	0.684602	0.0889751	0.0433147	0.177479	0.00562944	0.00542143	0.994579	13.6855	NA	NA	NA	NA	NA	13.8615	NA	NA	NA	NA	NA	1	0.684602	2	0.994579
1250	Apof	0.630328	0.01968	0.236475	0.106135	0.00738317	1.79e-26	1	8.88799	NA	NA	NA	NA	NA	8.33269	NA	NA	NA	NA	NA	1	0.630328	2	1
1251	Apoh	0.0179682	0.0374702	0.019231	0.885227	0.0401035	1.6e-16	1	11.029	0.116453	-0.0687268	0.270442	0.0122605	21.9635	10.5956	0.116453	-0.0687268	0.270442	0.012762	21.9635	4	0.885227	2	1
1252	Apol10a	0.921557	0.0262017	0.0255988	0.0259148	0.000727825	0.931703	0.0682969	-5.1713	NA	NA	NA	NA	NA	-5.1713	NA	NA	NA	NA	NA	1	0.921557	1	0.931703
1253	Apol10b	0.916776	0.0293188	0.025466	0.027625	0.000814411	0.884043	0.115957	-3.58634	NA	NA	NA	NA	NA	-3.58634	NA	NA	NA	NA	NA	1	0.916776	1	0.884043
1254	Apol7a	0.0333536	0.0564332	0.0184512	0.860543	0.0312188	0.808579	0.191421	5.49325	-0.0746451	0.23089	0.485312	0.0441735	7.19438	5.49325	-0.0746451	0.23089	0.485312	0.0441735	7.19438	4	0.860543	1	0.808579
1255	Apol7c	0.921528	0.025598	0.0262156	0.0259304	0.000728211	0.931462	0.0685377	-5.15897	NA	NA	NA	NA	NA	-5.15897	NA	NA	NA	NA	NA	1	0.921528	1	0.931462
1256	Apol9a	0.889068	0.0301623	0.0464892	0.0327029	0.00157718	2.79e-06	0.999997	3.56333	NA	NA	NA	NA	NA	4.45813	NA	NA	NA	NA	NA	1	0.889068	2	0.999997
1257	Apol9b	0.734005	0.0629537	0.0970905	0.0976234	0.0083272	6.77e-07	0.999999	4.82909	NA	NA	NA	NA	NA	5.54319	NA	NA	NA	NA	NA	1	0.734005	2	0.999999
1258	Apold1	0.920681	0.0268411	0.0255762	0.0261561	0.000745634	0.857134	0.142866	-0.166158	NA	NA	NA	NA	NA	-0.166158	NA	NA	NA	NA	NA	1	0.920681	1	0.857134
1259	Apom	0.418013	0.0835734	0.271813	0.172257	0.0543437	2.98e-21	1	7.84386	NA	NA	NA	NA	NA	8.35482	NA	NA	NA	NA	NA	1	0.418013	2	1
1260	Apon	0.00959311	0.000762717	0.651842	0.285976	0.0518258	4.78e-12	1	7.875	NA	NA	NA	NA	NA	7.38878	0.265624	0.00693265	0.531429	0.0359619	0.0996701	3	0.651842	2	1
1261	Apoo	0.884355	0.0371226	0.0499271	0.0264993	0.00209579	0.829324	0.170676	4.45425	NA	NA	NA	NA	NA	4.45425	NA	NA	NA	NA	NA	1	0.884355	1	0.829324
1262	Apoo-ps	0.912021	0.0309031	0.0328895	0.0230719	0.00111443	0.851572	0.148428	-1.35733	NA	NA	NA	NA	NA	-1.35733	NA	NA	NA	NA	NA	1	0.912021	1	0.851572
1263	Apool	0.915567	0.0307865	0.0257618	0.027018	0.000866256	0.788522	0.211478	4.51503	NA	NA	NA	NA	NA	4.51503	NA	NA	NA	NA	NA	1	0.915567	1	0.788522
1264	Apopt1	0.899243	0.0269352	0.0363543	0.0363781	0.00108893	0.287977	0.712023	4.17815	NA	NA	NA	NA	NA	3.88002	NA	NA	NA	NA	NA	1	0.899243	2	0.712023
1265	App	0.890951	0.0372625	0.0448769	0.0250325	0.0018769	0.788434	0.211566	4.58885	NA	NA	NA	NA	NA	4.58885	NA	NA	NA	NA	NA	1	0.890951	1	0.788434
1266	Appbp2	0.915732	0.0278526	0.0266203	0.0289852	0.000809673	0.849893	0.150107	3.25049	NA	NA	NA	NA	NA	3.25049	NA	NA	NA	NA	NA	1	0.915732	1	0.849893
1267	Appbp2os	0.91695	0.0269202	0.0269047	0.0284349	0.00078988	0.855838	0.144162	-0.0379238	NA	NA	NA	NA	NA	-0.0379238	NA	NA	NA	NA	NA	1	0.91695	1	0.855838
1268	Appl1	0.816615	0.0257799	0.0950613	0.0595425	0.00300101	0.545028	0.454972	2.30778	NA	NA	NA	NA	NA	2.30778	NA	NA	NA	NA	NA	1	0.816615	1	0.545028
1269	Appl2	0.893131	0.0292396	0.0354479	0.0410207	0.0011605	0.827615	0.172385	2.57487	NA	NA	NA	NA	NA	2.57487	NA	NA	NA	NA	NA	1	0.893131	1	0.827615
1270	Aprt	0.548921	0.0183568	0.369921	0.0504307	0.0123707	0.000566795	0.999433	4.71214	NA	NA	NA	NA	NA	5.13721	NA	NA	NA	NA	NA	1	0.548921	2	0.999433
1271	Aptx	0.865806	0.0248324	0.0692979	0.0380763	0.00198755	0.846317	0.153683	0.449173	NA	NA	NA	NA	NA	0.449173	NA	NA	NA	NA	NA	1	0.865806	1	0.846317
1272	Aqp1	0.654333	0.0186408	0.230688	0.0897663	0.0065719	0.267	0.733	5.59268	NA	NA	NA	NA	NA	5.77256	NA	NA	NA	NA	NA	1	0.654333	2	0.733
1273	Aqp11	0.0428674	0.00137397	0.902561	0.0242695	0.0289286	0.421805	0.578195	4.02909	NA	NA	NA	NA	NA	4.28951	-0.444428	-0.00724919	0.888974	0.103622	12.0623	3	0.902561	2	0.578195
1274	Aqp4	0.896121	0.0248935	0.040324	0.0375414	0.00112017	1.09e-06	0.999999	-2.44321	NA	NA	NA	NA	NA	0.880814	NA	NA	NA	NA	NA	1	0.896121	2	0.999999
1275	Aqp8	2.76e-07	1.08e-07	0.71106	0.0105323	0.278407	0.85499	0.14501	7.23475	NA	NA	NA	NA	NA	7.23475	1.17831	0.251626	2.40975	0.16654	0.803628	3	0.71106	1	0.85499
1276	Aqp9	5.49e-08	8.34e-09	0.845977	0.0254805	0.128542	0.830667	0.169333	7.38646	NA	NA	NA	NA	NA	7.38646	-0.135687	0.295229	0.649834	0.0439881	7.64557	3	0.845977	1	0.830667
1277	Aqr	0.921124	0.0261643	0.0263463	0.0256169	0.000748359	0.857086	0.142914	2.58731	NA	NA	NA	NA	NA	2.58731	NA	NA	NA	NA	NA	1	0.921124	1	0.857086
1278	Ar	0.890659	0.0334543	0.0320885	0.0425924	0.00120529	0.811478	0.188522	-0.215174	NA	NA	NA	NA	NA	-0.215174	NA	NA	NA	NA	NA	1	0.890659	1	0.811478
1279	Araf	0.874474	0.0407104	0.040947	0.041962	0.00190625	0.211643	0.788357	4.94848	NA	NA	NA	NA	NA	4.70608	NA	NA	NA	NA	NA	1	0.874474	2	0.788357
1280	Arap1	0.753285	0.0302055	0.108278	0.10389	0.00434176	0.760115	0.239885	3.57412	NA	NA	NA	NA	NA	3.57412	NA	NA	NA	NA	NA	1	0.753285	1	0.760115
1281	Arap2	0.907762	0.0320011	0.0270549	0.0322285	0.000953761	0.757754	0.242246	2.32585	NA	NA	NA	NA	NA	2.32585	NA	NA	NA	NA	NA	1	0.907762	1	0.757754
1282	Arap3	0.916011	0.0289771	0.026927	0.0272327	0.000851809	0.834751	0.165249	1.44849	NA	NA	NA	NA	NA	1.44849	NA	NA	NA	NA	NA	1	0.916011	1	0.834751
1283	Arcn1	0.873783	0.0652462	0.0252708	0.0338127	0.00188699	0.824009	0.175991	5.57524	NA	NA	NA	NA	NA	5.57524	NA	NA	NA	NA	NA	1	0.873783	1	0.824009
1284	Arel1	0.909142	0.0269426	0.0325348	0.0304168	0.000964177	0.814499	0.185501	3.63048	NA	NA	NA	NA	NA	3.63048	NA	NA	NA	NA	NA	1	0.909142	1	0.814499
1285	Arf1	0.586563	0.0783744	0.0572472	0.270167	0.00764917	0.857076	0.142924	6.99504	NA	NA	NA	NA	NA	6.99504	NA	NA	NA	NA	NA	1	0.586563	1	0.857076
1286	Arf2	0.919402	0.0264239	0.0272503	0.0261403	0.000783182	0.854111	0.145889	2.61332	NA	NA	NA	NA	NA	2.61332	NA	NA	NA	NA	NA	1	0.919402	1	0.854111
1287	Arf3	0.815631	0.0279253	0.0784613	0.0752957	0.00268633	0.835667	0.164333	3.9877	NA	NA	NA	NA	NA	3.9877	NA	NA	NA	NA	NA	1	0.815631	1	0.835667
1288	Arf4	0.705656	0.0524704	0.0666576	0.17026	0.00495645	0.856183	0.143817	5.49889	NA	NA	NA	NA	NA	5.49889	NA	NA	NA	NA	NA	1	0.705656	1	0.856183
1289	Arf5	0.876618	0.0581316	0.0283451	0.0350257	0.00187966	0.841169	0.158831	5.99879	NA	NA	NA	NA	NA	5.99879	NA	NA	NA	NA	NA	1	0.876618	1	0.841169
1290	Arf6	0.868571	0.0465098	0.0323387	0.0508489	0.00173165	0.552068	0.447932	4.74805	NA	NA	NA	NA	NA	4.74805	NA	NA	NA	NA	NA	1	0.868571	1	0.552068
1291	Arfgap1	0.915395	0.0264247	0.0308043	0.0264872	0.000889228	0.855696	0.144304	3.37937	NA	NA	NA	NA	NA	3.37937	NA	NA	NA	NA	NA	1	0.915395	1	0.855696
1292	Arfgap2	0.840473	0.0958359	0.0282079	0.0322666	0.00321644	0.337363	0.662637	5.4751	NA	NA	NA	NA	NA	5.29509	NA	NA	NA	NA	NA	1	0.840473	2	0.662637
1293	Arfgap3	0.774123	0.15714	0.0223022	0.0419084	0.00452713	0.76562	0.23438	2.00241	NA	NA	NA	NA	NA	2.00241	NA	NA	NA	NA	NA	1	0.774123	1	0.76562
1294	Arfgef1	0.911689	0.0287705	0.0277276	0.0309378	0.000875012	0.849799	0.150201	3.73061	NA	NA	NA	NA	NA	3.73061	NA	NA	NA	NA	NA	1	0.911689	1	0.849799
1295	Arfgef2	0.896093	0.032416	0.0323532	0.037967	0.00117037	0.85471	0.14529	3.40637	NA	NA	NA	NA	NA	3.40637	NA	NA	NA	NA	NA	1	0.896093	1	0.85471
1296	Arfip1	0.919194	0.0262362	0.026772	0.0270336	0.000764142	0.809968	0.190032	3.13187	NA	NA	NA	NA	NA	3.13187	NA	NA	NA	NA	NA	1	0.919194	1	0.809968
1297	Arfip2	0.920394	0.0265253	0.026718	0.0255928	0.000769998	0.854868	0.145132	1.76307	NA	NA	NA	NA	NA	1.76307	NA	NA	NA	NA	NA	1	0.920394	1	0.854868
1298	Arfrp1	0.918685	0.0265947	0.0269229	0.0270178	0.000779381	0.856121	0.143879	2.04274	NA	NA	NA	NA	NA	2.04274	NA	NA	NA	NA	NA	1	0.918685	1	0.856121
1299	Arg1	0.562062	0.105658	0.113744	0.197153	0.021382	0.627837	0.372163	9.67526	NA	NA	NA	NA	NA	9.67526	NA	NA	NA	NA	NA	1	0.562062	1	0.627837
1300	Arglu1	0.899616	0.0271718	0.0368804	0.0352174	0.00111393	0.857132	0.142868	4.03912	NA	NA	NA	NA	NA	4.03912	NA	NA	NA	NA	NA	1	0.899616	1	0.857132
1301	Arhgap1	0.922009	0.0258853	0.0256218	0.0257649	0.000719331	0.851547	0.148453	2.48381	NA	NA	NA	NA	NA	2.48381	NA	NA	NA	NA	NA	1	0.922009	1	0.851547
1302	Arhgap10	0.901125	0.0312253	0.0298582	0.0367573	0.00103463	0.0419892	0.958011	1.44409	NA	NA	NA	NA	NA	0.228204	NA	NA	NA	NA	NA	1	0.901125	2	0.958011
1303	Arhgap11a	0.867286	0.0657707	0.0256434	0.0393553	0.00194467	0.855192	0.144808	-1.83625	NA	NA	NA	NA	NA	-1.83625	NA	NA	NA	NA	NA	1	0.867286	1	0.855192
1304	Arhgap12	0.875289	0.0271343	0.0488272	0.0472363	0.00151366	0.809189	0.190811	2.8988	NA	NA	NA	NA	NA	2.8988	NA	NA	NA	NA	NA	1	0.875289	1	0.809189
1305	Arhgap15	0.922404	0.0256296	0.0256242	0.0256304	0.000711986	0.857134	0.142866	0.00273009	NA	NA	NA	NA	NA	0.00273009	NA	NA	NA	NA	NA	1	0.922404	1	0.857134
1306	Arhgap17	0.920118	0.0262013	0.0261407	0.0267952	0.000744384	0.856164	0.143836	1.06201	NA	NA	NA	NA	NA	1.06201	NA	NA	NA	NA	NA	1	0.920118	1	0.856164
1307	Arhgap18	0.861443	0.0243044	0.0692813	0.0430164	0.00195468	0.592391	0.407609	2.3643	NA	NA	NA	NA	NA	2.3643	NA	NA	NA	NA	NA	1	0.861443	1	0.592391
1308	Arhgap19	0.921126	0.0255941	0.0265165	0.0260267	0.000736777	0.833302	0.166698	0.156766	NA	NA	NA	NA	NA	0.156766	NA	NA	NA	NA	NA	1	0.921126	1	0.833302
1309	Arhgap21	0.776435	0.0223298	0.124976	0.0726649	0.00359424	0.381667	0.618333	1.91693	NA	NA	NA	NA	NA	2.43576	NA	NA	NA	NA	NA	1	0.776435	2	0.618333
1310	Arhgap22	0.921567	0.0255991	0.026202	0.0259036	0.000727834	0.931177	0.0688232	-5.14215	NA	NA	NA	NA	NA	-5.14215	NA	NA	NA	NA	NA	1	0.921567	1	0.931177
1311	Arhgap23	0.877696	0.0274572	0.0494187	0.0438821	0.00154598	0.850142	0.149858	1.61448	NA	NA	NA	NA	NA	1.61448	NA	NA	NA	NA	NA	1	0.877696	1	0.850142
1312	Arhgap24	0.841544	0.0255264	0.076503	0.0541056	0.00232055	0.451768	0.548232	2.23885	NA	NA	NA	NA	NA	1.71828	NA	NA	NA	NA	NA	1	0.841544	2	0.548232
1313	Arhgap25	0.915827	0.0254468	0.0302134	0.0276735	0.000839495	0.851197	0.148803	-0.0788613	NA	NA	NA	NA	NA	-0.0788613	NA	NA	NA	NA	NA	1	0.915827	1	0.851197
1314	Arhgap26	0.917358	0.0295454	0.0260565	0.0262012	0.000839202	0.856788	0.143212	1.4009	NA	NA	NA	NA	NA	1.4009	NA	NA	NA	NA	NA	1	0.917358	1	0.856788
1315	Arhgap27	0.907878	0.0267373	0.031749	0.0327002	0.00093502	0.857134	0.142866	-0.259185	NA	NA	NA	NA	NA	-0.259185	NA	NA	NA	NA	NA	1	0.907878	1	0.857134
1316	Arhgap29	0.710946	0.0350495	0.108698	0.139948	0.00535876	0.824084	0.175916	4.21891	NA	NA	NA	NA	NA	4.21891	NA	NA	NA	NA	NA	1	0.710946	1	0.824084
1317	Arhgap30	0.919416	0.0265756	0.0263131	0.026935	0.000760576	0.723607	0.276393	0.588182	NA	NA	NA	NA	NA	0.588182	NA	NA	NA	NA	NA	1	0.919416	1	0.723607
1318	Arhgap31	0.921542	0.0256129	0.026195	0.0259216	0.000728052	0.856146	0.143854	1.02289	NA	NA	NA	NA	NA	1.02289	NA	NA	NA	NA	NA	1	0.921542	1	0.856146
1319	Arhgap32	0.902409	0.0269409	0.0379919	0.0315242	0.00113423	0.857126	0.142874	0.87723	NA	NA	NA	NA	NA	0.87723	NA	NA	NA	NA	NA	1	0.902409	1	0.857126
1320	Arhgap35	0.83588	0.0450777	0.0467757	0.0697437	0.00252254	0.802538	0.197462	4.08029	NA	NA	NA	NA	NA	4.08029	NA	NA	NA	NA	NA	1	0.83588	1	0.802538
1321	Arhgap36	0.916614	0.0254615	0.029429	0.0276778	0.000817472	0.882444	0.117556	-3.54137	NA	NA	NA	NA	NA	-3.54137	NA	NA	NA	NA	NA	1	0.916614	1	0.882444
1322	Arhgap39	0.922404	0.0256296	0.0256242	0.0256304	0.000711986	0.857134	0.142866	0.00273009	NA	NA	NA	NA	NA	0.00273009	NA	NA	NA	NA	NA	1	0.922404	1	0.857134
1323	Arhgap4	0.90492	0.0265174	0.0345759	0.0329738	0.0010132	0.805617	0.194383	0.294287	NA	NA	NA	NA	NA	0.294287	NA	NA	NA	NA	NA	1	0.90492	1	0.805617
1324	Arhgap42	0.907463	0.0298447	0.0285838	0.0331685	0.000940065	0.830705	0.169295	3.7269	NA	NA	NA	NA	NA	3.7269	NA	NA	NA	NA	NA	1	0.907463	1	0.830705
1325	Arhgap44	0.920349	0.02619	0.0261868	0.0265293	0.000745187	0.905276	0.0947242	-4.14479	NA	NA	NA	NA	NA	-4.14479	NA	NA	NA	NA	NA	1	0.920349	1	0.905276
1326	Arhgap5	0.862255	0.063723	0.0270024	0.0450235	0.00199555	0.0378067	0.962193	4.47315	NA	NA	NA	NA	NA	4.80738	NA	NA	NA	NA	NA	1	0.862255	2	0.962193
1327	Arhgap6	0.844047	0.0339514	0.0502472	0.0697331	0.00202117	0.756658	0.243342	0.618224	NA	NA	NA	NA	NA	0.618224	NA	NA	NA	NA	NA	1	0.844047	1	0.756658
1328	Arhgap9	0.916613	0.0302668	0.0261753	0.0260803	0.000864313	0.812683	0.187317	0.476184	NA	NA	NA	NA	NA	0.476184	NA	NA	NA	NA	NA	1	0.916613	1	0.812683
1329	Arhgdia	0.89721	0.0340192	0.0369076	0.0304634	0.00139941	0.797271	0.202729	4.20375	NA	NA	NA	NA	NA	4.20375	NA	NA	NA	NA	NA	1	0.89721	1	0.797271
1330	Arhgdib	0.913926	0.0292614	0.0302014	0.0256445	0.000966964	0.838945	0.161055	2.61449	NA	NA	NA	NA	NA	2.61449	NA	NA	NA	NA	NA	1	0.913926	1	0.838945
1331	Arhgef1	0.915682	0.0280974	0.0280123	0.0273493	0.000859547	0.82516	0.17484	2.74607	NA	NA	NA	NA	NA	2.74607	NA	NA	NA	NA	NA	1	0.915682	1	0.82516
1332	Arhgef10	0.922404	0.0256296	0.0256242	0.0256304	0.000711986	0.857134	0.142866	0.00273009	NA	NA	NA	NA	NA	0.00273009	NA	NA	NA	NA	NA	1	0.922404	1	0.857134
1333	Arhgef10l	0.755095	0.0296601	0.121762	0.0886998	0.00478282	0.823046	0.176954	2.87174	NA	NA	NA	NA	NA	2.87174	NA	NA	NA	NA	NA	1	0.755095	1	0.823046
1334	Arhgef11	0.920089	0.0261002	0.0263303	0.0267333	0.000746913	0.85553	0.14447	2.44754	NA	NA	NA	NA	NA	2.44754	NA	NA	NA	NA	NA	1	0.920089	1	0.85553
1335	Arhgef12	0.866688	0.0303949	0.0716891	0.0287142	0.00251415	0.783388	0.216612	4.68302	NA	NA	NA	NA	NA	4.68302	NA	NA	NA	NA	NA	1	0.866688	1	0.783388
1336	Arhgef15	0.920574	0.0260974	0.0261637	0.0264234	0.000741716	0.849444	0.150556	0.982949	NA	NA	NA	NA	NA	0.982949	NA	NA	NA	NA	NA	1	0.920574	1	0.849444
1337	Arhgef16	0.903479	0.0311294	0.0292984	0.0350838	0.00100948	0.0268032	0.973197	-0.363093	NA	NA	NA	NA	NA	1.12106	NA	NA	NA	NA	NA	1	0.903479	2	0.973197
1338	Arhgef17	0.922404	0.0256296	0.0256242	0.0256304	0.000711986	0.857134	0.142866	0.00273009	NA	NA	NA	NA	NA	0.00273009	NA	NA	NA	NA	NA	1	0.922404	1	0.857134
1339	Arhgef18	0.905557	0.0281912	0.0310258	0.0342602	0.000965875	0.85667	0.14333	2.76342	NA	NA	NA	NA	NA	2.76342	NA	NA	NA	NA	NA	1	0.905557	1	0.85667
1340	Arhgef19	0.504067	0.0230653	0.387046	0.0681112	0.0177106	0.263554	0.736446	3.85756	NA	NA	NA	NA	NA	3.508	NA	NA	NA	NA	NA	1	0.504067	2	0.736446
1341	Arhgef2	0.901759	0.0340328	0.0280877	0.0350607	0.00106004	0.747743	0.252257	0.509459	NA	NA	NA	NA	NA	0.509459	NA	NA	NA	NA	NA	1	0.901759	1	0.747743
1342	Arhgef25	0.907862	0.0317464	0.0267403	0.0327162	0.000935065	0.857134	0.142866	-0.259422	NA	NA	NA	NA	NA	-0.259422	NA	NA	NA	NA	NA	1	0.907862	1	0.857134
1343	Arhgef26	0.496733	0.0939184	0.330714	0.016106	0.0625287	0.69762	0.30238	2.34014	NA	NA	NA	NA	NA	2.34014	NA	NA	NA	NA	NA	1	0.496733	1	0.69762
1344	Arhgef3	0.909143	0.0295821	0.0306683	0.029609	0.000997897	0.786764	0.213236	3.18625	NA	NA	NA	NA	NA	3.18625	NA	NA	NA	NA	NA	1	0.909143	1	0.786764
1345	Arhgef37	0.91365	0.0261067	0.0311043	0.0282505	0.000888774	0.217391	0.782609	2.25577	NA	NA	NA	NA	NA	1.5906	NA	NA	NA	NA	NA	1	0.91365	2	0.782609
1346	Arhgef39	0.918666	0.0271206	0.0275772	0.025822	0.000814127	0.877742	0.122258	-3.15988	NA	NA	NA	NA	NA	-3.15988	NA	NA	NA	NA	NA	1	0.918666	1	0.877742
1347	Arhgef40	0.920231	0.0261668	0.0270964	0.0257356	0.000770486	0.838155	0.161845	1.13695	NA	NA	NA	NA	NA	1.13695	NA	NA	NA	NA	NA	1	0.920231	1	0.838155
1348	Arhgef5	0.913158	0.0271688	0.0288726	0.0299415	0.000859035	0.85661	0.14339	2.62103	NA	NA	NA	NA	NA	2.62103	NA	NA	NA	NA	NA	1	0.913158	1	0.85661
1349	Arhgef6	0.922404	0.0256296	0.0256242	0.0256304	0.000711986	0.857134	0.142866	0.00273009	NA	NA	NA	NA	NA	0.00273009	NA	NA	NA	NA	NA	1	0.922404	1	0.857134
1350	Arhgef7	0.908378	0.0253515	0.0357245	0.0295495	0.000997018	0.857032	0.142968	2.34944	NA	NA	NA	NA	NA	2.34944	NA	NA	NA	NA	NA	1	0.908378	1	0.857032
1351	Arhgef9	0.911345	0.0300582	0.0267979	0.0309155	0.000883853	0.857135	0.142865	-0.16604	NA	NA	NA	NA	NA	-0.16604	NA	NA	NA	NA	NA	1	0.911345	1	0.857135
1352	Arid1a	0.916789	0.0260426	0.0282667	0.0280985	0.000802953	0.857104	0.142896	1.71706	NA	NA	NA	NA	NA	1.71706	NA	NA	NA	NA	NA	1	0.916789	1	0.857104
1353	Arid1b	0.92146	0.0258431	0.0258622	0.0261096	0.000725329	0.849069	0.150931	1.78702	NA	NA	NA	NA	NA	1.78702	NA	NA	NA	NA	NA	1	0.92146	1	0.849069
1354	Arid2	0.919684	0.025711	0.0276642	0.0261673	0.00077339	0.846763	0.153237	2.07155	NA	NA	NA	NA	NA	2.07155	NA	NA	NA	NA	NA	1	0.919684	1	0.846763
1355	Arid3a	0.722331	0.202032	0.0216142	0.0479781	0.00604534	0.846334	0.153666	-0.848471	NA	NA	NA	NA	NA	-0.848471	NA	NA	NA	NA	NA	1	0.722331	1	0.846334
1356	Arid3b	0.852098	0.0760602	0.0287991	0.0404721	0.00257067	0.83332	0.16668	-0.775164	NA	NA	NA	NA	NA	-0.775164	NA	NA	NA	NA	NA	1	0.852098	1	0.83332
1357	Arid4a	0.912728	0.0269791	0.0319032	0.027447	0.000943019	0.842596	0.157404	2.09978	NA	NA	NA	NA	NA	2.09978	NA	NA	NA	NA	NA	1	0.912728	1	0.842596
1358	Arid4b	0.902398	0.0260387	0.0361246	0.0343967	0.00104238	0.856559	0.143441	2.34809	NA	NA	NA	NA	NA	2.34809	NA	NA	NA	NA	NA	1	0.902398	1	0.856559
1359	Arid5a	0.918402	0.0283167	0.0255118	0.0269833	0.000786593	0.825609	0.174391	-1.99923	NA	NA	NA	NA	NA	-1.99923	NA	NA	NA	NA	NA	1	0.918402	1	0.825609
1360	Arid5b	0.828218	0.025339	0.0983867	0.0450459	0.0030101	0.757051	0.242949	3.30439	NA	NA	NA	NA	NA	3.30439	NA	NA	NA	NA	NA	1	0.828218	1	0.757051
1361	Arih1	0.91825	0.02586	0.0275295	0.0275856	0.000775293	0.834845	0.165155	3.29635	NA	NA	NA	NA	NA	3.29635	NA	NA	NA	NA	NA	1	0.91825	1	0.834845
1362	Arih2	0.889422	0.0292915	0.051306	0.0282906	0.00168967	0.829338	0.170662	3.69065	NA	NA	NA	NA	NA	3.69065	NA	NA	NA	NA	NA	1	0.889422	1	0.829338
1363	Arl1	0.791449	0.0582403	0.043017	0.104128	0.00316549	0.66056	0.33944	6.09687	NA	NA	NA	NA	NA	6.09687	NA	NA	NA	NA	NA	1	0.791449	1	0.66056
1364	Arl10	0.920792	0.025596	0.026797	0.0260705	0.000744899	0.833569	0.166431	1.35834	NA	NA	NA	NA	NA	1.35834	NA	NA	NA	NA	NA	1	0.920792	1	0.833569
1365	Arl13b	0.885927	0.0285443	0.0396887	0.0445608	0.00127875	0.765858	0.234142	1.30912	NA	NA	NA	NA	NA	1.30912	NA	NA	NA	NA	NA	1	0.885927	1	0.765858
1366	Arl14	0.921531	0.0255981	0.0262205	0.0259219	0.000728347	0.930906	0.0690938	-5.12633	NA	NA	NA	NA	NA	-5.12633	NA	NA	NA	NA	NA	1	0.921531	1	0.930906
1367	Arl14ep	0.921065	0.0258913	0.0265537	0.0257433	0.000746429	0.823432	0.176568	2.38738	NA	NA	NA	NA	NA	2.38738	NA	NA	NA	NA	NA	1	0.921065	1	0.823432
1368	Arl15	0.871507	0.0455187	0.031445	0.049887	0.00164237	0.83189	0.16811	2.2154	NA	NA	NA	NA	NA	2.2154	NA	NA	NA	NA	NA	1	0.871507	1	0.83189
1369	Arl16	0.918068	0.0273815	0.0260817	0.0276908	0.000777891	0.851639	0.148361	1.13611	NA	NA	NA	NA	NA	1.13611	NA	NA	NA	NA	NA	1	0.918068	1	0.851639
1370	Arl2	0.910386	0.0253127	0.0346352	0.0287034	0.000963007	0.77962	0.22038	1.66468	NA	NA	NA	NA	NA	1.66468	NA	NA	NA	NA	NA	1	0.910386	1	0.77962
1371	Arl2bp	0.914747	0.026663	0.0283333	0.0294311	0.000825857	0.795426	0.204574	1.92076	NA	NA	NA	NA	NA	1.92076	NA	NA	NA	NA	NA	1	0.914747	1	0.795426
1372	Arl3	0.872843	0.0291741	0.0586418	0.0373812	0.00196006	0.847583	0.152417	3.39799	NA	NA	NA	NA	NA	3.39799	NA	NA	NA	NA	NA	1	0.872843	1	0.847583
1373	Arl4a	0.00615738	0.000535755	0.713623	0.217591	0.0620926	0.632334	0.367666	3.29382	NA	NA	NA	NA	NA	3.29382	0.606567	-0.285222	1.34056	0.203496	22.3211	3	0.713623	1	0.632334
1374	Arl4c	0.914964	0.0306352	0.0254176	0.0281325	0.000851041	0.851823	0.148177	0.0824641	NA	NA	NA	NA	NA	0.0824641	NA	NA	NA	NA	NA	1	0.914964	1	0.851823
1375	Arl4d	0.54837	0.0237546	0.205689	0.213276	0.00891012	0.812997	0.187003	4.40396	NA	NA	NA	NA	NA	4.40396	NA	NA	NA	NA	NA	1	0.54837	1	0.812997
1376	Arl5a	0.898725	0.0322747	0.0297295	0.0382031	0.00106764	0.804509	0.195491	5.42686	NA	NA	NA	NA	NA	5.42686	NA	NA	NA	NA	NA	1	0.898725	1	0.804509
1377	Arl5b	0.913071	0.0274623	0.0313176	0.0272073	0.000941935	0.267995	0.732005	3.07732	NA	NA	NA	NA	NA	3.4723	NA	NA	NA	NA	NA	1	0.913071	2	0.732005
1378	Arl6	0.908167	0.0306639	0.0278984	0.0323287	0.00094198	0.835291	0.164709	0.762741	NA	NA	NA	NA	NA	0.762741	NA	NA	NA	NA	NA	1	0.908167	1	0.835291
1379	Arl6ip1	0.862146	0.0264953	0.0768071	0.0321917	0.00236042	0.792232	0.207768	6.43232	NA	NA	NA	NA	NA	6.43232	NA	NA	NA	NA	NA	1	0.862146	1	0.792232
1380	Arl6ip4	0.863398	0.0330603	0.0492672	0.052388	0.00188649	0.854746	0.145254	4.21565	NA	NA	NA	NA	NA	4.21565	NA	NA	NA	NA	NA	1	0.863398	1	0.854746
1381	Arl6ip5	0.897539	0.0262191	0.0391177	0.0359815	0.00114271	0.843705	0.156295	4.16798	NA	NA	NA	NA	NA	4.16798	NA	NA	NA	NA	NA	1	0.897539	1	0.843705
1382	Arl6ip6	0.905071	0.0277016	0.0320675	0.0341783	0.000981493	0.857099	0.142901	2.1546	NA	NA	NA	NA	NA	2.1546	NA	NA	NA	NA	NA	1	0.905071	1	0.857099
1383	Arl8a	0.90078	0.0358336	0.0271233	0.0351845	0.00107898	0.735933	0.264067	2.08175	NA	NA	NA	NA	NA	2.08175	NA	NA	NA	NA	NA	1	0.90078	1	0.735933
1384	Arl8b	0.908493	0.0288132	0.0290845	0.0326873	0.000922427	0.820512	0.179488	4.33424	NA	NA	NA	NA	NA	4.33424	NA	NA	NA	NA	NA	1	0.908493	1	0.820512
1385	Arl9	0.921267	0.0262144	0.0261826	0.0255908	0.000745021	0.906034	0.0939655	-4.17471	NA	NA	NA	NA	NA	-4.17471	NA	NA	NA	NA	NA	1	0.921267	1	0.906034
1386	Armc1	0.893113	0.0340384	0.0305637	0.0411197	0.00116485	0.732888	0.267112	4.00441	NA	NA	NA	NA	NA	4.00441	NA	NA	NA	NA	NA	1	0.893113	1	0.732888
1387	Armc10	0.910616	0.0299732	0.0275158	0.0309895	0.000905689	0.847157	0.152843	2.12819	NA	NA	NA	NA	NA	2.12819	NA	NA	NA	NA	NA	1	0.910616	1	0.847157
1388	Armc5	0.908976	0.0284925	0.0306363	0.0309347	0.000960318	0.854799	0.145201	1.69062	NA	NA	NA	NA	NA	1.69062	NA	NA	NA	NA	NA	1	0.908976	1	0.854799
1389	Armc6	0.913481	0.0258899	0.0326846	0.0270185	0.000926347	0.842376	0.157624	1.27486	NA	NA	NA	NA	NA	1.27486	NA	NA	NA	NA	NA	1	0.913481	1	0.842376
1390	Armc7	0.915678	0.0301862	0.0254374	0.0278594	0.000838569	0.85187	0.14813	0.0798488	NA	NA	NA	NA	NA	0.0798488	NA	NA	NA	NA	NA	1	0.915678	1	0.85187
1391	Armc8	0.909089	0.0262129	0.0320634	0.0317099	0.000924524	0.848641	0.151359	2.39487	NA	NA	NA	NA	NA	2.39487	NA	NA	NA	NA	NA	1	0.909089	1	0.848641
1392	Armc9	0.88571	0.0269471	0.054021	0.0316787	0.00164356	0.614466	0.385534	1.02338	NA	NA	NA	NA	NA	1.02338	NA	NA	NA	NA	NA	1	0.88571	1	0.614466
1393	Armcx1	0.922404	0.0256296	0.0256242	0.0256304	0.000711986	0.857134	0.142866	0.00273009	NA	NA	NA	NA	NA	0.00273009	NA	NA	NA	NA	NA	1	0.922404	1	0.857134
1394	Armcx2	0.922404	0.0256296	0.0256242	0.0256304	0.000711986	0.857134	0.142866	0.00273009	NA	NA	NA	NA	NA	0.00273009	NA	NA	NA	NA	NA	1	0.922404	1	0.857134
1395	Armcx3	0.84177	0.0276783	0.0658606	0.0625252	0.00216557	0.497122	0.502878	1.58437	NA	NA	NA	NA	NA	2.10289	NA	NA	NA	NA	NA	1	0.84177	2	0.502878
1396	Armcx4	0.919828	0.0275112	0.0261525	0.025726	0.000782197	0.87558	0.12442	-3.16167	NA	NA	NA	NA	NA	-3.16167	NA	NA	NA	NA	NA	1	0.919828	1	0.87558
1397	Armcx5	0.894379	0.0254905	0.048575	0.0301705	0.00138443	0.7731	0.2269	0.763637	NA	NA	NA	NA	NA	0.763637	NA	NA	NA	NA	NA	1	0.894379	1	0.7731
1398	Armcx6	0.913818	0.0265479	0.0293396	0.029442	0.000852362	0.868585	0.131415	-2.35686	NA	NA	NA	NA	NA	-2.35686	NA	NA	NA	NA	NA	1	0.913818	1	0.868585
1399	Armt1	0.904686	0.0298188	0.0307841	0.0336961	0.00101466	0.85661	0.14339	2.63932	NA	NA	NA	NA	NA	2.63932	NA	NA	NA	NA	NA	1	0.904686	1	0.85661
1400	Arnt	0.910636	0.0284332	0.0340227	0.0258461	0.00106231	0.856674	0.143326	3.24627	NA	NA	NA	NA	NA	3.24627	NA	NA	NA	NA	NA	1	0.910636	1	0.856674
1401	Arntl	5.36e-14	1.52e-15	0.972368	8.47e-10	0.0276316	1.52e-07	1	3.39173	NA	NA	NA	NA	NA	2.12752	1.66964	-0.966594	3.85849	0.906804	21.9955	3	0.972368	2	1
1402	Arntl2	0.917451	0.0261229	0.0288107	0.0267951	0.000820337	0.871116	0.128884	-2.57973	NA	NA	NA	NA	NA	-2.57973	NA	NA	NA	NA	NA	1	0.917451	1	0.871116
1403	Arpc1a	0.907484	0.025814	0.034818	0.0308939	0.000990424	0.817399	0.182601	4.87568	NA	NA	NA	NA	NA	4.87568	NA	NA	NA	NA	NA	1	0.907484	1	0.817399
1404	Arpc1b	0.904375	0.0330878	0.0271488	0.0343947	0.000993274	0.837334	0.162666	5.00689	NA	NA	NA	NA	NA	5.00689	NA	NA	NA	NA	NA	1	0.904375	1	0.837334
1405	Arpc2	0.908199	0.0264536	0.0358343	0.0284692	0.00104377	0.847663	0.152337	5.6824	NA	NA	NA	NA	NA	5.6824	NA	NA	NA	NA	NA	1	0.908199	1	0.847663
1406	Arpc3	0.843077	0.0400876	0.0427356	0.0720682	0.00203205	0.746792	0.253208	6.074	NA	NA	NA	NA	NA	6.074	NA	NA	NA	NA	NA	1	0.843077	1	0.746792
1407	Arpc4	0.90493	0.0268349	0.0332199	0.0340303	0.000985107	0.821714	0.178286	4.80812	NA	NA	NA	NA	NA	4.80812	NA	NA	NA	NA	NA	1	0.90493	1	0.821714
1408	Arpc5	0.921643	0.025954	0.0257206	0.0259583	0.000724308	0.854217	0.145783	5.48943	NA	NA	NA	NA	NA	5.48943	NA	NA	NA	NA	NA	1	0.921643	1	0.854217
1409	Arpc5l	0.8915	0.0281733	0.0396656	0.039407	0.00125352	0.818578	0.181422	4.79172	NA	NA	NA	NA	NA	4.79172	NA	NA	NA	NA	NA	1	0.8915	1	0.818578
1410	Arpin	0.901531	0.0343782	0.029438	0.0335305	0.00112256	0.7957	0.2043	1.84413	NA	NA	NA	NA	NA	1.84413	NA	NA	NA	NA	NA	1	0.901531	1	0.7957
1411	Arpp19	0.91293	0.0258535	0.0306638	0.0296842	0.000868377	0.49516	0.50484	3.818	NA	NA	NA	NA	NA	3.54312	NA	NA	NA	NA	NA	1	0.91293	2	0.50484
1412	Arrb1	0.91983	0.0272038	0.025896	0.0263043	0.00076587	0.856964	0.143036	1.99359	NA	NA	NA	NA	NA	1.99359	NA	NA	NA	NA	NA	1	0.91983	1	0.856964
1413	Arrb2	0.916678	0.0280674	0.0285096	0.0258716	0.000872925	0.500697	0.499303	2.75791	NA	NA	NA	NA	NA	2.75791	NA	NA	NA	NA	NA	1	0.916678	1	0.500697
1414	Arrdc1	0.863702	0.0397945	0.0364421	0.0583819	0.00167905	0.856116	0.143884	0.942514	NA	NA	NA	NA	NA	0.942514	NA	NA	NA	NA	NA	1	0.863702	1	0.856116
1415	Arrdc2	0.90815	0.0284668	0.0359922	0.0262629	0.00112821	0.771043	0.228957	2.25147	NA	NA	NA	NA	NA	2.25147	NA	NA	NA	NA	NA	1	0.90815	1	0.771043
1416	Arrdc3	0.0554309	0.0738348	0.311148	0.145132	0.414454	0.000103134	0.999897	4.35279	0.831794	-0.0945232	1.67429	0.192324	23.5678	5.76355	-0.0417368	0.871031	1.74406	0.151301	6.18289	5	0.414454	2	0.999897
1417	Arrdc4	0.606724	0.075203	0.0595034	0.251194	0.0073754	0.578287	0.421713	2.80788	NA	NA	NA	NA	NA	2.80788	NA	NA	NA	NA	NA	1	0.606724	1	0.578287
1418	Arsa	0.577236	0.0164433	0.302634	0.0950658	0.00862091	2.42e-06	0.999998	2.25584	NA	NA	NA	NA	NA	3.32792	NA	NA	NA	NA	NA	1	0.577236	2	0.999998
1419	Arsb	0.901906	0.0362666	0.0260123	0.0347691	0.00104598	0.829629	0.170371	2.41729	NA	NA	NA	NA	NA	2.41729	NA	NA	NA	NA	NA	1	0.901906	1	0.829629
1420	Arsg	0.127732	0.00749945	0.666552	0.159082	0.0391348	0.771176	0.228824	3.83176	NA	NA	NA	NA	NA	3.83176	0.451327	-0.00732436	0.902773	0.117801	23.938	3	0.666552	1	0.771176
1421	Arsk	0.90908	0.0320741	0.0264985	0.0314129	0.000934919	0.837831	0.162169	1.6658	NA	NA	NA	NA	NA	1.6658	NA	NA	NA	NA	NA	1	0.90908	1	0.837831
1422	Art2a-ps	0.918739	0.0269995	0.0262241	0.0272667	0.000770663	0.837866	0.162134	-2.3521	NA	NA	NA	NA	NA	-2.3521	NA	NA	NA	NA	NA	1	0.918739	1	0.837866
1423	Art2b	0.896099	0.0269055	0.0413619	0.0343921	0.0012419	0.862909	0.137091	-1.8357	NA	NA	NA	NA	NA	-1.8357	NA	NA	NA	NA	NA	1	0.896099	1	0.862909
1424	Art3	0.916596	0.0279665	0.0262564	0.0283797	0.000801114	0.856453	0.143547	0.715333	NA	NA	NA	NA	NA	0.715333	NA	NA	NA	NA	NA	1	0.916596	1	0.856453
1425	Art4	0.912697	0.03269	0.0253556	0.0283496	0.00090816	0.814444	0.185556	0.53461	NA	NA	NA	NA	NA	0.53461	NA	NA	NA	NA	NA	1	0.912697	1	0.814444
1426	Arv1	0.915004	0.028275	0.0266412	0.0292564	0.000823255	0.836577	0.163423	0.223974	NA	NA	NA	NA	NA	0.223974	NA	NA	NA	NA	NA	1	0.915004	1	0.836577
1427	Arvcf	0.91393	0.025851	0.0320198	0.027293	0.000905698	0.846968	0.153032	2.24284	NA	NA	NA	NA	NA	2.24284	NA	NA	NA	NA	NA	1	0.91393	1	0.846968
1428	As3mt	0.748988	0.0236892	0.112149	0.111627	0.00354708	9.38e-37	1	3.0962	NA	NA	NA	NA	NA	4.82998	NA	NA	NA	NA	NA	1	0.748988	2	1
1429	Asah1	0.791871	0.0439075	0.0546477	0.106544	0.0030301	0.856821	0.143179	4.49516	NA	NA	NA	NA	NA	4.49516	NA	NA	NA	NA	NA	1	0.791871	1	0.856821
1430	Asah2	0.91108	0.0274657	0.0295248	0.0310392	0.000890065	0.774965	0.225035	2.73938	NA	NA	NA	NA	NA	2.73938	NA	NA	NA	NA	NA	1	0.91108	1	0.774965
1431	Asap1	0.921213	0.0258036	0.026039	0.0262149	0.000729364	0.65047	0.34953	1.54697	NA	NA	NA	NA	NA	1.54697	NA	NA	NA	NA	NA	1	0.921213	1	0.65047
1432	Asap2	0.536474	0.0182776	0.370413	0.0622154	0.0126199	7.91e-06	0.999992	2.39943	NA	NA	NA	NA	NA	0.88021	NA	NA	NA	NA	NA	1	0.536474	2	0.999992
1433	Asap3	0.882413	0.0349942	0.0343976	0.046831	0.00136412	0.146172	0.853828	0.28873	NA	NA	NA	NA	NA	1.32755	NA	NA	NA	NA	NA	1	0.882413	2	0.853828
1434	Asb1	0.908925	0.0273201	0.0326979	0.030074	0.000982821	0.853936	0.146064	1.15455	NA	NA	NA	NA	NA	1.15455	NA	NA	NA	NA	NA	1	0.908925	1	0.853936
1435	Asb13	0.552454	0.0154818	0.339341	0.0832139	0.0095096	0.815811	0.184189	3.86029	NA	NA	NA	NA	NA	3.86029	NA	NA	NA	NA	NA	1	0.552454	1	0.815811
1436	Asb2	0.891669	0.0288423	0.0374981	0.0407776	0.00121293	0.855438	0.144562	0.043389	NA	NA	NA	NA	NA	0.043389	NA	NA	NA	NA	NA	1	0.891669	1	0.855438
1437	Asb3	0.888493	0.0297642	0.0370527	0.0434484	0.00124125	0.857118	0.142882	1.38797	NA	NA	NA	NA	NA	1.38797	NA	NA	NA	NA	NA	1	0.888493	1	0.857118
1438	Asb4	0.921557	0.0262017	0.0255988	0.0259148	0.000727825	0.931703	0.0682969	-5.1713	NA	NA	NA	NA	NA	-5.1713	NA	NA	NA	NA	NA	1	0.921557	1	0.931703
1439	Asb6	0.911971	0.0259743	0.0310505	0.0301198	0.000884366	0.84716	0.15284	2.27547	NA	NA	NA	NA	NA	2.27547	NA	NA	NA	NA	NA	1	0.911971	1	0.84716
1440	Asb7	0.918019	0.0257722	0.0287862	0.0266144	0.000808137	0.854634	0.145366	1.58809	NA	NA	NA	NA	NA	1.58809	NA	NA	NA	NA	NA	1	0.918019	1	0.854634
1441	Asb8	0.918136	0.0255779	0.0281693	0.0273322	0.000784755	0.840089	0.159911	3.41777	NA	NA	NA	NA	NA	3.41777	NA	NA	NA	NA	NA	1	0.918136	1	0.840089
1442	Ascc1	0.893203	0.0320734	0.032202	0.0413653	0.00115632	0.600992	0.399008	2.827	NA	NA	NA	NA	NA	2.827	NA	NA	NA	NA	NA	1	0.893203	1	0.600992
1443	Ascc2	0.912358	0.0309796	0.0259021	0.0298804	0.000879521	0.848919	0.151081	2.45437	NA	NA	NA	NA	NA	2.45437	NA	NA	NA	NA	NA	1	0.912358	1	0.848919
1444	Ascc3	0.912826	0.0299338	0.0285311	0.0277738	0.000935603	0.840742	0.159258	3.16764	NA	NA	NA	NA	NA	3.16764	NA	NA	NA	NA	NA	1	0.912826	1	0.840742
1445	Asf1a	0.906722	0.0300404	0.028677	0.0336101	0.00095009	0.855158	0.144842	2.34859	NA	NA	NA	NA	NA	2.34859	NA	NA	NA	NA	NA	1	0.906722	1	0.855158
1446	Asf1b	0.723055	0.0430682	0.123003	0.103547	0.00732654	0.854804	0.145196	-1.25796	NA	NA	NA	NA	NA	-1.25796	NA	NA	NA	NA	NA	1	0.723055	1	0.854804
1447	Asgr1	0.784426	0.0377616	0.0683296	0.106194	0.00328933	1.24e-14	1	8.9379	NA	NA	NA	NA	NA	8.57931	NA	NA	NA	NA	NA	1	0.784426	2	1
1448	Asgr2	0.773948	0.0353218	0.0954474	0.0909272	0.00435607	3.93e-10	1	7.36287	NA	NA	NA	NA	NA	7.02226	NA	NA	NA	NA	NA	1	0.773948	2	1
1449	Ash1l	0.920724	0.0265506	0.0261975	0.0257728	0.000755451	0.839499	0.160501	2.67865	NA	NA	NA	NA	NA	2.67865	NA	NA	NA	NA	NA	1	0.920724	1	0.839499
1450	Ash2l	0.913584	0.0254521	0.0319999	0.0280723	0.000891503	0.856605	0.143395	2.62082	NA	NA	NA	NA	NA	2.62082	NA	NA	NA	NA	NA	1	0.913584	1	0.856605
1451	Asic1	0.86951	0.0253926	0.0722006	0.0307882	0.0021085	0.733965	0.266035	-0.41421	NA	NA	NA	NA	NA	-0.41421	NA	NA	NA	NA	NA	1	0.86951	1	0.733965
1452	Asic5	0.918445	0.0255256	0.0283216	0.0269208	0.00078712	0.85607	0.14393	0.854525	NA	NA	NA	NA	NA	0.854525	NA	NA	NA	NA	NA	1	0.918445	1	0.85607
1453	Asl	5.47e-08	3.05e-09	0.944736	0.00264445	0.0526197	7.46e-17	1	7.48454	NA	NA	NA	NA	NA	8.31316	-0.218152	-0.549002	1.18151	0.0710628	16.5553	3	0.944736	2	1
1454	Asna1	0.90318	0.0309133	0.0291521	0.0357564	0.000997792	0.856966	0.143034	4.22011	NA	NA	NA	NA	NA	4.22011	NA	NA	NA	NA	NA	1	0.90318	1	0.856966
1455	Asns	0.647659	0.0179915	0.187984	0.141143	0.00522206	4.63e-12	1	-2.44321	NA	NA	NA	NA	NA	1.74333	NA	NA	NA	NA	NA	1	0.647659	2	1
1456	Asnsd1	0.920514	0.0268243	0.0256835	0.0262297	0.000748433	0.751633	0.248367	4.30616	NA	NA	NA	NA	NA	4.30616	NA	NA	NA	NA	NA	1	0.920514	1	0.751633
1457	Aspa	0.910104	0.0286584	0.0333396	0.0268485	0.00104984	0.625376	0.374624	3.09087	NA	NA	NA	NA	NA	3.09087	NA	NA	NA	NA	NA	1	0.910104	1	0.625376
1458	Aspdh	0.847351	0.026271	0.0658376	0.0584995	0.00204121	0.689585	0.310415	6.05339	NA	NA	NA	NA	NA	6.05339	NA	NA	NA	NA	NA	1	0.847351	1	0.689585
1459	Aspg	5.49e-07	4.34e-06	0.0400143	0.643902	0.316079	0.000102344	0.999898	5.93393	0.0720085	0.293634	0.604669	0.0509501	5.08141	6.26952	0.0720085	0.293634	0.604669	0.0482229	5.08141	4	0.643902	2	0.999898
1460	Asph	0.908515	0.0259603	0.0335285	0.0310383	0.00095806	0.814517	0.185483	4.29419	NA	NA	NA	NA	NA	4.29419	NA	NA	NA	NA	NA	1	0.908515	1	0.814517
1461	Aspm	0.921567	0.0255991	0.026202	0.0259036	0.000727834	0.931177	0.0688232	-5.14215	NA	NA	NA	NA	NA	-5.14215	NA	NA	NA	NA	NA	1	0.921567	1	0.931177
1462	Aspn	0.921531	0.0255981	0.0262205	0.0259219	0.000728347	0.930906	0.0690938	-5.12633	NA	NA	NA	NA	NA	-5.12633	NA	NA	NA	NA	NA	1	0.921531	1	0.930906
1463	Aspscr1	0.919677	0.0257198	0.0277373	0.0260905	0.000775705	0.80278	0.19722	5.09444	NA	NA	NA	NA	NA	5.09444	NA	NA	NA	NA	NA	1	0.919677	1	0.80278
1464	Asrgl1	0.894396	0.0460894	0.0263388	0.0318185	0.00135727	0.676841	0.323159	2.55435	NA	NA	NA	NA	NA	2.55435	NA	NA	NA	NA	NA	1	0.894396	1	0.676841
1465	Ass1	0.322839	0.0280064	0.570394	0.0292787	0.0494818	0.0431877	0.956812	10.5561	NA	NA	NA	NA	NA	10.2981	0.181189	-0.154343	0.476031	0.0231126	21.305	3	0.570394	2	0.956812
1466	Aste1	0.918585	0.0284783	0.0263329	0.0257871	0.000816383	0.85304	0.14696	0.739743	NA	NA	NA	NA	NA	0.739743	NA	NA	NA	NA	NA	1	0.918585	1	0.85304
1467	Astn2	0.877481	0.0336612	0.0369831	0.0504556	0.00141871	0.315136	0.684864	-0.265332	NA	NA	NA	NA	NA	-1.79574	NA	NA	NA	NA	NA	1	0.877481	2	0.684864
1468	Asun	0.913638	0.0278842	0.0283674	0.0292447	0.000865773	0.850219	0.149781	2.71439	NA	NA	NA	NA	NA	2.71439	NA	NA	NA	NA	NA	1	0.913638	1	0.850219
1469	Asxl1	0.918604	0.0267111	0.0281734	0.0256918	0.000819223	0.855237	0.144763	2.10038	NA	NA	NA	NA	NA	2.10038	NA	NA	NA	NA	NA	1	0.918604	1	0.855237
1470	Asxl2	0.907288	0.0253471	0.03565	0.0307186	0.000995963	0.828682	0.171318	2.31682	NA	NA	NA	NA	NA	2.31682	NA	NA	NA	NA	NA	1	0.907288	1	0.828682
1471	Atad1	0.911535	0.0259007	0.0312252	0.0304518	0.000887246	0.842998	0.157002	4.60211	NA	NA	NA	NA	NA	4.60211	NA	NA	NA	NA	NA	1	0.911535	1	0.842998
1472	Atad2	0.905171	0.0283617	0.0355078	0.0298471	0.00111257	0.856533	0.143467	0.810662	NA	NA	NA	NA	NA	0.810662	NA	NA	NA	NA	NA	1	0.905171	1	0.856533
1473	Atad2b	0.921773	0.0257415	0.0258155	0.0259492	0.000720925	0.856531	0.143469	2.18136	NA	NA	NA	NA	NA	2.18136	NA	NA	NA	NA	NA	1	0.921773	1	0.856531
1474	Atad3a	0.44015	0.0234908	0.25712	0.265516	0.0137225	0.849703	0.150297	4.5456	NA	NA	NA	NA	NA	4.5456	NA	NA	NA	NA	NA	1	0.44015	1	0.849703
1475	Atad3aos	0.915083	0.0265928	0.0293141	0.028158	0.000851882	0.857133	0.142867	0.0804292	NA	NA	NA	NA	NA	0.0804292	NA	NA	NA	NA	NA	1	0.915083	1	0.857133
1476	Atad5	0.920161	0.0269978	0.0255608	0.0265301	0.000749961	0.570248	0.429752	-0.64395	NA	NA	NA	NA	NA	-0.64395	NA	NA	NA	NA	NA	1	0.920161	1	0.570248
1477	Atat1	0.858606	0.0287057	0.0798308	0.0301887	0.00266897	0.837664	0.162336	2.22497	NA	NA	NA	NA	NA	2.22497	NA	NA	NA	NA	NA	1	0.858606	1	0.837664
1478	Ate1	0.918207	0.0267696	0.0266581	0.0275877	0.000777195	0.857136	0.142864	3.31233	NA	NA	NA	NA	NA	3.31233	NA	NA	NA	NA	NA	1	0.918207	1	0.857136
1479	Atf1	0.91814	0.0263701	0.0276719	0.0270229	0.000794769	0.82407	0.17593	2.96204	NA	NA	NA	NA	NA	2.96204	NA	NA	NA	NA	NA	1	0.91814	1	0.82407
1480	Atf2	0.914371	0.0262177	0.0314366	0.0270731	0.000901377	0.837374	0.162626	3.19003	NA	NA	NA	NA	NA	3.19003	NA	NA	NA	NA	NA	1	0.914371	1	0.837374
1481	Atf3	0.903274	0.0298787	0.0336694	0.0320637	0.00111372	0.704294	0.295706	0.0443807	NA	NA	NA	NA	NA	0.0443807	NA	NA	NA	NA	NA	1	0.903274	1	0.704294
1482	Atf4	0.723189	0.0299615	0.172017	0.0677052	0.00712661	0.854757	0.145243	6.10839	NA	NA	NA	NA	NA	6.10839	NA	NA	NA	NA	NA	1	0.723189	1	0.854757
1483	Atf5	4.15e-10	1.55e-09	0.210982	1.29e-09	0.789018	9.66e-19	1	7.28163	-0.238091	-0.137243	0.549629	0.0377408	13.9974	6.42383	0.656761	-0.0320789	1.31509	0.10236	23.8136	5	0.789018	2	1
1484	Atf6	0.844268	0.0782362	0.0313969	0.0431889	0.00290947	0.457828	0.542172	3.69343	NA	NA	NA	NA	NA	3.96508	NA	NA	NA	NA	NA	1	0.844268	2	0.542172
1485	Atf6b	0.861371	0.0338066	0.0501704	0.0526834	0.00196906	0.753041	0.246959	2.89264	NA	NA	NA	NA	NA	2.89264	NA	NA	NA	NA	NA	1	0.861371	1	0.753041
1486	Atf7	0.89185	0.0253342	0.0459419	0.0355686	0.00130504	0.856872	0.143128	1.62792	NA	NA	NA	NA	NA	1.62792	NA	NA	NA	NA	NA	1	0.89185	1	0.856872
1487	Atf7ip	0.907727	0.0286209	0.0364987	0.0260023	0.00115082	0.855161	0.144839	2.34924	NA	NA	NA	NA	NA	2.34924	NA	NA	NA	NA	NA	1	0.907727	1	0.855161
1488	Atg10	0.896653	0.0286812	0.0349963	0.0385498	0.00111942	0.781123	0.218877	1.69051	NA	NA	NA	NA	NA	1.69051	NA	NA	NA	NA	NA	1	0.896653	1	0.781123
1489	Atg101	0.0841999	0.00234521	0.859182	0.0303418	0.0239307	0.00444658	0.995553	5.14241	NA	NA	NA	NA	NA	4.77769	0.338678	-0.0800491	0.696018	0.0728404	23.1135	3	0.859182	2	0.995553
1490	Atg12	0.917064	0.0283143	0.0258763	0.0279463	0.000798929	0.812822	0.187178	3.76922	NA	NA	NA	NA	NA	3.76922	NA	NA	NA	NA	NA	1	0.917064	1	0.812822
1491	Atg13	0.876727	0.0551149	0.0363067	0.0295692	0.0022824	0.856117	0.143883	3.00708	NA	NA	NA	NA	NA	3.00708	NA	NA	NA	NA	NA	1	0.876727	1	0.856117
1492	Atg14	0.81286	0.112258	0.0257214	0.0456079	0.0035522	0.821903	0.178097	2.29219	NA	NA	NA	NA	NA	2.29219	NA	NA	NA	NA	NA	1	0.81286	1	0.821903
1493	Atg16l1	0.910081	0.0297407	0.0297667	0.0294391	0.000972751	0.511658	0.488342	3.3875	NA	NA	NA	NA	NA	3.3875	NA	NA	NA	NA	NA	1	0.910081	1	0.511658
1494	Atg16l2	0.0379155	0.00145202	0.641251	0.294824	0.0245575	1.89e-05	0.999981	1.87362	NA	NA	NA	NA	NA	3.05311	0.692755	-0.150631	1.41789	0.232203	23.1822	3	0.641251	2	0.999981
1495	Atg2a	0.894269	0.0251148	0.0464268	0.0328852	0.00130386	0.423771	0.576229	2.73633	NA	NA	NA	NA	NA	3.12128	NA	NA	NA	NA	NA	1	0.894269	2	0.576229
1496	Atg2b	0.912174	0.0330833	0.0255145	0.0283033	0.000925375	0.829489	0.170511	2.67768	NA	NA	NA	NA	NA	2.67768	NA	NA	NA	NA	NA	1	0.912174	1	0.829489
1497	Atg3	0.897087	0.0266534	0.0395789	0.0355049	0.00117593	0.421537	0.578463	4.95348	NA	NA	NA	NA	NA	5.13938	NA	NA	NA	NA	NA	1	0.897087	2	0.578463
1498	Atg4a	0.917169	0.0255362	0.0289968	0.027491	0.000807342	0.835324	0.164676	2.70185	NA	NA	NA	NA	NA	2.70185	NA	NA	NA	NA	NA	1	0.917169	1	0.835324
1499	Atg4b	0.910983	0.0280051	0.0310956	0.0289601	0.000955928	0.820419	0.179581	3.36367	NA	NA	NA	NA	NA	3.36367	NA	NA	NA	NA	NA	1	0.910983	1	0.820419
1500	Atg4c	0.920298	0.0261176	0.0263468	0.0264896	0.000747708	0.855291	0.144709	2.17232	NA	NA	NA	NA	NA	2.17232	NA	NA	NA	NA	NA	1	0.920298	1	0.855291
1501	Atg4d	0.90432	0.0280161	0.0393864	0.0270576	0.0012202	0.68467	0.31533	2.96718	NA	NA	NA	NA	NA	2.96718	NA	NA	NA	NA	NA	1	0.90432	1	0.68467
1502	Atg5	0.897733	0.0311896	0.0329975	0.0369333	0.00114642	0.815755	0.184245	4.59227	NA	NA	NA	NA	NA	4.59227	NA	NA	NA	NA	NA	1	0.897733	1	0.815755
1503	Atg7	0.918982	0.0268254	0.0262078	0.0272199	0.000765015	0.586405	0.413595	3.80345	NA	NA	NA	NA	NA	3.80345	NA	NA	NA	NA	NA	1	0.918982	1	0.586405
1504	Atg9a	0.918559	0.0261377	0.0285211	0.0259708	0.00081157	0.853652	0.146348	4.09245	NA	NA	NA	NA	NA	4.09245	NA	NA	NA	NA	NA	1	0.918559	1	0.853652
1505	Athl1	0.895947	0.0270351	0.0378783	0.0379966	0.00114297	0.857141	0.142859	3.5642	NA	NA	NA	NA	NA	3.5642	NA	NA	NA	NA	NA	1	0.895947	1	0.857141
1506	Atic	0.80289	0.0377024	0.0608049	0.0957476	0.0028553	0.534138	0.465862	3.92752	NA	NA	NA	NA	NA	3.92752	NA	NA	NA	NA	NA	1	0.80289	1	0.534138
1507	Atl1	0.92028	0.0255705	0.0270381	0.0263598	0.000751269	0.855827	0.144173	-0.037834	NA	NA	NA	NA	NA	-0.037834	NA	NA	NA	NA	NA	1	0.92028	1	0.855827
1508	Atl2	0.336953	0.0405987	0.168405	0.433753	0.0202908	0.338947	0.661053	4.62289	-0.147557	-0.140703	0.407776	0.0441041	14.9092	4.85295	-0.147557	-0.140703	0.407776	0.0420133	14.9092	4	0.433753	2	0.661053
1509	Atl3	0.827422	0.0466311	0.0432044	0.0803081	0.00243487	0.833607	0.166393	4.93754	NA	NA	NA	NA	NA	4.93754	NA	NA	NA	NA	NA	1	0.827422	1	0.833607
1510	Atm	0.917528	0.0255084	0.0287854	0.0273782	0.000800271	0.85638	0.14362	1.60144	NA	NA	NA	NA	NA	1.60144	NA	NA	NA	NA	NA	1	0.917528	1	0.85638
1511	Atmin	0.915962	0.0254578	0.0298897	0.0278594	0.000830739	0.849803	0.150197	1.06219	NA	NA	NA	NA	NA	1.06219	NA	NA	NA	NA	NA	1	0.915962	1	0.849803
1512	Atn1	0.919287	0.0269384	0.0267833	0.0262064	0.000784845	0.828964	0.171036	-0.0790584	NA	NA	NA	NA	NA	-0.0790584	NA	NA	NA	NA	NA	1	0.919287	1	0.828964
1513	Atoh8	0.375826	0.0110802	0.479159	0.119808	0.0141267	0.853816	0.146184	2.60964	NA	NA	NA	NA	NA	2.60964	0.567448	0.188048	1.19559	0.229072	1.22232	3	0.479159	1	0.853816
1514	Atox1	1.01e-05	1.11e-05	0.176393	0.630657	0.192929	0.0790889	0.920911	8.33795	-0.0220114	-0.192923	0.388349	0.023288	17.5661	8.18907	-0.0220114	-0.192923	0.388349	0.0237114	17.5661	4	0.630657	2	0.920911
1515	Atp10b	0.921531	0.0255981	0.0262205	0.0259219	0.000728347	0.930906	0.0690938	-5.12633	NA	NA	NA	NA	NA	-5.12633	NA	NA	NA	NA	NA	1	0.921531	1	0.930906
1516	Atp10d	0.920992	0.0266095	0.025585	0.0260742	0.000739209	0.855912	0.144088	0.041665	NA	NA	NA	NA	NA	0.041665	NA	NA	NA	NA	NA	1	0.920992	1	0.855912
1517	Atp11a	0.752883	0.0631596	0.0490166	0.130829	0.00411202	8.21e-11	1	2.82912	NA	NA	NA	NA	NA	0.694254	NA	NA	NA	NA	NA	1	0.752883	2	1
1518	Atp11b	0.919675	0.0270081	0.0258799	0.0266767	0.000760014	0.715873	0.284127	3.20386	NA	NA	NA	NA	NA	3.20386	NA	NA	NA	NA	NA	1	0.919675	1	0.715873
1519	Atp11c	0.316403	0.00971826	0.586126	0.0697495	0.0180028	0.0932515	0.906748	6.30087	NA	NA	NA	NA	NA	6.11868	0.00319943	0.189097	0.378248	0.0309093	5.93538	3	0.586126	2	0.906748
1520	Atp13a1	0.908889	0.0285622	0.030556	0.0310322	0.000960233	0.834989	0.165011	3.95665	NA	NA	NA	NA	NA	3.95665	NA	NA	NA	NA	NA	1	0.908889	1	0.834989
1521	Atp13a2	0.920546	0.026898	0.026068	0.0257265	0.000761696	0.849085	0.150915	2.48423	NA	NA	NA	NA	NA	2.48423	NA	NA	NA	NA	NA	1	0.920546	1	0.849085
1522	Atp13a3	0.744075	0.0990748	0.0350004	0.11719	0.00466036	0.2467	0.7533	4.9061	NA	NA	NA	NA	NA	5.12808	NA	NA	NA	NA	NA	1	0.744075	2	0.7533
1523	Atp1a1	7.1e-10	2.47e-11	0.966346	1.25e-05	0.0336416	2.47e-06	0.999998	6.5742	NA	NA	NA	NA	NA	6.86711	-0.348134	-0.108991	0.729592	0.0531222	13.1589	3	0.966346	2	0.999998
1524	Atp1a2	0.921531	0.0255981	0.0262205	0.0259219	0.000728347	0.930906	0.0690938	-5.12633	NA	NA	NA	NA	NA	-5.12633	NA	NA	NA	NA	NA	1	0.921531	1	0.930906
1525	Atp1b1	0.83573	0.0292921	0.062162	0.0706375	0.00217876	0.00880478	0.991195	3.99441	NA	NA	NA	NA	NA	4.46582	NA	NA	NA	NA	NA	1	0.83573	2	0.991195
1526	Atp1b3	0.871797	0.0264191	0.055684	0.0444128	0.00168746	0.811109	0.188891	4.17443	NA	NA	NA	NA	NA	4.17443	NA	NA	NA	NA	NA	1	0.871797	1	0.811109
1527	Atp2a1	0.921602	0.026175	0.0256001	0.0258954	0.000727084	0.932152	0.067848	-5.19825	NA	NA	NA	NA	NA	-5.19825	NA	NA	NA	NA	NA	1	0.921602	1	0.932152
1528	Atp2a2	9.49e-06	0.000234096	0.00914907	0.765035	0.225573	0.578091	0.421909	5.87146	0.000145225	-0.324155	0.648309	0.0552086	18.0017	5.87146	0.000145225	-0.324155	0.648309	0.0552086	18.0017	4	0.765035	1	0.578091
1529	Atp2a3	0.869452	0.0553313	0.0310146	0.0422283	0.00197375	0.731974	0.268026	-1.15489	NA	NA	NA	NA	NA	-1.15489	NA	NA	NA	NA	NA	1	0.869452	1	0.731974
1530	Atp2b1	0.918192	0.0269726	0.0272032	0.0268329	0.000799113	0.784245	0.215755	3.08048	NA	NA	NA	NA	NA	3.08048	NA	NA	NA	NA	NA	1	0.918192	1	0.784245
1531	Atp2b2	0.851732	0.0572763	0.0613982	0.0254646	0.00412884	0.324602	0.675398	-0.263147	NA	NA	NA	NA	NA	-1.79574	NA	NA	NA	NA	NA	1	0.851732	2	0.675398
1532	Atp2b4	0.920907	0.025588	0.0266174	0.026148	0.000739582	0.843489	0.156511	0.11977	NA	NA	NA	NA	NA	0.11977	NA	NA	NA	NA	NA	1	0.920907	1	0.843489
1533	Atp2c1	0.90771	0.0275453	0.0314184	0.0323727	0.000953422	0.80257	0.19743	3.79254	NA	NA	NA	NA	NA	3.79254	NA	NA	NA	NA	NA	1	0.90771	1	0.80257
1534	Atp2c2	0.921531	0.0255981	0.0262205	0.0259219	0.000728347	0.930906	0.0690938	-5.12633	NA	NA	NA	NA	NA	-5.12633	NA	NA	NA	NA	NA	1	0.921531	1	0.930906
1535	Atp4a	0.906077	0.0289722	0.0384345	0.0252877	0.00122896	0.298671	0.701329	-0.365339	NA	NA	NA	NA	NA	-1.95604	NA	NA	NA	NA	NA	1	0.906077	2	0.701329
1536	Atp5a1	0.209139	0.00994597	0.728529	0.0177395	0.0346465	0.804509	0.195491	9.11323	NA	NA	NA	NA	NA	9.11323	0.022569	-0.0958632	0.196968	0.0108067	18.8832	3	0.728529	1	0.804509
1537	Atp5b	8.46e-05	2.37e-06	0.97135	0.00136987	0.0271929	0.810128	0.189872	9.56435	NA	NA	NA	NA	NA	9.56435	0.0575693	-0.12083	0.267688	0.013994	19.6984	3	0.97135	1	0.810128
1538	Atp5c1	0.0212171	0.000596922	0.935189	0.0166864	0.0263106	0.753465	0.246535	8.16688	NA	NA	NA	NA	NA	8.16688	0.0499862	-0.132876	0.283934	0.0173832	19.3744	3	0.935189	1	0.753465
1539	Atp5d	5.56e-05	7.45e-06	0.792745	0.100962	0.10623	0.604173	0.395827	7.99673	NA	NA	NA	NA	NA	7.99673	-0.0701304	-0.196642	0.417547	0.0261074	16.6914	3	0.792745	1	0.604173
1540	Atp5e	0.0251696	0.00231851	0.790782	0.108887	0.0728431	0.58864	0.41136	9.18806	NA	NA	NA	NA	NA	9.18806	0.0817586	-0.172717	0.382181	0.0207977	19.6888	3	0.790782	1	0.58864
1541	Atp5f1	0.00180981	8.64e-05	0.951042	0.00164524	0.0454163	0.837652	0.162348	7.76483	NA	NA	NA	NA	NA	7.76483	0.083302	-0.14268	0.330435	0.0212777	20.0185	3	0.951042	1	0.837652
1542	Atp5g1	1.36e-05	7.99e-07	0.943965	0.000354061	0.055667	0.0431686	0.956831	8.20445	NA	NA	NA	NA	NA	8.07785	0.119307	-0.1882	0.445661	0.0275854	20.1582	3	0.943965	2	0.956831
1543	Atp5g2	0.0558033	0.0044154	0.526048	0.37211	0.0416232	0.730806	0.269194	8.0123	NA	NA	NA	NA	NA	8.0123	0.0191848	-0.222492	0.446635	0.0278718	18.3286	3	0.526048	1	0.730806
1544	Atp5g3	0.00405168	0.000144973	0.95438	0.00727497	0.0341486	0.836948	0.163052	9.28278	NA	NA	NA	NA	NA	9.28278	0.0154285	-0.194356	0.389935	0.0210032	18.3026	3	0.95438	1	0.836948
1545	Atp5h	0.020698	0.00150312	0.551384	0.386373	0.0400421	0.192994	0.807006	8.3865	NA	NA	NA	NA	NA	8.48462	0.0878002	-0.111312	0.283544	0.0167093	20.551	3	0.551384	2	0.807006
1546	Atp5j	0.647291	0.0669557	0.130896	0.141317	0.0135399	0.545781	0.454219	7.91866	NA	NA	NA	NA	NA	7.91866	NA	NA	NA	NA	NA	1	0.647291	1	0.545781
1547	Atp5j2	0.104952	0.00319454	0.82254	0.0442763	0.0250365	0.800804	0.199196	9.10635	NA	NA	NA	NA	NA	9.10635	0.0636221	-0.159167	0.342823	0.0188233	19.4525	3	0.82254	1	0.800804
1548	Atp5k	0.188721	0.00897605	0.511417	0.266562	0.0243244	0.796678	0.203322	10.5445	NA	NA	NA	NA	NA	10.5445	-0.0512022	-0.221797	0.45526	0.0215876	17.1334	3	0.511417	1	0.796678
1549	Atp5l	0.442746	0.013263	0.479136	0.0505022	0.0143531	0.774996	0.225004	9.10094	NA	NA	NA	NA	NA	9.10094	0.0214208	-0.125106	0.253853	0.0139466	18.6477	3	0.479136	1	0.774996
1550	Atp5o	0.0036522	0.000110356	0.962332	0.00482748	0.0290781	0.645729	0.354271	7.93465	NA	NA	NA	NA	NA	7.93465	0.0840854	-0.14282	0.33147	0.0208875	20.0325	3	0.962332	1	0.645729
1551	Atp5s	0.872435	0.029088	0.046007	0.0509356	0.00153393	0.848574	0.151426	1.35731	NA	NA	NA	NA	NA	1.35731	NA	NA	NA	NA	NA	1	0.872435	1	0.848574
1552	Atp5sl	0.860598	0.0262198	0.0614551	0.049855	0.00187236	0.649057	0.350943	4.04752	NA	NA	NA	NA	NA	4.04752	NA	NA	NA	NA	NA	1	0.860598	1	0.649057
1553	Atp6ap1	0.690003	0.0342791	0.114135	0.155913	0.00567017	0.414968	0.585032	5.32317	NA	NA	NA	NA	NA	5.14857	NA	NA	NA	NA	NA	1	0.690003	2	0.585032
1554	Atp6ap2	0.909568	0.0292304	0.0280303	0.0322703	0.000900798	0.8567	0.1433	4.27533	NA	NA	NA	NA	NA	4.27533	NA	NA	NA	NA	NA	1	0.909568	1	0.8567
1555	Atp6v0a1	0.918836	0.0261076	0.0269178	0.027374	0.000764836	0.670089	0.329911	3.43943	NA	NA	NA	NA	NA	3.43943	NA	NA	NA	NA	NA	1	0.918836	1	0.670089
1556	Atp6v0a2	0.867045	0.0270834	0.052111	0.052133	0.00162776	0.47112	0.52888	2.82929	NA	NA	NA	NA	NA	3.18444	NA	NA	NA	NA	NA	1	0.867045	2	0.52888
1557	Atp6v0b	0.733561	0.0360104	0.103692	0.121646	0.00509022	0.851375	0.148625	6.08652	NA	NA	NA	NA	NA	6.08652	NA	NA	NA	NA	NA	1	0.733561	1	0.851375
1558	Atp6v0c	0.511883	0.0623068	0.115012	0.296799	0.0139993	0.0147464	0.985254	7.22694	NA	NA	NA	NA	NA	7.06809	NA	NA	NA	NA	NA	1	0.511883	2	0.985254
1559	Atp6v0c-ps2	0.631997	0.0299071	0.152835	0.178029	0.00723242	0.835604	0.164396	0.257899	NA	NA	NA	NA	NA	0.257899	NA	NA	NA	NA	NA	1	0.631997	1	0.835604
1560	Atp6v0d1	0.819081	0.0375842	0.0556767	0.0851036	0.00255477	0.791088	0.208912	5.36035	NA	NA	NA	NA	NA	5.36035	NA	NA	NA	NA	NA	1	0.819081	1	0.791088
1561	Atp6v0d2	0.290673	0.309733	0.0118237	0.375172	0.012599	3.84e-09	1	2.65237	-0.0311572	0.580915	1.1635	0.219332	6.20467	0.591337	-0.0311572	0.580915	1.1635	0.983787	6.20467	4	0.375172	2	1
1562	Atp6v0e	0.716315	0.0202791	0.202995	0.054664	0.00574686	0.710749	0.289251	5.53312	NA	NA	NA	NA	NA	5.53312	NA	NA	NA	NA	NA	1	0.716315	1	0.710749
1563	Atp6v0e2	0.919234	0.0261552	0.0266098	0.0272434	0.000757137	0.865516	0.134484	-2.83138	NA	NA	NA	NA	NA	-2.83138	NA	NA	NA	NA	NA	1	0.919234	1	0.865516
1564	Atp6v1a	0.916188	0.0278372	0.0265015	0.0286676	0.000805216	0.637159	0.362841	4.34191	NA	NA	NA	NA	NA	4.34191	NA	NA	NA	NA	NA	1	0.916188	1	0.637159
1565	Atp6v1b2	0.893609	0.0287352	0.0452772	0.0309223	0.00145595	0.853915	0.146085	3.94439	NA	NA	NA	NA	NA	3.94439	NA	NA	NA	NA	NA	1	0.893609	1	0.853915
1566	Atp6v1c1	0.89862	0.0257772	0.038996	0.0354883	0.00111861	0.838701	0.161299	4.12939	NA	NA	NA	NA	NA	4.12939	NA	NA	NA	NA	NA	1	0.89862	1	0.838701
1567	Atp6v1d	0.730823	0.0232959	0.199094	0.0404408	0.00634637	0.825269	0.174731	4.42264	NA	NA	NA	NA	NA	4.42264	NA	NA	NA	NA	NA	1	0.730823	1	0.825269
1568	Atp6v1e1	0.793225	0.0235941	0.13075	0.0485414	0.0038891	0.776305	0.223695	5.94811	NA	NA	NA	NA	NA	5.94811	NA	NA	NA	NA	NA	1	0.793225	1	0.776305
1569	Atp6v1f	0.863642	0.0400717	0.0427604	0.0515421	0.00198402	0.0950243	0.904976	6.04371	NA	NA	NA	NA	NA	5.85397	NA	NA	NA	NA	NA	1	0.863642	2	0.904976
1570	Atp6v1g1	0.451862	0.0507283	0.112539	0.372237	0.0126342	0.119778	0.880222	5.99646	NA	NA	NA	NA	NA	6.19418	NA	NA	NA	NA	NA	1	0.451862	2	0.880222
1571	Atp6v1g2	0.868254	0.0257742	0.0709064	0.0329604	0.00210486	0.680209	0.319791	-0.920735	NA	NA	NA	NA	NA	-0.920735	NA	NA	NA	NA	NA	1	0.868254	1	0.680209
1572	Atp6v1h	0.901207	0.0324516	0.0388232	0.0261199	0.00139799	0.835433	0.164567	4.79809	NA	NA	NA	NA	NA	4.79809	NA	NA	NA	NA	NA	1	0.901207	1	0.835433
1573	Atp7a	0.921727	0.0261216	0.0256073	0.0258181	0.000725708	0.856117	0.143883	0.981586	NA	NA	NA	NA	NA	0.981586	NA	NA	NA	NA	NA	1	0.921727	1	0.856117
1574	Atp7b	0.827382	0.0430516	0.0445275	0.082722	0.00231692	0.833267	0.166733	3.16904	NA	NA	NA	NA	NA	3.16904	NA	NA	NA	NA	NA	1	0.827382	1	0.833267
1575	Atp8a1	0.915568	0.026631	0.0279538	0.0290338	0.00081309	0.735402	0.264598	0.389753	NA	NA	NA	NA	NA	0.389753	NA	NA	NA	NA	NA	1	0.915568	1	0.735402
1576	Atp8b1	0.660714	0.052973	0.132278	0.14343	0.0106054	0.821253	0.178747	3.68358	NA	NA	NA	NA	NA	3.68358	NA	NA	NA	NA	NA	1	0.660714	1	0.821253
1577	Atp8b2	0.922404	0.0256296	0.0256242	0.0256304	0.000711986	0.857134	0.142866	0.00273009	NA	NA	NA	NA	NA	0.00273009	NA	NA	NA	NA	NA	1	0.922404	1	0.857134
1578	Atp8b4	0.863673	0.0275122	0.0616563	0.0451946	0.00196405	0.336262	0.663738	-0.171688	NA	NA	NA	NA	NA	-1.63545	NA	NA	NA	NA	NA	1	0.863673	2	0.663738
1579	Atp9a	0.888654	0.0292979	0.0393637	0.0413866	0.00129778	0.000664296	0.999336	3.96903	NA	NA	NA	NA	NA	4.48322	NA	NA	NA	NA	NA	1	0.888654	2	0.999336
1580	Atp9b	0.92091	0.0264558	0.0257122	0.0261835	0.000738658	0.853454	0.146546	3.18109	NA	NA	NA	NA	NA	3.18109	NA	NA	NA	NA	NA	1	0.92091	1	0.853454
1581	Atpaf1	0.91636	0.0271726	0.0269816	0.0286857	0.000800079	0.838408	0.161592	2.88776	NA	NA	NA	NA	NA	2.88776	NA	NA	NA	NA	NA	1	0.91636	1	0.838408
1582	Atpaf2	0.91962	0.0266174	0.0260121	0.0269981	0.000752893	0.827048	0.172952	3.42106	NA	NA	NA	NA	NA	3.42106	NA	NA	NA	NA	NA	1	0.91962	1	0.827048
1583	Atpif1	0.531394	0.304747	0.0163222	0.138177	0.00936057	0.434247	0.565753	3.75456	NA	NA	NA	NA	NA	3.45048	NA	NA	NA	NA	NA	1	0.531394	2	0.565753
1584	Atr	0.907406	0.0256286	0.0350214	0.0309553	0.000989138	0.625701	0.374299	2.28326	NA	NA	NA	NA	NA	2.28326	NA	NA	NA	NA	NA	1	0.907406	1	0.625701
1585	Atraid	0.860194	0.0311495	0.0518431	0.0549363	0.00187735	0.653197	0.346803	6.13077	NA	NA	NA	NA	NA	6.13077	NA	NA	NA	NA	NA	1	0.860194	1	0.653197
1586	Atrip	0.914545	0.0292706	0.0283155	0.0269626	0.000906259	0.815285	0.184715	1.8979	NA	NA	NA	NA	NA	1.8979	NA	NA	NA	NA	NA	1	0.914545	1	0.815285
1587	Atrn	0.881271	0.0442686	0.0432423	0.0290456	0.00217218	0.85583	0.14417	3.959	NA	NA	NA	NA	NA	3.959	NA	NA	NA	NA	NA	1	0.881271	1	0.85583
1588	Atrnl1	0.916439	0.0288881	0.028318	0.0254621	0.000892642	0.0921518	0.907848	2.94835	NA	NA	NA	NA	NA	3.43564	NA	NA	NA	NA	NA	1	0.916439	2	0.907848
1589	Atrx	0.907818	0.0282371	0.029784	0.033234	0.000926411	0.850178	0.149822	3.3327	NA	NA	NA	NA	NA	3.3327	NA	NA	NA	NA	NA	1	0.907818	1	0.850178
1590	Atxn1	0.653008	0.227111	0.0234098	0.0883289	0.00814174	0.555693	0.444307	2.53917	NA	NA	NA	NA	NA	2.53917	NA	NA	NA	NA	NA	1	0.653008	1	0.555693
1591	Atxn10	0.912795	0.0265022	0.0295076	0.0303389	0.000856728	0.857108	0.142892	4.42682	NA	NA	NA	NA	NA	4.42682	NA	NA	NA	NA	NA	1	0.912795	1	0.857108
1592	Atxn1l	0.917494	0.0261915	0.0276473	0.0278784	0.000789242	0.853319	0.146681	2.14554	NA	NA	NA	NA	NA	2.14554	NA	NA	NA	NA	NA	1	0.917494	1	0.853319
1593	Atxn2	0.902394	0.0263935	0.0352219	0.0349602	0.00103018	0.827034	0.172966	3.0621	NA	NA	NA	NA	NA	3.0621	NA	NA	NA	NA	NA	1	0.902394	1	0.827034
1594	Atxn2l	0.888092	0.0253294	0.0487688	0.0364188	0.00139094	0.853855	0.146145	2.41114	NA	NA	NA	NA	NA	2.41114	NA	NA	NA	NA	NA	1	0.888092	1	0.853855
1595	Atxn3	0.920795	0.026395	0.026218	0.0258409	0.000751553	0.841229	0.158771	2.8331	NA	NA	NA	NA	NA	2.8331	NA	NA	NA	NA	NA	1	0.920795	1	0.841229
1596	Atxn7	0.883685	0.0263706	0.0486921	0.0397994	0.00145305	0.76674	0.23326	2.44777	NA	NA	NA	NA	NA	2.44777	NA	NA	NA	NA	NA	1	0.883685	1	0.76674
1597	Atxn7l1	0.877707	0.0473407	0.027836	0.0456145	0.00150138	0.855795	0.144205	0.446787	NA	NA	NA	NA	NA	0.446787	NA	NA	NA	NA	NA	1	0.877707	1	0.855795
1598	Atxn7l1os2	0.918908	0.0255269	0.0280877	0.0266972	0.000780266	0.859545	0.140455	-1.58663	NA	NA	NA	NA	NA	-1.58663	NA	NA	NA	NA	NA	1	0.918908	1	0.859545
1599	Atxn7l2	0.914781	0.0277757	0.0275227	0.0290845	0.000835679	0.855339	0.144661	-1.46221	NA	NA	NA	NA	NA	-1.46221	NA	NA	NA	NA	NA	1	0.914781	1	0.855339
1600	Atxn7l3	0.888426	0.0268817	0.0462648	0.0370276	0.00139987	0.846224	0.153776	3.03726	NA	NA	NA	NA	NA	3.03726	NA	NA	NA	NA	NA	1	0.888426	1	0.846224
1601	Atxn7l3b	0.91208	0.033673	0.0263731	0.0268998	0.000973668	0.738699	0.261301	5.29305	NA	NA	NA	NA	NA	5.29305	NA	NA	NA	NA	NA	1	0.91208	1	0.738699
1602	AU019823	0.917049	0.0258876	0.0285437	0.0277144	0.000805766	0.848419	0.151581	1.66619	NA	NA	NA	NA	NA	1.66619	NA	NA	NA	NA	NA	1	0.917049	1	0.848419
1603	AU021063	0.92242	0.0256228	0.0256227	0.0256227	0.000711743	0.90392	0.0960801	-4.1757	NA	NA	NA	NA	NA	-4.1757	NA	NA	NA	NA	NA	1	0.92242	1	0.90392
1604	AU021092	0.916616	0.0297556	0.0254642	0.0273381	0.000826628	0.85174	0.14826	0.291776	NA	NA	NA	NA	NA	0.291776	NA	NA	NA	NA	NA	1	0.916616	1	0.85174
1605	AU022252	0.734982	0.0219176	0.179278	0.0584765	0.00534616	0.541302	0.458698	4.23746	NA	NA	NA	NA	NA	4.23746	NA	NA	NA	NA	NA	1	0.734982	1	0.541302
1606	AU040320	0.916775	0.0258831	0.0299017	0.026596	0.000844206	0.768309	0.231691	2.64695	NA	NA	NA	NA	NA	2.64695	NA	NA	NA	NA	NA	1	0.916775	1	0.768309
1607	AU040972	0.878049	0.0456326	0.0416244	0.032531	0.00216324	0.854537	0.145463	-0.773912	NA	NA	NA	NA	NA	-0.773912	NA	NA	NA	NA	NA	1	0.878049	1	0.854537
1608	AU041133	0.91268	0.0262229	0.0303062	0.0299206	0.00087075	0.804667	0.195333	0.71494	NA	NA	NA	NA	NA	0.71494	NA	NA	NA	NA	NA	1	0.91268	1	0.804667
1609	Auh	0.711341	0.0218801	0.202826	0.0577136	0.00623873	0.800582	0.199418	4.53309	NA	NA	NA	NA	NA	4.53309	NA	NA	NA	NA	NA	1	0.711341	1	0.800582
1610	Aunip	0.920145	0.0255596	0.0271482	0.0263933	0.000754118	0.903336	0.0966641	-4.15424	NA	NA	NA	NA	NA	-4.15424	NA	NA	NA	NA	NA	1	0.920145	1	0.903336
1611	Aup1	0.831981	0.0233062	0.0985404	0.0434123	0.0027604	0.629824	0.370176	6.34164	NA	NA	NA	NA	NA	6.34164	NA	NA	NA	NA	NA	1	0.831981	1	0.629824
1612	Aurka	0.905892	0.0287951	0.0349041	0.0292998	0.00110948	0.851985	0.148015	0.0820281	NA	NA	NA	NA	NA	0.0820281	NA	NA	NA	NA	NA	1	0.905892	1	0.851985
1613	Aurkaip1	0.893781	0.0249572	0.0472973	0.0326443	0.00132069	0.851527	0.148473	5.79706	NA	NA	NA	NA	NA	5.79706	NA	NA	NA	NA	NA	1	0.893781	1	0.851527
1614	Aurkb	0.917462	0.0275367	0.0275953	0.0265779	0.000828248	0.870683	0.129317	-2.84581	NA	NA	NA	NA	NA	-2.84581	NA	NA	NA	NA	NA	1	0.917462	1	0.870683
1615	AV051173	0.870561	0.064406	0.0345477	0.0279294	0.00255592	0.806322	0.193678	-1.16887	NA	NA	NA	NA	NA	-1.16887	NA	NA	NA	NA	NA	1	0.870561	1	0.806322
1616	Aven	0.733662	0.0577666	0.0551909	0.149035	0.00434558	0.84837	0.15163	3.50089	NA	NA	NA	NA	NA	3.50089	NA	NA	NA	NA	NA	1	0.733662	1	0.84837
1617	Avil	0.921531	0.0255981	0.0262205	0.0259219	0.000728347	0.930906	0.0690938	-5.12633	NA	NA	NA	NA	NA	-5.12633	NA	NA	NA	NA	NA	1	0.921531	1	0.930906
1618	Avl9	0.78613	0.0320284	0.0781851	0.100471	0.00318541	0.854319	0.145681	2.69748	NA	NA	NA	NA	NA	2.69748	NA	NA	NA	NA	NA	1	0.78613	1	0.854319
1619	Avpi1	0.920234	0.0262682	0.0271053	0.0256191	0.000773724	0.217626	0.782374	5.60597	NA	NA	NA	NA	NA	5.38056	NA	NA	NA	NA	NA	1	0.920234	2	0.782374
1620	Avpr1a	2.4e-09	8.55e-11	0.965524	3.33e-06	0.0344724	4.76e-07	1	4.53311	NA	NA	NA	NA	NA	3.77812	0.969073	-0.190655	1.9753	0.261413	23.258	3	0.965524	2	1
1621	AW011738	0.917217	0.0280496	0.0265065	0.0274159	0.000810599	0.784373	0.215627	0.587755	NA	NA	NA	NA	NA	0.587755	NA	NA	NA	NA	NA	1	0.917217	1	0.784373
1622	AW112010	0.775599	0.102487	0.0290843	0.088987	0.00384317	5.6e-06	0.999994	5.82083	NA	NA	NA	NA	NA	6.44253	NA	NA	NA	NA	NA	1	0.775599	2	0.999994
1623	AW146154	0.907726	0.0263915	0.0331527	0.0317662	0.000963892	0.814503	0.185497	0.53549	NA	NA	NA	NA	NA	0.53549	NA	NA	NA	NA	NA	1	0.907726	1	0.814503
1624	AW209491	0.919305	0.0270674	0.026159	0.0266986	0.000770208	0.835811	0.164189	2.71448	NA	NA	NA	NA	NA	2.71448	NA	NA	NA	NA	NA	1	0.919305	1	0.835811
1625	AW495222	0.872466	0.0352015	0.0418509	0.0487935	0.00168856	0.262858	0.737142	3.16932	NA	NA	NA	NA	NA	2.71837	NA	NA	NA	NA	NA	1	0.872466	2	0.737142
1626	AW549542	0.840671	0.0400564	0.0478335	0.0691602	0.00227918	0.203213	0.796787	0.783686	NA	NA	NA	NA	NA	1.64286	NA	NA	NA	NA	NA	1	0.840671	2	0.796787
1627	AW549877	0.898816	0.0274477	0.0357299	0.0369148	0.0010911	0.847168	0.152832	3.03228	NA	NA	NA	NA	NA	3.03228	NA	NA	NA	NA	NA	1	0.898816	1	0.847168
1628	AW554918	0.91566	0.0254421	0.0302563	0.0278014	0.000840688	0.851197	0.148803	-0.0788543	NA	NA	NA	NA	NA	-0.0788543	NA	NA	NA	NA	NA	1	0.91566	1	0.851197
1629	Awat2	0.912159	0.0267041	0.0298228	0.0304411	0.000873083	0.855724	0.144276	-0.124508	NA	NA	NA	NA	NA	-0.124508	NA	NA	NA	NA	NA	1	0.912159	1	0.855724
1630	Axin1	0.916606	0.0285296	0.0258995	0.0281589	0.000806128	0.813689	0.186311	2.57434	NA	NA	NA	NA	NA	2.57434	NA	NA	NA	NA	NA	1	0.916606	1	0.813689
1631	Axin2	0.917077	0.0260102	0.0292846	0.0267975	0.000830571	0.556178	0.443822	0.962423	NA	NA	NA	NA	NA	0.962423	NA	NA	NA	NA	NA	1	0.917077	1	0.556178
1632	Axl	0.91558	0.0296145	0.0261363	0.0278235	0.00084538	0.446545	0.553455	2.35305	NA	NA	NA	NA	NA	2.77847	NA	NA	NA	NA	NA	1	0.91558	2	0.553455
1633	AY074887	0.920083	0.0255622	0.0270999	0.0265017	0.000752904	0.835513	0.164487	-0.768447	NA	NA	NA	NA	NA	-0.768447	NA	NA	NA	NA	NA	1	0.920083	1	0.835513
1634	Azgp1	0.629208	0.170498	0.0254679	0.167925	0.00690109	0.283459	0.716541	9.67994	NA	NA	NA	NA	NA	9.55764	NA	NA	NA	NA	NA	1	0.629208	2	0.716541
1635	Azi2	0.910915	0.0292232	0.032995	0.0258086	0.00105852	0.81166	0.18834	4.05679	NA	NA	NA	NA	NA	4.05679	NA	NA	NA	NA	NA	1	0.910915	1	0.81166
1636	Azin1	0.0103504	0.000295068	0.942669	0.0198125	0.0268735	0.014065	0.985935	4.50175	NA	NA	NA	NA	NA	4.86185	-0.318887	0.231273	0.787849	0.0810236	9.60324	3	0.942669	2	0.985935
1637	Azin2	0.910544	0.0252929	0.0332672	0.0299719	0.00092409	0.84387	0.15613	-2.57528	NA	NA	NA	NA	NA	-2.57528	NA	NA	NA	NA	NA	1	0.910544	1	0.84387
1638	B130006D01Rik	0.905498	0.0323442	0.0286407	0.0324942	0.00102304	0.82609	0.17391	0.325742	NA	NA	NA	NA	NA	0.325742	NA	NA	NA	NA	NA	1	0.905498	1	0.82609
1639	B130024G19Rik	0.918603	0.0272602	0.0275458	0.0257735	0.000817441	0.870169	0.129831	-2.82521	NA	NA	NA	NA	NA	-2.82521	NA	NA	NA	NA	NA	1	0.918603	1	0.870169
1640	B130034C11Rik	0.804209	0.117045	0.035242	0.0383747	0.00512915	0.806052	0.193948	-1.16588	NA	NA	NA	NA	NA	-1.16588	NA	NA	NA	NA	NA	1	0.804209	1	0.806052
1641	B230118H07Rik	0.911594	0.0276477	0.0292876	0.030582	0.000888264	0.808315	0.191685	2.22501	NA	NA	NA	NA	NA	2.22501	NA	NA	NA	NA	NA	1	0.911594	1	0.808315
1642	B230206H07Rik	0.693158	0.0192609	0.229417	0.0517892	0.00637484	0.793261	0.206739	-0.0772717	NA	NA	NA	NA	NA	-0.0772717	NA	NA	NA	NA	NA	1	0.693158	1	0.793261
1643	B230208H11Rik	0.916912	0.0282294	0.0274268	0.0265873	0.000844399	0.845648	0.154352	-1.3583	NA	NA	NA	NA	NA	-1.3583	NA	NA	NA	NA	NA	1	0.916912	1	0.845648
1644	B230216N24Rik	0.921522	0.0262227	0.0255978	0.0259289	0.000728409	0.93168	0.0683201	-5.16993	NA	NA	NA	NA	NA	-5.16993	NA	NA	NA	NA	NA	1	0.921522	1	0.93168
1645	B230217O12Rik	0.919481	0.0272556	0.0269216	0.0255434	0.00079802	0.803567	0.196433	-0.307194	NA	NA	NA	NA	NA	-0.307194	NA	NA	NA	NA	NA	1	0.919481	1	0.803567
1646	B230219D22Rik	0.91704	0.0265206	0.0273448	0.0283042	0.000790806	0.855318	0.144682	3.77799	NA	NA	NA	NA	NA	3.77799	NA	NA	NA	NA	NA	1	0.91704	1	0.855318
1647	B230307C23Rik	0.900076	0.0323536	0.0292513	0.0372675	0.00105145	0.74714	0.25286	1.25772	NA	NA	NA	NA	NA	1.25772	NA	NA	NA	NA	NA	1	0.900076	1	0.74714
1648	B230319C09Rik	0.920231	0.0255691	0.0270757	0.0263714	0.000752313	0.851202	0.148798	-0.0788329	NA	NA	NA	NA	NA	-0.0788329	NA	NA	NA	NA	NA	1	0.920231	1	0.851202
1649	B230354K17Rik	0.918116	0.0277768	0.0262288	0.0270845	0.000793531	0.853548	0.146452	0.963143	NA	NA	NA	NA	NA	0.963143	NA	NA	NA	NA	NA	1	0.918116	1	0.853548
1650	B2m	0.745246	0.0665748	0.0590468	0.123858	0.0052748	0.826782	0.173218	10.7977	NA	NA	NA	NA	NA	10.7977	NA	NA	NA	NA	NA	1	0.745246	1	0.826782
1651	B330016D10Rik	0.91889	0.0272845	0.0262931	0.0267517	0.000780717	0.843902	0.156098	0.784906	NA	NA	NA	NA	NA	0.784906	NA	NA	NA	NA	NA	1	0.91889	1	0.843902
1652	B3galnt1	0.863155	0.0393308	0.0414844	0.0541395	0.00189029	0.65791	0.34209	-1.08309	NA	NA	NA	NA	NA	-1.08309	NA	NA	NA	NA	NA	1	0.863155	1	0.65791
1653	B3galnt2	0.891421	0.0298207	0.0494274	0.0276773	0.00165349	0.855869	0.144131	3.01202	NA	NA	NA	NA	NA	3.01202	NA	NA	NA	NA	NA	1	0.891421	1	0.855869
1654	B3galt1	0.481148	0.324979	0.0413786	0.124546	0.0279482	0.0962525	0.903748	3.19477	NA	NA	NA	NA	NA	2.46475	NA	NA	NA	NA	NA	1	0.481148	2	0.903748
1655	B3galt2	0.920684	0.0255818	0.0268739	0.0261131	0.000746708	0.855823	0.144177	-0.038218	NA	NA	NA	NA	NA	-0.038218	NA	NA	NA	NA	NA	1	0.920684	1	0.855823
1656	B3galt4	0.897104	0.0379681	0.0296668	0.0340057	0.00125559	0.868333	0.131667	-2.34495	NA	NA	NA	NA	NA	-2.34495	NA	NA	NA	NA	NA	1	0.897104	1	0.868333
1657	B3galt6	0.908631	0.0274423	0.0313111	0.0316702	0.000945653	0.82485	0.17515	0.787409	NA	NA	NA	NA	NA	0.787409	NA	NA	NA	NA	NA	1	0.908631	1	0.82485
1658	B3gat2	0.919427	0.0255397	0.0275966	0.02667	0.000766574	0.903442	0.0965579	-4.15814	NA	NA	NA	NA	NA	-4.15814	NA	NA	NA	NA	NA	1	0.919427	1	0.903442
1659	B3gat3	0.0237073	0.000688749	0.926784	0.0218944	0.0269251	2.98e-05	0.99997	4.92483	NA	NA	NA	NA	NA	4.41623	0.408133	-0.103669	0.842186	0.0953513	23.0499	3	0.926784	2	0.99997
1660	B3glct	0.905696	0.0282547	0.0321681	0.0328777	0.00100354	0.665431	0.334569	-1.46625	NA	NA	NA	NA	NA	-1.46625	NA	NA	NA	NA	NA	1	0.905696	1	0.665431
1661	B3gnt2	0.910022	0.0279478	0.0313594	0.0297082	0.000963083	0.840411	0.159589	3.43275	NA	NA	NA	NA	NA	3.43275	NA	NA	NA	NA	NA	1	0.910022	1	0.840411
1662	B3gnt3	0.912137	0.0253468	0.0328233	0.0287813	0.000912107	0.853444	0.146556	0.477079	NA	NA	NA	NA	NA	0.477079	NA	NA	NA	NA	NA	1	0.912137	1	0.853444
1663	B3gnt8	0.920224	0.0265904	0.0268396	0.0255703	0.000775545	0.857133	0.142867	0.0807341	NA	NA	NA	NA	NA	0.0807341	NA	NA	NA	NA	NA	1	0.920224	1	0.857133
1664	B3gnt9	0.9167	0.0286099	0.0281761	0.025635	0.000879368	0.855342	0.144658	2.18964	NA	NA	NA	NA	NA	2.18964	NA	NA	NA	NA	NA	1	0.9167	1	0.855342
1665	B3gntl1	0.918938	0.0255358	0.0278086	0.0269445	0.000772754	0.782158	0.217842	0.639788	NA	NA	NA	NA	NA	0.639788	NA	NA	NA	NA	NA	1	0.918938	1	0.782158
1666	B430010I23Rik	0.92015	0.0261708	0.0263303	0.0265998	0.000748883	0.855983	0.144017	0.716553	NA	NA	NA	NA	NA	0.716553	NA	NA	NA	NA	NA	1	0.92015	1	0.855983
1667	B430306N03Rik	0.914245	0.0270269	0.0316842	0.0261068	0.00093665	0.849416	0.150584	-0.261368	NA	NA	NA	NA	NA	-0.261368	NA	NA	NA	NA	NA	1	0.914245	1	0.849416
1668	B4galnt1	0.908465	0.0357068	0.0283859	0.0263263	0.0011157	0.856633	0.143367	4.64498	NA	NA	NA	NA	NA	4.64498	NA	NA	NA	NA	NA	1	0.908465	1	0.856633
1669	B4galnt2	0.896645	0.0249068	0.041891	0.0353933	0.00116364	0.79697	0.20303	-1.54137	NA	NA	NA	NA	NA	-1.54137	NA	NA	NA	NA	NA	1	0.896645	1	0.79697
1670	B4galnt3	0.897845	0.0440494	0.0249417	0.0319407	0.00122367	0.820807	0.179193	-0.465619	NA	NA	NA	NA	NA	-0.465619	NA	NA	NA	NA	NA	1	0.897845	1	0.820807
1671	B4galt1	0.747541	0.0234848	0.140501	0.0840596	0.00441398	0.854878	0.145122	4.00157	NA	NA	NA	NA	NA	4.00157	NA	NA	NA	NA	NA	1	0.747541	1	0.854878
1672	B4galt3	0.904492	0.0285208	0.0311821	0.0348219	0.000983246	0.842671	0.157329	2.09973	NA	NA	NA	NA	NA	2.09973	NA	NA	NA	NA	NA	1	0.904492	1	0.842671
1673	B4galt4	0.916435	0.0298554	0.0254584	0.0274215	0.000829377	0.850209	0.149791	-0.0792697	NA	NA	NA	NA	NA	-0.0792697	NA	NA	NA	NA	NA	1	0.916435	1	0.850209
1674	B4galt5	0.102519	0.00288	0.783686	0.0888995	0.0220156	8.61e-06	0.999991	2.1869	NA	NA	NA	NA	NA	3.25957	-0.556012	-0.188411	1.17413	0.180106	13.248	3	0.783686	2	0.999991
1675	B4galt6	0.917485	0.0272592	0.0267621	0.0276989	0.000795121	0.854344	0.145656	-1.83574	NA	NA	NA	NA	NA	-1.83574	NA	NA	NA	NA	NA	1	0.917485	1	0.854344
1676	B4galt7	0.904487	0.029519	0.0365912	0.0282086	0.0011942	0.849635	0.150365	2.61363	NA	NA	NA	NA	NA	2.61363	NA	NA	NA	NA	NA	1	0.904487	1	0.849635
1677	B4gat1	0.911201	0.0310288	0.0267087	0.0301519	0.000909502	0.78018	0.21982	3.36436	NA	NA	NA	NA	NA	3.36436	NA	NA	NA	NA	NA	1	0.911201	1	0.78018
1678	B630005N14Rik	0.918118	0.0287762	0.0261858	0.026099	0.00082073	0.855277	0.144723	2.13609	NA	NA	NA	NA	NA	2.13609	NA	NA	NA	NA	NA	1	0.918118	1	0.855277
1679	B630019K06Rik	0.90177	0.0303952	0.0405585	0.0259092	0.00136707	0.85542	0.14458	-0.41358	NA	NA	NA	NA	NA	-0.41358	NA	NA	NA	NA	NA	1	0.90177	1	0.85542
1680	B930025P03Rik	0.530028	0.072558	0.110926	0.271303	0.0151852	0.664101	0.335899	-1.07366	NA	NA	NA	NA	NA	-1.07366	NA	NA	NA	NA	NA	1	0.530028	1	0.664101
1681	B930041F14Rik	0.92159	0.0261839	0.0255997	0.0258985	0.000727332	0.903148	0.0968517	-4.14407	NA	NA	NA	NA	NA	-4.14407	NA	NA	NA	NA	NA	1	0.92159	1	0.903148
1682	B930059L03Rik	0.903835	0.0277009	0.0338562	0.0335697	0.00103763	0.84828	0.15172	-1.58242	NA	NA	NA	NA	NA	-1.58242	NA	NA	NA	NA	NA	1	0.903835	1	0.84828
1683	B9d1	0.888249	0.0464264	0.0269599	0.036956	0.00140912	0.854031	0.145969	-1.07939	NA	NA	NA	NA	NA	-1.07939	NA	NA	NA	NA	NA	1	0.888249	1	0.854031
1684	B9d2	0.919278	0.0262366	0.0275247	0.0261755	0.000785566	0.788346	0.211654	1.09931	NA	NA	NA	NA	NA	1.09931	NA	NA	NA	NA	NA	1	0.919278	1	0.788346
1685	Baat	0.0225731	0.000730032	0.882004	0.0661681	0.0285247	0.48495	0.51505	7.46309	NA	NA	NA	NA	NA	7.35578	0.150679	-0.15123	0.426965	0.0290224	20.993	3	0.882004	2	0.51505
1686	Babam1	0.888339	0.0336267	0.0331729	0.0436061	0.00125571	0.829674	0.170326	4.77456	NA	NA	NA	NA	NA	4.77456	NA	NA	NA	NA	NA	1	0.888339	1	0.829674
1687	Bace1	0.916534	0.027151	0.0275047	0.0279957	0.000814786	0.855324	0.144676	3.15504	NA	NA	NA	NA	NA	3.15504	NA	NA	NA	NA	NA	1	0.916534	1	0.855324
1688	Bace2	0.905772	0.0270856	0.0331002	0.0330519	0.000989807	0.853947	0.146053	1.15664	NA	NA	NA	NA	NA	1.15664	NA	NA	NA	NA	NA	1	0.905772	1	0.853947
1689	Bach1	0.537204	0.016522	0.354644	0.0807227	0.0109072	8.22e-06	0.999992	2.73635	NA	NA	NA	NA	NA	3.63665	NA	NA	NA	NA	NA	1	0.537204	2	0.999992
1690	Bach2	0.91995	0.0269033	0.0268007	0.025562	0.000783768	0.855367	0.144633	-0.0378911	NA	NA	NA	NA	NA	-0.0378911	NA	NA	NA	NA	NA	1	0.91995	1	0.855367
1691	Bach2os	0.865215	0.0515728	0.041554	0.0391816	0.0024769	0.863777	0.136223	-2.00126	NA	NA	NA	NA	NA	-2.00126	NA	NA	NA	NA	NA	1	0.865215	1	0.863777
1692	Bad	0.911606	0.0253828	0.0327729	0.0293253	0.000912529	0.794244	0.205756	3.58708	NA	NA	NA	NA	NA	3.58708	NA	NA	NA	NA	NA	1	0.911606	1	0.794244
1693	Bag1	0.88059	0.0289436	0.042143	0.0469386	0.00138517	0.604054	0.395946	5.47141	NA	NA	NA	NA	NA	5.47141	NA	NA	NA	NA	NA	1	0.88059	1	0.604054
1694	Bag2	0.918525	0.0277181	0.0266188	0.0263345	0.000803269	0.601123	0.398877	-0.165745	NA	NA	NA	NA	NA	-0.165745	NA	NA	NA	NA	NA	1	0.918525	1	0.601123
1695	Bag3	0.460622	0.0279093	0.275211	0.219582	0.0166752	0.798727	0.201273	2.94058	NA	NA	NA	NA	NA	2.94058	NA	NA	NA	NA	NA	1	0.460622	1	0.798727
1696	Bag4	0.897006	0.0383846	0.0295291	0.0338168	0.00126361	0.81656	0.18344	3.52649	NA	NA	NA	NA	NA	3.52649	NA	NA	NA	NA	NA	1	0.897006	1	0.81656
1697	Bag5	0.900955	0.0276812	0.0345166	0.0357867	0.0010605	0.856794	0.143206	2.9823	NA	NA	NA	NA	NA	2.9823	NA	NA	NA	NA	NA	1	0.900955	1	0.856794
1698	Bag6	0.901816	0.0292304	0.031429	0.0365065	0.0010187	0.840721	0.159279	3.94118	NA	NA	NA	NA	NA	3.94118	NA	NA	NA	NA	NA	1	0.901816	1	0.840721
1699	Bahcc1	0.920483	0.0269654	0.0255709	0.0262317	0.000749095	0.85535	0.14465	-0.0377947	NA	NA	NA	NA	NA	-0.0377947	NA	NA	NA	NA	NA	1	0.920483	1	0.85535
1700	Bahd1	0.917831	0.0271615	0.0284446	0.0257214	0.000841764	0.826851	0.173149	1.46265	NA	NA	NA	NA	NA	1.46265	NA	NA	NA	NA	NA	1	0.917831	1	0.826851
1701	Baiap2	0.765909	0.0654893	0.04705	0.117529	0.00402302	0.851869	0.148131	3.93364	NA	NA	NA	NA	NA	3.93364	NA	NA	NA	NA	NA	1	0.765909	1	0.851869
1702	Baiap2l1	0.636422	0.102763	0.0679251	0.181922	0.0109679	0.117311	0.882689	2.71179	NA	NA	NA	NA	NA	3.22825	NA	NA	NA	NA	NA	1	0.636422	2	0.882689
1703	Bak1	0.910988	0.0273804	0.0301575	0.0305673	0.000906405	0.745545	0.254455	2.51994	NA	NA	NA	NA	NA	2.51994	NA	NA	NA	NA	NA	1	0.910988	1	0.745545
1704	Bambi	0.917743	0.0266759	0.0267804	0.028022	0.000778421	0.857134	0.142866	-0.0800343	NA	NA	NA	NA	NA	-0.0800343	NA	NA	NA	NA	NA	1	0.917743	1	0.857134
1705	Banf1	0.910895	0.0298412	0.0271065	0.0312696	0.000888017	0.695979	0.304021	4.53092	NA	NA	NA	NA	NA	4.53092	NA	NA	NA	NA	NA	1	0.910895	1	0.695979
1706	Bank1	0.922404	0.0256296	0.0256242	0.0256304	0.000711986	0.857134	0.142866	0.00273009	NA	NA	NA	NA	NA	0.00273009	NA	NA	NA	NA	NA	1	0.922404	1	0.857134
1707	Banp	0.903963	0.0260201	0.0369579	0.0319956	0.00106382	0.839167	0.160833	0.531956	NA	NA	NA	NA	NA	0.531956	NA	NA	NA	NA	NA	1	0.903963	1	0.839167
1708	Bap1	0.911689	0.0325214	0.0262681	0.0285841	0.000937026	0.853065	0.146935	3.3158	NA	NA	NA	NA	NA	3.3158	NA	NA	NA	NA	NA	1	0.911689	1	0.853065
1709	Basp1	0.921053	0.0255921	0.0265739	0.0260427	0.000738374	0.843485	0.156515	0.119936	NA	NA	NA	NA	NA	0.119936	NA	NA	NA	NA	NA	1	0.921053	1	0.843485
1710	Batf	0.900583	0.029698	0.0343236	0.0342637	0.00113187	0.862061	0.137939	-2.17319	NA	NA	NA	NA	NA	-2.17319	NA	NA	NA	NA	NA	1	0.900583	1	0.862061
1711	Batf2	0.918713	0.0271714	0.027042	0.0262734	0.000799781	0.863762	0.136238	-1.99924	NA	NA	NA	NA	NA	-1.99924	NA	NA	NA	NA	NA	1	0.918713	1	0.863762
1712	Batf3	0.91691	0.0268479	0.0269991	0.0284521	0.000790554	0.855668	0.144332	-0.211423	NA	NA	NA	NA	NA	-0.211423	NA	NA	NA	NA	NA	1	0.91691	1	0.855668
1713	Bax	0.920583	0.0266562	0.0259456	0.0260639	0.000751276	0.844352	0.155648	4.18788	NA	NA	NA	NA	NA	4.18788	NA	NA	NA	NA	NA	1	0.920583	1	0.844352
1714	Baz1a	0.909298	0.0270392	0.0349648	0.0276587	0.00103973	0.851712	0.148288	1.51899	NA	NA	NA	NA	NA	1.51899	NA	NA	NA	NA	NA	1	0.909298	1	0.851712
1715	Baz1b	0.651092	0.0189832	0.227728	0.0955571	0.00663963	0.758463	0.241537	3.76312	NA	NA	NA	NA	NA	3.76312	NA	NA	NA	NA	NA	1	0.651092	1	0.758463
1716	Baz2a	0.908751	0.0275527	0.0302484	0.0325306	0.00091711	0.817892	0.182108	2.17283	NA	NA	NA	NA	NA	2.17283	NA	NA	NA	NA	NA	1	0.908751	1	0.817892
1717	Baz2b	0.913019	0.0312439	0.0267991	0.0280205	0.000917077	0.851523	0.148477	1.49067	NA	NA	NA	NA	NA	1.49067	NA	NA	NA	NA	NA	1	0.913019	1	0.851523
1718	Bbc3	0.833088	0.0286401	0.094065	0.0409732	0.00323379	0.85553	0.14447	2.25945	NA	NA	NA	NA	NA	2.25945	NA	NA	NA	NA	NA	1	0.833088	1	0.85553
1719	Bbip1	0.882948	0.0265276	0.0489126	0.0401422	0.00146955	0.81602	0.18398	2.64028	NA	NA	NA	NA	NA	2.64028	NA	NA	NA	NA	NA	1	0.882948	1	0.81602
1720	Bbox1	0.290758	0.0114744	0.447845	0.232249	0.0176736	0.413915	0.586085	6.34807	NA	NA	NA	NA	NA	6.4727	-0.165333	0.0316288	0.336662	0.0260063	11.278	3	0.447845	2	0.586085
1721	Bbs10	0.908085	0.0365876	0.0257475	0.0285429	0.00103739	0.815391	0.184609	1.60024	NA	NA	NA	NA	NA	1.60024	NA	NA	NA	NA	NA	1	0.908085	1	0.815391
1722	Bbs2	0.922404	0.0256296	0.0256242	0.0256304	0.000711986	0.857134	0.142866	0.00273009	NA	NA	NA	NA	NA	0.00273009	NA	NA	NA	NA	NA	1	0.922404	1	0.857134
1723	Bbs4	0.884757	0.0423487	0.0280382	0.043514	0.00134205	0.685036	0.314964	0.503579	NA	NA	NA	NA	NA	0.503579	NA	NA	NA	NA	NA	1	0.884757	1	0.685036
1724	Bbs5	0.913384	0.0261289	0.0311236	0.0284734	0.000890344	0.853048	0.146952	0.738603	NA	NA	NA	NA	NA	0.738603	NA	NA	NA	NA	NA	1	0.913384	1	0.853048
1725	Bbs7	0.918478	0.0281979	0.0264616	0.0260498	0.000812387	0.800148	0.199852	0.504647	NA	NA	NA	NA	NA	0.504647	NA	NA	NA	NA	NA	1	0.918478	1	0.800148
1726	Bbs9	0.921538	0.0262071	0.0256021	0.0259252	0.000728084	0.856622	0.143378	1.02257	NA	NA	NA	NA	NA	1.02257	NA	NA	NA	NA	NA	1	0.921538	1	0.856622
1727	Bbx	0.90714	0.0288839	0.0293796	0.0336608	0.000935464	0.856006	0.143994	1.91934	NA	NA	NA	NA	NA	1.91934	NA	NA	NA	NA	NA	1	0.90714	1	0.856006
1728	BC002163	0.753529	0.0266309	0.128676	0.0866167	0.00454761	0.857134	0.142866	-0.258972	NA	NA	NA	NA	NA	-0.258972	NA	NA	NA	NA	NA	1	0.753529	1	0.857134
1729	BC003331	0.918726	0.0256086	0.0278734	0.0270153	0.000776943	0.812056	0.187944	3.59053	NA	NA	NA	NA	NA	3.59053	NA	NA	NA	NA	NA	1	0.918726	1	0.812056
1730	BC003965	0.918756	0.0255799	0.0278483	0.0270406	0.000775349	0.843952	0.156048	3.02668	NA	NA	NA	NA	NA	3.02668	NA	NA	NA	NA	NA	1	0.918756	1	0.843952
1731	BC004004	0.00147896	7.38e-05	0.946832	0.00437063	0.0472447	1.22e-06	0.999999	5.17378	NA	NA	NA	NA	NA	4.63819	0.446381	0.131828	0.930881	0.100349	1.09689	3	0.946832	2	0.999999
1732	BC005537	0.0320511	0.00320912	0.662525	0.235879	0.0663354	0.113349	0.886651	5.12191	NA	NA	NA	NA	NA	5.3693	-0.291418	-0.122075	0.631907	0.0588445	13.5152	3	0.662525	2	0.886651
1733	BC005561	0.921598	0.0257697	0.0259323	0.025975	0.000725118	0.853027	0.146973	2.01203	NA	NA	NA	NA	NA	2.01203	NA	NA	NA	NA	NA	1	0.921598	1	0.853027
1734	BC005624	0.910958	0.0287037	0.02792	0.0315385	0.000879741	0.835589	0.164411	3.62031	NA	NA	NA	NA	NA	3.62031	NA	NA	NA	NA	NA	1	0.910958	1	0.835589
1735	BC017158	0.920705	0.0259029	0.0269052	0.02573	0.000756945	0.754297	0.245703	2.91487	NA	NA	NA	NA	NA	2.91487	NA	NA	NA	NA	NA	1	0.920705	1	0.754297
1736	BC017643	0.921126	0.026495	0.0259696	0.0256623	0.000746982	0.854128	0.145872	1.86565	NA	NA	NA	NA	NA	1.86565	NA	NA	NA	NA	NA	1	0.921126	1	0.854128
1737	BC020402	0.913126	0.0274949	0.0298123	0.0286691	0.000897671	0.818076	0.181924	0.533122	NA	NA	NA	NA	NA	0.533122	NA	NA	NA	NA	NA	1	0.913126	1	0.818076
1738	BC021614	0.857278	0.0258663	0.0727325	0.0419287	0.00219453	7.73e-10	1	5.26592	NA	NA	NA	NA	NA	4.44311	NA	NA	NA	NA	NA	1	0.857278	2	1
1739	BC021767	0.881866	0.038929	0.0361451	0.0414641	0.00159558	0.646475	0.353525	0.322384	NA	NA	NA	NA	NA	0.322384	NA	NA	NA	NA	NA	1	0.881866	1	0.646475
1740	BC021785	0.920392	0.0255736	0.0270332	0.0262504	0.000751132	0.85119	0.14881	-0.0794754	NA	NA	NA	NA	NA	-0.0794754	NA	NA	NA	NA	NA	1	0.920392	1	0.85119
1741	BC021891	0.91858	0.0269559	0.0262148	0.0274802	0.000769276	0.358582	0.641418	0.0777021	NA	NA	NA	NA	NA	1.00579	NA	NA	NA	NA	NA	1	0.91858	2	0.641418
1742	BC022687	0.885515	0.0313842	0.0365565	0.0452492	0.00129562	0.842296	0.157704	-2.16574	NA	NA	NA	NA	NA	-2.16574	NA	NA	NA	NA	NA	1	0.885515	1	0.842296
1743	BC023829	0.904391	0.0276471	0.0397717	0.026974	0.00121582	0.857062	0.142938	2.52672	NA	NA	NA	NA	NA	2.52672	NA	NA	NA	NA	NA	1	0.904391	1	0.857062
1744	BC024139	0.867702	0.027329	0.0541589	0.0491045	0.00170578	0.813066	0.186934	1.52055	NA	NA	NA	NA	NA	1.52055	NA	NA	NA	NA	NA	1	0.867702	1	0.813066
1745	BC024386	0.794783	0.0336458	0.0895279	0.0782537	0.00379001	0.000168488	0.999832	6.75787	NA	NA	NA	NA	NA	7.14417	NA	NA	NA	NA	NA	1	0.794783	2	0.999832
1746	BC024978	0.881623	0.0298081	0.0405591	0.046638	0.00137132	0.853878	0.146122	0.690932	NA	NA	NA	NA	NA	0.690932	NA	NA	NA	NA	NA	1	0.881623	1	0.853878
1747	BC025920	0.921602	0.026175	0.0256001	0.0258954	0.000727084	0.932152	0.067848	-5.19825	NA	NA	NA	NA	NA	-5.19825	NA	NA	NA	NA	NA	1	0.921602	1	0.932152
1748	BC026585	0.879458	0.0552943	0.0246565	0.0390409	0.00155023	0.48201	0.51799	3.76033	NA	NA	NA	NA	NA	3.47224	NA	NA	NA	NA	NA	1	0.879458	2	0.51799
1749	BC027231	0.905965	0.0287136	0.0348832	0.0293325	0.00110559	0.851835	0.148165	1.57331	NA	NA	NA	NA	NA	1.57331	NA	NA	NA	NA	NA	1	0.905965	1	0.851835
1750	BC028528	0.889659	0.0387998	0.044339	0.0252683	0.00193371	0.697822	0.302178	0.875794	NA	NA	NA	NA	NA	0.875794	NA	NA	NA	NA	NA	1	0.889659	1	0.697822
1751	BC029214	0.00293351	0.000272864	0.911466	0.000546472	0.084781	1.47e-10	1	4.76932	NA	NA	NA	NA	NA	3.71955	0.668194	-0.244885	1.42331	0.191328	22.6582	3	0.911466	2	1
1752	BC029722	0.900651	0.0319817	0.0344468	0.0316975	0.00122319	0.545163	0.454837	3.29573	NA	NA	NA	NA	NA	3.29573	NA	NA	NA	NA	NA	1	0.900651	1	0.545163
1753	BC030336	0.895352	0.0261276	0.042907	0.0343613	0.00125209	0.840865	0.159135	2.39419	NA	NA	NA	NA	NA	2.39419	NA	NA	NA	NA	NA	1	0.895352	1	0.840865
1754	BC030870	0.921531	0.0255981	0.0262205	0.0259219	0.000728347	0.930906	0.0690938	-5.12633	NA	NA	NA	NA	NA	-5.12633	NA	NA	NA	NA	NA	1	0.921531	1	0.930906
1755	BC031181	0.799654	0.0278729	0.0866093	0.0828453	0.00301888	0.0705562	0.929444	6.0761	NA	NA	NA	NA	NA	5.87727	NA	NA	NA	NA	NA	1	0.799654	2	0.929444
1756	BC031361	0.917892	0.0273199	0.0284561	0.0254851	0.000846962	0.776069	0.223931	-1.4647	NA	NA	NA	NA	NA	-1.4647	NA	NA	NA	NA	NA	1	0.917892	1	0.776069
1757	BC035044	0.895733	0.0436294	0.0301174	0.0290535	0.00146696	0.854152	0.145848	-1.84108	NA	NA	NA	NA	NA	-1.84108	NA	NA	NA	NA	NA	1	0.895733	1	0.854152
1758	BC037034	0.91476	0.0268646	0.0282891	0.0292556	0.000830794	0.856582	0.143418	2.3794	NA	NA	NA	NA	NA	2.3794	NA	NA	NA	NA	NA	1	0.91476	1	0.856582
1759	BC037704	0.91635	0.0288838	0.0264039	0.0275298	0.000832266	0.868777	0.131223	-2.36289	NA	NA	NA	NA	NA	-2.36289	NA	NA	NA	NA	NA	1	0.91635	1	0.868777
1760	BC039771	0.919632	0.0271106	0.0269116	0.0255525	0.00079335	0.849845	0.150155	-0.166331	NA	NA	NA	NA	NA	-0.166331	NA	NA	NA	NA	NA	1	0.919632	1	0.849845
1761	BC048403	0.922404	0.0256296	0.0256242	0.0256304	0.000711986	0.857134	0.142866	0.00273009	NA	NA	NA	NA	NA	0.00273009	NA	NA	NA	NA	NA	1	0.922404	1	0.857134
1762	BC048546	0.913909	0.0297774	0.0265076	0.0289428	0.000863682	0.0953364	0.904664	-2.28291	NA	NA	NA	NA	NA	-0.356391	NA	NA	NA	NA	NA	1	0.913909	2	0.904664
1763	BC048609	0.921565	0.0255991	0.0261964	0.0259119	0.00072768	0.931773	0.0682274	-5.17741	NA	NA	NA	NA	NA	-5.17741	NA	NA	NA	NA	NA	1	0.921565	1	0.931773
1764	BC048644	0.910462	0.0266175	0.031369	0.0306349	0.000917077	0.857134	0.142866	-0.0795811	NA	NA	NA	NA	NA	-0.0795811	NA	NA	NA	NA	NA	1	0.910462	1	0.857134
1765	BC048671	0.92242	0.0256227	0.0256228	0.0256228	0.000711742	0.868876	0.131124	-3.17289	NA	NA	NA	NA	NA	-3.17289	NA	NA	NA	NA	NA	1	0.92242	1	0.868876
1766	BC049762	0.921558	0.0255995	0.0262193	0.0258947	0.000728332	0.865814	0.134186	-2.83874	NA	NA	NA	NA	NA	-2.83874	NA	NA	NA	NA	NA	1	0.921558	1	0.865814
1767	BC051226	0.913056	0.0275771	0.0321463	0.0262498	0.000970916	0.838054	0.161946	0.94139	NA	NA	NA	NA	NA	0.94139	NA	NA	NA	NA	NA	1	0.913056	1	0.838054
1768	BC052040	0.91585	0.0300738	0.0254422	0.0277985	0.000835446	0.845016	0.154984	0.118449	NA	NA	NA	NA	NA	0.118449	NA	NA	NA	NA	NA	1	0.91585	1	0.845016
1769	BC055324	0.921526	0.0262269	0.025598	0.0259202	0.000728527	0.887947	0.112053	-3.5658	NA	NA	NA	NA	NA	-3.5658	NA	NA	NA	NA	NA	1	0.921526	1	0.887947
1770	BC064078	0.921531	0.0255981	0.0262205	0.0259219	0.000728347	0.930906	0.0690938	-5.12633	NA	NA	NA	NA	NA	-5.12633	NA	NA	NA	NA	NA	1	0.921531	1	0.930906
1771	BC065397	0.906627	0.0373314	0.0251858	0.0298184	0.00103706	0.815126	0.184874	-0.707863	NA	NA	NA	NA	NA	-0.707863	NA	NA	NA	NA	NA	1	0.906627	1	0.815126
1772	BC068281	0.912834	0.0328023	0.0266268	0.0267804	0.000956823	0.849552	0.150448	1.50475	NA	NA	NA	NA	NA	1.50475	NA	NA	NA	NA	NA	1	0.912834	1	0.849552
1773	BC089597	0.550611	0.14862	0.107819	0.163848	0.0291024	0.713641	0.286359	6.4291	NA	NA	NA	NA	NA	6.4291	NA	NA	NA	NA	NA	1	0.550611	1	0.713641
1774	Bcam	0.893844	0.035644	0.0292025	0.0401453	0.00116451	0.851028	0.148972	1.2789	NA	NA	NA	NA	NA	1.2789	NA	NA	NA	NA	NA	1	0.893844	1	0.851028
1775	Bcap29	0.918625	0.0257611	0.0279322	0.026898	0.000783306	0.650252	0.349748	2.27469	NA	NA	NA	NA	NA	2.27469	NA	NA	NA	NA	NA	1	0.918625	1	0.650252
1776	Bcap31	0.714366	0.025249	0.167024	0.0874577	0.00590341	0.857125	0.142875	6.38763	NA	NA	NA	NA	NA	6.38763	NA	NA	NA	NA	NA	1	0.714366	1	0.857125
1777	Bcar1	0.796587	0.0288541	0.0885292	0.0828234	0.00320672	0.389337	0.610663	2.99954	NA	NA	NA	NA	NA	3.36714	NA	NA	NA	NA	NA	1	0.796587	2	0.610663
1778	Bcar3	0.701938	0.211366	0.0466301	0.0260248	0.0140412	0.847342	0.152658	3.91722	NA	NA	NA	NA	NA	3.91722	NA	NA	NA	NA	NA	1	0.701938	1	0.847342
1779	Bcas2	0.92113	0.0256056	0.0264485	0.0260812	0.000735216	0.855691	0.144309	3.90157	NA	NA	NA	NA	NA	3.90157	NA	NA	NA	NA	NA	1	0.92113	1	0.855691
1780	Bcas3	0.886198	0.0255715	0.051701	0.0350381	0.00149185	0.853197	0.146803	3.04243	NA	NA	NA	NA	NA	3.04243	NA	NA	NA	NA	NA	1	0.886198	1	0.853197
1781	Bcas3os1	0.913411	0.0280883	0.0311817	0.0263606	0.000958868	0.807279	0.192721	-0.996903	NA	NA	NA	NA	NA	-0.996903	NA	NA	NA	NA	NA	1	0.913411	1	0.807279
1782	Bcas3os2	0.921586	0.0261869	0.0255996	0.0259	0.000727414	0.93168	0.0683201	-5.16993	NA	NA	NA	NA	NA	-5.16993	NA	NA	NA	NA	NA	1	0.921586	1	0.93168
1783	Bcat2	0.893063	0.0278024	0.046178	0.0315187	0.00143759	0.743552	0.256448	2.77595	NA	NA	NA	NA	NA	2.77595	NA	NA	NA	NA	NA	1	0.893063	1	0.743552
1784	Bccip	0.89846	0.0271463	0.0371278	0.0361439	0.00112179	0.437813	0.562187	5.53146	NA	NA	NA	NA	NA	5.37092	NA	NA	NA	NA	NA	1	0.89846	2	0.562187
1785	Bcdin3d	0.878302	0.0365953	0.039953	0.0434854	0.00166468	0.796022	0.203978	1.13732	NA	NA	NA	NA	NA	1.13732	NA	NA	NA	NA	NA	1	0.878302	1	0.796022
1786	Bche	0.885927	0.0434363	0.0317555	0.0373242	0.00155695	0.0395898	0.96041	5.27877	NA	NA	NA	NA	NA	4.99061	NA	NA	NA	NA	NA	1	0.885927	2	0.96041
1787	Bckdha	0.88999	0.0343782	0.0400537	0.0340307	0.00154718	0.792218	0.207782	7.15176	NA	NA	NA	NA	NA	7.15176	NA	NA	NA	NA	NA	1	0.88999	1	0.792218
1788	Bckdhb	0.798734	0.0232051	0.134024	0.0401433	0.00389371	0.00416319	0.995837	6.24842	NA	NA	NA	NA	NA	6.00677	NA	NA	NA	NA	NA	1	0.798734	2	0.995837
1789	Bckdk	0.920406	0.0258866	0.0264156	0.0265486	0.000742944	0.85313	0.14687	2.05155	NA	NA	NA	NA	NA	2.05155	NA	NA	NA	NA	NA	1	0.920406	1	0.85313
1790	Bcl10	0.883158	0.0285035	0.0419434	0.045041	0.0013537	0.804194	0.195806	2.75277	NA	NA	NA	NA	NA	2.75277	NA	NA	NA	NA	NA	1	0.883158	1	0.804194
1791	Bcl2	0.917105	0.0272079	0.0269603	0.0279269	0.000799835	0.857133	0.142867	-0.258197	NA	NA	NA	NA	NA	-0.258197	NA	NA	NA	NA	NA	1	0.917105	1	0.857133
1792	Bcl2a1a	0.917159	0.0270327	0.027067	0.0279439	0.000797783	0.87814	0.12186	-3.17445	NA	NA	NA	NA	NA	-3.17445	NA	NA	NA	NA	NA	1	0.917159	1	0.87814
1793	Bcl2a1b	0.91317	0.0283376	0.0290018	0.0285906	0.000899988	0.837035	0.162965	0.359067	NA	NA	NA	NA	NA	0.359067	NA	NA	NA	NA	NA	1	0.91317	1	0.837035
1794	Bcl2a1d	0.920702	0.026171	0.0260369	0.0263503	0.0007401	0.875477	0.124523	-3.16334	NA	NA	NA	NA	NA	-3.16334	NA	NA	NA	NA	NA	1	0.920702	1	0.875477
1795	Bcl2l1	0.866148	0.0613012	0.0306308	0.0397517	0.00216788	0.713647	0.286353	3.65199	NA	NA	NA	NA	NA	3.65199	NA	NA	NA	NA	NA	1	0.866148	1	0.713647
1796	Bcl2l11	0.906244	0.0302977	0.0340997	0.028219	0.00114003	0.811788	0.188212	0.900846	NA	NA	NA	NA	NA	0.900846	NA	NA	NA	NA	NA	1	0.906244	1	0.811788
1797	Bcl2l12	0.911808	0.0271802	0.0297415	0.0303836	0.00088657	0.696185	0.303815	2.27599	NA	NA	NA	NA	NA	2.27599	NA	NA	NA	NA	NA	1	0.911808	1	0.696185
1798	Bcl2l13	0.905337	0.0314773	0.0278695	0.0343471	0.000968982	0.826492	0.173508	2.81572	NA	NA	NA	NA	NA	2.81572	NA	NA	NA	NA	NA	1	0.905337	1	0.826492
1799	Bcl2l2	0.918222	0.0274212	0.0274569	0.0260804	0.000819955	0.853725	0.146275	3.33277	NA	NA	NA	NA	NA	3.33277	NA	NA	NA	NA	NA	1	0.918222	1	0.853725
1800	Bcl3	0.812358	0.0246316	0.122219	0.0370855	0.00370581	0.783213	0.216787	2.82596	NA	NA	NA	NA	NA	2.82596	NA	NA	NA	NA	NA	1	0.812358	1	0.783213
1801	Bcl6	0.78563	0.129721	0.0432692	0.0342349	0.00714449	0.851898	0.148102	3.12229	NA	NA	NA	NA	NA	3.12229	NA	NA	NA	NA	NA	1	0.78563	1	0.851898
1802	Bcl6b	0.913823	0.0300279	0.0267905	0.0284783	0.000880327	0.8553	0.1447	-0.119339	NA	NA	NA	NA	NA	-0.119339	NA	NA	NA	NA	NA	1	0.913823	1	0.8553
1803	Bcl7a	0.919615	0.0270087	0.0270197	0.0255633	0.000793557	0.83289	0.16711	1.32465	NA	NA	NA	NA	NA	1.32465	NA	NA	NA	NA	NA	1	0.919615	1	0.83289
1804	Bcl7b	0.907786	0.0263903	0.0325772	0.032299	0.000947055	0.855668	0.144332	2.6398	NA	NA	NA	NA	NA	2.6398	NA	NA	NA	NA	NA	1	0.907786	1	0.855668
1805	Bcl7c	0.837832	0.0371278	0.0781136	0.0434653	0.00346153	0.000966182	0.999034	4.47331	NA	NA	NA	NA	NA	3.97006	NA	NA	NA	NA	NA	1	0.837832	2	0.999034
1806	Bcl9	0.879058	0.0442952	0.0328031	0.0421905	0.00165293	0.858536	0.141464	-1.70172	NA	NA	NA	NA	NA	-1.70172	NA	NA	NA	NA	NA	1	0.879058	1	0.858536
1807	Bcl9l	0.844451	0.0339482	0.0513161	0.0682217	0.00206299	0.719039	0.280961	1.8092	NA	NA	NA	NA	NA	1.8092	NA	NA	NA	NA	NA	1	0.844451	1	0.719039
1808	Bclaf1	0.781493	0.0407058	0.0760238	0.097817	0.00395987	0.843787	0.156213	3.7576	NA	NA	NA	NA	NA	3.7576	NA	NA	NA	NA	NA	1	0.781493	1	0.843787
1809	Bco1	0.919059	0.0281035	0.0261213	0.0259178	0.000798752	0.57513	0.42487	0.900562	NA	NA	NA	NA	NA	0.900562	NA	NA	NA	NA	NA	1	0.919059	1	0.57513
1810	Bco2	0.323788	0.0332337	0.293873	0.318942	0.0301632	0.0663426	0.933657	3.99456	NA	NA	NA	NA	NA	3.57035	NA	NA	NA	NA	NA	1	0.323788	2	0.933657
1811	Bcor	0.916794	0.0290255	0.0276931	0.0256102	0.000876758	0.855146	0.144854	1.29319	NA	NA	NA	NA	NA	1.29319	NA	NA	NA	NA	NA	1	0.916794	1	0.855146
1812	Bcorl1	0.922404	0.0256296	0.0256242	0.0256304	0.000711986	0.857134	0.142866	0.00273009	NA	NA	NA	NA	NA	0.00273009	NA	NA	NA	NA	NA	1	0.922404	1	0.857134
1813	Bcr	0.918954	0.0268545	0.0260844	0.0273448	0.000762262	0.855564	0.144436	2.49134	NA	NA	NA	NA	NA	2.49134	NA	NA	NA	NA	NA	1	0.918954	1	0.855564
1814	Bcs1l	0.913532	0.0256036	0.0322421	0.0277192	0.00090365	0.504914	0.495086	2.76344	NA	NA	NA	NA	NA	2.76344	NA	NA	NA	NA	NA	1	0.913532	1	0.504914
1815	Bdh1	0.00972394	0.0117559	0.225557	0.480272	0.272691	0.591584	0.408416	6.07253	-0.189407	0.120549	0.449031	0.0369723	9.83501	6.07253	-0.189407	0.120549	0.449031	0.0369723	9.83501	4	0.480272	1	0.591584
1816	Bdh2	0.901355	0.0421541	0.0288172	0.0263262	0.00134771	0.67154	0.32846	3.66935	NA	NA	NA	NA	NA	3.66935	NA	NA	NA	NA	NA	1	0.901355	1	0.67154
1817	Bdnf	0.915186	0.025423	0.0299222	0.0286374	0.000831211	0.0242217	0.975778	-2.44321	NA	NA	NA	NA	NA	-0.257391	NA	NA	NA	NA	NA	1	0.915186	2	0.975778
1818	Bdp1	0.919215	0.0269424	0.0266777	0.0263833	0.000781931	0.838414	0.161586	1.71569	NA	NA	NA	NA	NA	1.71569	NA	NA	NA	NA	NA	1	0.919215	1	0.838414
1819	Becn1	0.901115	0.0289552	0.0333408	0.0355182	0.00107133	0.673893	0.326107	4.64123	NA	NA	NA	NA	NA	4.64123	NA	NA	NA	NA	NA	1	0.901115	1	0.673893
1820	Bend3	0.905036	0.0265107	0.0336996	0.0337668	0.000987144	0.851198	0.148802	0.155447	NA	NA	NA	NA	NA	0.155447	NA	NA	NA	NA	NA	1	0.905036	1	0.851198
1821	Bend7	0.916841	0.0254824	0.0291448	0.0277213	0.000810042	0.733952	0.266048	1.22602	NA	NA	NA	NA	NA	1.22602	NA	NA	NA	NA	NA	1	0.916841	1	0.733952
1822	Bet1	0.0502304	0.00370979	0.794457	0.0929282	0.0586749	0.802934	0.197066	5.68931	NA	NA	NA	NA	NA	5.68931	0.192427	-0.191363	0.542763	0.0477003	21.0106	3	0.794457	1	0.802934
1823	Bet1l	0.855985	0.0247296	0.0662799	0.0510908	0.00191485	0.409018	0.590982	3.56416	NA	NA	NA	NA	NA	3.86362	NA	NA	NA	NA	NA	1	0.855985	2	0.590982
1824	Bex4	0.530433	0.210307	0.0277511	0.220506	0.0110028	8.5e-11	1	1.71305	NA	NA	NA	NA	NA	-1.95604	NA	NA	NA	NA	NA	1	0.530433	2	1
1825	Bfar	0.737953	0.0222775	0.16237	0.0724976	0.00490167	0.767414	0.232586	4.00538	NA	NA	NA	NA	NA	4.00538	NA	NA	NA	NA	NA	1	0.737953	1	0.767414
1826	Bglap3	0.917687	0.0254916	0.0284525	0.0275783	0.000790356	0.344351	0.655649	-2.44321	NA	NA	NA	NA	NA	0.100554	NA	NA	NA	NA	NA	1	0.917687	2	0.655649
1827	Bgn	0.896524	0.0298228	0.04336	0.0288512	0.00144237	0.820725	0.179275	4.28527	NA	NA	NA	NA	NA	4.28527	NA	NA	NA	NA	NA	1	0.896524	1	0.820725
1828	Bhlhb9	0.836282	0.0359122	0.0504165	0.0752243	0.00216502	0.793259	0.206741	0.00537232	NA	NA	NA	NA	NA	0.00537232	NA	NA	NA	NA	NA	1	0.836282	1	0.793259
1829	Bhlhe40	0.00334881	0.000493758	0.867362	0.000909402	0.127886	0.418081	0.581919	5.19037	NA	NA	NA	NA	NA	4.88175	-0.649959	0.0944763	1.31358	0.13454	11.4486	3	0.867362	2	0.581919
1830	Bhlhe41	0.905389	0.0251497	0.0365826	0.0318622	0.00101618	0.832038	0.167962	-2.352	NA	NA	NA	NA	NA	-2.352	NA	NA	NA	NA	NA	1	0.905389	1	0.832038
1831	Bhmt	0.00138455	5.5e-05	0.927747	0.0339737	0.0368395	6.86e-19	1	12.2567	NA	NA	NA	NA	NA	11.1669	0.490217	-0.200682	1.05941	0.0474353	22.5158	3	0.927747	2	1
1832	Bhmt2	0.000660565	3.16e-05	0.925543	0.0294294	0.0443352	4.53e-15	1	7.47127	NA	NA	NA	NA	NA	7.01543	0.112638	-0.237991	0.5266	0.0375316	19.6885	3	0.925543	2	1
1833	Bicc1	0.915355	0.02999	0.0265768	0.0272077	0.000870742	0.857129	0.142871	0.226548	NA	NA	NA	NA	NA	0.226548	NA	NA	NA	NA	NA	1	0.915355	1	0.857129
1834	Bicd2	0.92143	0.0260455	0.0261487	0.0256365	0.000739127	0.840485	0.159515	2.36457	NA	NA	NA	NA	NA	2.36457	NA	NA	NA	NA	NA	1	0.92143	1	0.840485
1835	Bid	0.872816	0.0328756	0.0446511	0.0479759	0.00168184	0.270593	0.729407	2.33725	NA	NA	NA	NA	NA	2.83565	NA	NA	NA	NA	NA	1	0.872816	2	0.729407
1836	Bik	0.891473	0.0516126	0.0280135	0.0272795	0.00162187	0.680903	0.319097	2.17305	NA	NA	NA	NA	NA	2.17305	NA	NA	NA	NA	NA	1	0.891473	1	0.680903
1837	Bin1	0.9133	0.026302	0.0314702	0.0280217	0.000906306	0.122994	0.877006	1.89542	NA	NA	NA	NA	NA	2.54994	NA	NA	NA	NA	NA	1	0.9133	2	0.877006
1838	Bin2	0.919552	0.0264153	0.0262067	0.0270733	0.000752819	0.775781	0.224219	0.533051	NA	NA	NA	NA	NA	0.533051	NA	NA	NA	NA	NA	1	0.919552	1	0.775781
1839	Bin3	0.899028	0.0287255	0.0345398	0.0366034	0.00110361	0.856554	0.143446	2.54747	NA	NA	NA	NA	NA	2.54747	NA	NA	NA	NA	NA	1	0.899028	1	0.856554
1840	Birc2	0.921103	0.0265766	0.0256024	0.0259791	0.000738707	0.807287	0.192713	3.04701	NA	NA	NA	NA	NA	3.04701	NA	NA	NA	NA	NA	1	0.921103	1	0.807287
1841	Birc3	0.905525	0.0265677	0.0331112	0.0338243	0.000971466	0.718013	0.281987	2.41036	NA	NA	NA	NA	NA	2.41036	NA	NA	NA	NA	NA	1	0.905525	1	0.718013
1842	Birc5	0.776131	0.0656043	0.0539664	0.0997367	0.00456164	0.855208	0.144792	-0.305331	NA	NA	NA	NA	NA	-0.305331	NA	NA	NA	NA	NA	1	0.776131	1	0.855208
1843	Birc6	0.912732	0.0301885	0.0261676	0.0300467	0.000865489	0.85007	0.14993	4.28784	NA	NA	NA	NA	NA	4.28784	NA	NA	NA	NA	NA	1	0.912732	1	0.85007
1844	Bivm	0.913741	0.0303738	0.0277267	0.0272365	0.000921668	0.821435	0.178565	1.9928	NA	NA	NA	NA	NA	1.9928	NA	NA	NA	NA	NA	1	0.913741	1	0.821435
1845	Blcap	0.0411837	0.00143062	0.912289	0.0134059	0.0316906	4.56e-05	0.999954	4.55061	NA	NA	NA	NA	NA	3.9719	0.402645	-0.247595	0.94536	0.119006	21.8941	3	0.912289	2	0.999954
1846	Blm	0.831406	0.0246169	0.09023	0.0510753	0.0026716	0.752675	0.247325	-0.706881	NA	NA	NA	NA	NA	-0.706881	NA	NA	NA	NA	NA	1	0.831406	1	0.752675
1847	Blmh	0.843154	0.0293566	0.0728782	0.0520735	0.00253744	0.764859	0.235141	4.36411	NA	NA	NA	NA	NA	4.36411	NA	NA	NA	NA	NA	1	0.843154	1	0.764859
1848	Blnk	0.781282	0.0217034	0.111486	0.0824324	0.00309698	5.24e-05	0.999948	-2.44321	NA	NA	NA	NA	NA	0.479955	NA	NA	NA	NA	NA	1	0.781282	2	0.999948
1849	Bloc1s1	0.474587	0.0437206	0.236801	0.223077	0.0218149	0.667987	0.332013	6.59729	NA	NA	NA	NA	NA	6.59729	NA	NA	NA	NA	NA	1	0.474587	1	0.667987
1850	Bloc1s2	0.916059	0.0263326	0.0285507	0.0282368	0.000820705	0.851653	0.148347	3.38336	NA	NA	NA	NA	NA	3.38336	NA	NA	NA	NA	NA	1	0.916059	1	0.851653
1851	Bloc1s3	0.91571	0.026642	0.0278385	0.0289994	0.000809944	0.841144	0.158856	1.94142	NA	NA	NA	NA	NA	1.94142	NA	NA	NA	NA	NA	1	0.91571	1	0.841144
1852	Bloc1s4	0.843033	0.0610923	0.0416047	0.0512555	0.00301498	0.843543	0.156457	3.43655	NA	NA	NA	NA	NA	3.43655	NA	NA	NA	NA	NA	1	0.843033	1	0.843543
1853	Bloc1s5	0.794648	0.0864553	0.0463794	0.0674718	0.00504594	0.599619	0.400381	4.04967	NA	NA	NA	NA	NA	4.04967	NA	NA	NA	NA	NA	1	0.794648	1	0.599619
1854	Bloc1s6	0.921695	0.0261174	0.0258213	0.0256346	0.000731679	0.849981	0.150019	1.98177	NA	NA	NA	NA	NA	1.98177	NA	NA	NA	NA	NA	1	0.921695	1	0.849981
1855	Bloodlinc	0.920332	0.0262153	0.0261703	0.0265365	0.000745452	0.904986	0.0950141	-4.13326	NA	NA	NA	NA	NA	-4.13326	NA	NA	NA	NA	NA	1	0.920332	1	0.904986
1856	Blvra	0.902197	0.0336537	0.0285476	0.0345367	0.00106488	0.771171	0.228829	3.59712	NA	NA	NA	NA	NA	3.59712	NA	NA	NA	NA	NA	1	0.902197	1	0.771171
1857	Blvrb	0.000750652	3.56e-05	0.869491	0.0884701	0.0412525	8.13e-10	1	6.23271	NA	NA	NA	NA	NA	6.70894	-0.242368	-0.199795	0.628205	0.0468185	14.6334	3	0.869491	2	1
1858	Blzf1	0.914553	0.0261025	0.0293748	0.0291317	0.000838396	0.856279	0.143721	1.30898	NA	NA	NA	NA	NA	1.30898	NA	NA	NA	NA	NA	1	0.914553	1	0.856279
1859	Bmf	0.162677	0.00541261	0.753422	0.0534205	0.025068	0.123826	0.876174	0.783613	NA	NA	NA	NA	NA	1.73219	-0.229881	0.900883	1.8595	0.536749	6.95432	3	0.753422	2	0.876174
1860	Bmi1	0.917016	0.0270159	0.0270816	0.0280887	0.000797842	0.825106	0.174894	3.15378	NA	NA	NA	NA	NA	3.15378	NA	NA	NA	NA	NA	1	0.917016	1	0.825106
1861	Bmp1	0.625577	0.0202333	0.24956	0.0965575	0.00807164	0.0642723	0.935728	5.41626	NA	NA	NA	NA	NA	5.16656	NA	NA	NA	NA	NA	1	0.625577	2	0.935728
1862	Bmp10	0.917683	0.0265175	0.0289219	0.026042	0.000835732	0.851197	0.148803	0.154422	NA	NA	NA	NA	NA	0.154422	NA	NA	NA	NA	NA	1	0.917683	1	0.851197
1863	Bmp2	0.908703	0.0294114	0.0303595	0.0305435	0.000982626	0.833719	0.166281	2.20794	NA	NA	NA	NA	NA	2.20794	NA	NA	NA	NA	NA	1	0.908703	1	0.833719
1864	Bmp2k	0.881506	0.0248938	0.0564762	0.0355289	0.0015949	0.744065	0.255935	1.32514	NA	NA	NA	NA	NA	1.32514	NA	NA	NA	NA	NA	1	0.881506	1	0.744065
1865	Bmp4	0.892309	0.0283865	0.0381464	0.0399446	0.00121353	0.825408	0.174592	0.388306	NA	NA	NA	NA	NA	0.388306	NA	NA	NA	NA	NA	1	0.892309	1	0.825408
1866	Bmp5	0.913069	0.0320492	0.0256842	0.0282955	0.000901531	0.820147	0.179853	2.24305	NA	NA	NA	NA	NA	2.24305	NA	NA	NA	NA	NA	1	0.913069	1	0.820147
1867	Bmp6	0.904029	0.0391567	0.0258291	0.0298664	0.00111875	0.739637	0.260363	0.741309	NA	NA	NA	NA	NA	0.741309	NA	NA	NA	NA	NA	1	0.904029	1	0.739637
1868	Bmp7	0.918247	0.025507	0.0283989	0.0270578	0.000788864	0.803024	0.196976	-2.36352	NA	NA	NA	NA	NA	-2.36352	NA	NA	NA	NA	NA	1	0.918247	1	0.803024
1869	Bmp8b	0.921567	0.0255991	0.026202	0.0259036	0.000727834	0.931177	0.0688232	-5.14215	NA	NA	NA	NA	NA	-5.14215	NA	NA	NA	NA	NA	1	0.921567	1	0.931177
1870	Bmper	0.919475	0.025541	0.0275871	0.0266303	0.000766311	0.903004	0.096996	-4.14215	NA	NA	NA	NA	NA	-4.14215	NA	NA	NA	NA	NA	1	0.919475	1	0.903004
1871	Bmpr1a	0.918253	0.02587	0.0281173	0.0269674	0.000792151	0.810391	0.189609	3.14099	NA	NA	NA	NA	NA	3.14099	NA	NA	NA	NA	NA	1	0.918253	1	0.810391
1872	Bmpr2	0.91774	0.0267495	0.0270532	0.0276688	0.000788524	0.852655	0.147345	2.79883	NA	NA	NA	NA	NA	2.79883	NA	NA	NA	NA	NA	1	0.91774	1	0.852655
1873	Bms1	0.906983	0.0320863	0.0270563	0.032917	0.000957172	0.857071	0.142929	2.93029	NA	NA	NA	NA	NA	2.93029	NA	NA	NA	NA	NA	1	0.906983	1	0.857071
1874	Bmyc	0.876582	0.0440409	0.030248	0.047609	0.00151971	0.0383647	0.961635	2.27221	NA	NA	NA	NA	NA	1.39053	NA	NA	NA	NA	NA	1	0.876582	2	0.961635
1875	Bnip1	0.916399	0.0261291	0.0290607	0.0275822	0.000828602	0.855817	0.144183	3.97968	NA	NA	NA	NA	NA	3.97968	NA	NA	NA	NA	NA	1	0.916399	1	0.855817
1876	Bnip2	0.911345	0.0275996	0.0330941	0.0269588	0.00100224	0.787067	0.212933	3.28761	NA	NA	NA	NA	NA	3.28761	NA	NA	NA	NA	NA	1	0.911345	1	0.787067
1877	Bnip3	7.16e-06	5.47e-07	0.928844	0.000106773	0.0710419	2.13e-11	1	6.4291	NA	NA	NA	NA	NA	7.07887	-0.483106	-0.0959866	0.985099	0.0695802	12.7492	3	0.928844	2	1
1878	Bnip3l	0.911395	0.025655	0.0333751	0.0286352	0.000939482	0.0710746	0.928925	4.57421	NA	NA	NA	NA	NA	4.87194	NA	NA	NA	NA	NA	1	0.911395	2	0.928925
1879	Bod1	0.909442	0.0347792	0.0264084	0.028361	0.00100992	0.693757	0.306243	4.02502	NA	NA	NA	NA	NA	4.02502	NA	NA	NA	NA	NA	1	0.909442	1	0.693757
1880	Bod1l	0.916666	0.0256547	0.0299082	0.0269345	0.000837039	0.842017	0.157983	2.04228	NA	NA	NA	NA	NA	2.04228	NA	NA	NA	NA	NA	1	0.916666	1	0.842017
1881	Bok	0.01365	0.00548625	0.232968	0.65426	0.0936354	0.0369637	0.963036	3.7079	0.419225	0.116728	0.870345	0.117364	1.03728	3.20108	0.419225	0.116728	0.870345	0.135945	1.03728	4	0.65426	2	0.963036
1882	Bola1	0.906658	0.0258867	0.0379312	0.0284413	0.001083	0.715638	0.284362	4.3402	NA	NA	NA	NA	NA	4.3402	NA	NA	NA	NA	NA	1	0.906658	1	0.715638
1883	Bola2	0.000872552	0.014479	0.00178768	0.953196	0.0296644	0.795867	0.204133	5.74682	0.0669387	-0.244747	0.507472	0.0441525	19.0198	5.74682	0.0669387	-0.244747	0.507472	0.0441525	19.0198	4	0.953196	1	0.795867
1884	Bola3	0.0451399	0.00167519	0.798316	0.125243	0.0296265	0.493113	0.506887	6.08993	NA	NA	NA	NA	NA	5.94255	0.0982389	-0.263446	0.562333	0.0473141	19.3634	3	0.798316	2	0.506887
1885	Bop1	0.832069	0.0468175	0.0393441	0.079556	0.00221375	0.577871	0.422129	3.62564	NA	NA	NA	NA	NA	3.62564	NA	NA	NA	NA	NA	1	0.832069	1	0.577871
1886	Bora	0.890316	0.0301889	0.0399577	0.0381826	0.00135489	0.849242	0.150758	-2.00286	NA	NA	NA	NA	NA	-2.00286	NA	NA	NA	NA	NA	1	0.890316	1	0.849242
1887	Bpgm	0.886117	0.0555239	0.026494	0.0302054	0.00166011	0.856771	0.143229	2.92009	NA	NA	NA	NA	NA	2.92009	NA	NA	NA	NA	NA	1	0.886117	1	0.856771
1888	Bphl	0.862253	0.0281166	0.0596524	0.0480333	0.00194516	2.77e-06	0.999997	7.21961	NA	NA	NA	NA	NA	6.9512	NA	NA	NA	NA	NA	1	0.862253	2	0.999997
1889	Bpnt1	0.541085	0.0281925	0.177623	0.243845	0.0092548	0.849009	0.150991	5.39399	NA	NA	NA	NA	NA	5.39399	NA	NA	NA	NA	NA	1	0.541085	1	0.849009
1890	Bptf	0.917418	0.0275484	0.0266132	0.0276212	0.000799145	0.856472	0.143528	1.90985	NA	NA	NA	NA	NA	1.90985	NA	NA	NA	NA	NA	1	0.917418	1	0.856472
1891	Braf	0.918522	0.0255371	0.028166	0.0269922	0.000783083	0.838399	0.161601	1.71602	NA	NA	NA	NA	NA	1.71602	NA	NA	NA	NA	NA	1	0.918522	1	0.838399
1892	Brap	0.450811	0.0193911	0.454503	0.0557441	0.0195499	0.0226799	0.97732	5.13313	NA	NA	NA	NA	NA	5.45158	-0.147944	0.193525	0.487193	0.0446837	8.49311	3	0.454503	2	0.97732
1893	Brat1	0.914756	0.0281185	0.0268283	0.0294724	0.000824671	0.856497	0.143503	1.99279	NA	NA	NA	NA	NA	1.99279	NA	NA	NA	NA	NA	1	0.914756	1	0.856497
1894	Brca1	0.888176	0.0260641	0.0431722	0.0413204	0.00126692	0.837686	0.162314	-2.35592	NA	NA	NA	NA	NA	-2.35592	NA	NA	NA	NA	NA	1	0.888176	1	0.837686
1895	Brca2	0.91137	0.0269054	0.0299179	0.0309236	0.000883236	0.857134	0.142866	-0.166173	NA	NA	NA	NA	NA	-0.166173	NA	NA	NA	NA	NA	1	0.91137	1	0.857134
1896	Brcc3	0.911871	0.0297293	0.0277502	0.029745	0.000904729	0.844324	0.155676	3.57045	NA	NA	NA	NA	NA	3.57045	NA	NA	NA	NA	NA	1	0.911871	1	0.844324
1897	Brd1	0.902708	0.0265454	0.0396007	0.0299812	0.00116451	0.723332	0.276668	2.89916	NA	NA	NA	NA	NA	2.89916	NA	NA	NA	NA	NA	1	0.902708	1	0.723332
1898	Brd2	0.844457	0.0437721	0.0396796	0.0700344	0.00205678	0.847955	0.152045	4.35415	NA	NA	NA	NA	NA	4.35415	NA	NA	NA	NA	NA	1	0.844457	1	0.847955
1899	Brd3	0.912892	0.0295008	0.0265626	0.0301863	0.000858391	0.826127	0.173873	2.98794	NA	NA	NA	NA	NA	2.98794	NA	NA	NA	NA	NA	1	0.912892	1	0.826127
1900	Brd4	0.909874	0.0289148	0.0313694	0.0288451	0.000996883	0.854593	0.145407	1.56079	NA	NA	NA	NA	NA	1.56079	NA	NA	NA	NA	NA	1	0.909874	1	0.854593
1901	Brd7	0.902871	0.0254491	0.0381031	0.0325031	0.00107401	0.822855	0.177145	3.0807	NA	NA	NA	NA	NA	3.0807	NA	NA	NA	NA	NA	1	0.902871	1	0.822855
1902	Brd8	0.898842	0.0271551	0.0380175	0.0348373	0.00114856	0.856468	0.143532	1.91018	NA	NA	NA	NA	NA	1.91018	NA	NA	NA	NA	NA	1	0.898842	1	0.856468
1903	Brd9	0.897639	0.0262457	0.038583	0.0364043	0.00112811	0.848129	0.151871	1.91002	NA	NA	NA	NA	NA	1.91002	NA	NA	NA	NA	NA	1	0.897639	1	0.848129
1904	Brdt	0.920087	0.025558	0.0271699	0.0264309	0.00075472	0.903431	0.0965692	-4.15774	NA	NA	NA	NA	NA	-4.15774	NA	NA	NA	NA	NA	1	0.920087	1	0.903431
1905	Bre	0.897341	0.0283071	0.0374517	0.0357188	0.00118143	0.793861	0.206139	4.25417	NA	NA	NA	NA	NA	4.25417	NA	NA	NA	NA	NA	1	0.897341	1	0.793861
1906	Brf1	0.910859	0.0253845	0.0331601	0.0296723	0.000924133	0.856621	0.143379	2.6783	NA	NA	NA	NA	NA	2.6783	NA	NA	NA	NA	NA	1	0.910859	1	0.856621
1907	Brf2	0.914158	0.0297785	0.0283937	0.0267452	0.000924917	0.850822	0.149178	1.73948	NA	NA	NA	NA	NA	1.73948	NA	NA	NA	NA	NA	1	0.914158	1	0.850822
1908	Bri3	4.96e-06	3.72e-07	0.914917	0.0164911	0.0685862	0.207333	0.792667	4.88803	NA	NA	NA	NA	NA	5.16607	-0.543991	0.235172	1.1853	0.114719	10.4414	3	0.914917	2	0.792667
1909	Bri3bp	0.896017	0.0358819	0.0286752	0.0382777	0.00114833	0.058358	0.941642	3.18698	NA	NA	NA	NA	NA	2.6171	NA	NA	NA	NA	NA	1	0.896017	2	0.941642
1910	Bricd5	0.891208	0.0416109	0.0265404	0.0394016	0.00123918	0.857135	0.142865	-0.705516	NA	NA	NA	NA	NA	-0.705516	NA	NA	NA	NA	NA	1	0.891208	1	0.857135
1911	Brip1	0.795527	0.0431996	0.0718719	0.0854988	0.00390287	0.857125	0.142875	-0.577406	NA	NA	NA	NA	NA	-0.577406	NA	NA	NA	NA	NA	1	0.795527	1	0.857125
1912	Brip1os	0.917967	0.0272528	0.0262872	0.0277122	0.000780418	0.854205	0.145795	2.65342	NA	NA	NA	NA	NA	2.65342	NA	NA	NA	NA	NA	1	0.917967	1	0.854205
1913	Brix1	0.916351	0.0296868	0.0273868	0.025688	0.000887246	0.83088	0.16912	2.46106	NA	NA	NA	NA	NA	2.46106	NA	NA	NA	NA	NA	1	0.916351	1	0.83088
1914	Brk1	0.917993	0.0261896	0.0272188	0.0278224	0.00077653	0.85609	0.14391	5.44261	NA	NA	NA	NA	NA	5.44261	NA	NA	NA	NA	NA	1	0.917993	1	0.85609
1915	Brms1	0.90493	0.0260666	0.0394769	0.0283891	0.00113714	0.853175	0.146825	3.03289	NA	NA	NA	NA	NA	3.03289	NA	NA	NA	NA	NA	1	0.90493	1	0.853175
1916	Brms1l	0.920781	0.0264185	0.0261382	0.0259124	0.000749941	0.857125	0.142875	0.962284	NA	NA	NA	NA	NA	0.962284	NA	NA	NA	NA	NA	1	0.920781	1	0.857125
1917	Brox	0.902963	0.02711	0.0344781	0.0344142	0.00103515	0.840276	0.159724	3.74846	NA	NA	NA	NA	NA	3.74846	NA	NA	NA	NA	NA	1	0.902963	1	0.840276
1918	Brpf1	0.915749	0.0256789	0.0305428	0.0271725	0.000856462	0.844218	0.155782	1.72745	NA	NA	NA	NA	NA	1.72745	NA	NA	NA	NA	NA	1	0.915749	1	0.844218
1919	Brpf3	0.902437	0.0291033	0.0361644	0.0311295	0.00116629	0.80771	0.19229	1.19076	NA	NA	NA	NA	NA	1.19076	NA	NA	NA	NA	NA	1	0.902437	1	0.80771
1920	Brwd1	0.916141	0.0258788	0.0304075	0.0267138	0.000858941	0.794904	0.205096	3.88833	NA	NA	NA	NA	NA	3.88833	NA	NA	NA	NA	NA	1	0.916141	1	0.794904
1921	Brwd3	0.919655	0.0275614	0.0255502	0.0264673	0.000765722	0.854831	0.145169	1.11792	NA	NA	NA	NA	NA	1.11792	NA	NA	NA	NA	NA	1	0.919655	1	0.854831
1922	Bscl2	0.884423	0.0308183	0.0411367	0.0421888	0.00143344	0.405663	0.594337	4.85172	NA	NA	NA	NA	NA	4.64303	NA	NA	NA	NA	NA	1	0.884423	2	0.594337
1923	Bsdc1	0.89391	0.0296732	0.0403125	0.0347664	0.00133817	0.740059	0.259941	4.17709	NA	NA	NA	NA	NA	4.17709	NA	NA	NA	NA	NA	1	0.89391	1	0.740059
1924	Bsg	0.631871	0.0287721	0.243836	0.0844176	0.011103	2.4e-10	1	7.93698	NA	NA	NA	NA	NA	7.61973	NA	NA	NA	NA	NA	1	0.631871	2	1
1925	Bspry	0.920306	0.0262146	0.0261856	0.0265481	0.000745888	0.904468	0.095532	-4.11321	NA	NA	NA	NA	NA	-4.11321	NA	NA	NA	NA	NA	1	0.920306	1	0.904468
1926	Bst2	0.837241	0.0237967	0.0929726	0.0433474	0.00264254	0.851176	0.148824	7.46919	NA	NA	NA	NA	NA	7.46919	NA	NA	NA	NA	NA	1	0.837241	1	0.851176
1927	Btaf1	0.918319	0.027459	0.0259084	0.0275386	0.000774696	0.847316	0.152684	2.72738	NA	NA	NA	NA	NA	2.72738	NA	NA	NA	NA	NA	1	0.918319	1	0.847316
1928	Btbd1	0.897501	0.0256745	0.0440399	0.0315253	0.00125983	0.843611	0.156389	4.1251	NA	NA	NA	NA	NA	4.1251	NA	NA	NA	NA	NA	1	0.897501	1	0.843611
1929	Btbd10	0.920843	0.0266664	0.0255814	0.026168	0.000740803	0.856284	0.143716	0.446856	NA	NA	NA	NA	NA	0.446856	NA	NA	NA	NA	NA	1	0.920843	1	0.856284
1930	Btbd11	0.92161	0.0256003	0.0261786	0.025884	0.000727185	0.902787	0.0972135	-4.13422	NA	NA	NA	NA	NA	-4.13422	NA	NA	NA	NA	NA	1	0.92161	1	0.902787
1931	Btbd19	0.908491	0.0349399	0.0294518	0.0259843	0.0011327	0.799645	0.200355	-0.410574	NA	NA	NA	NA	NA	-0.410574	NA	NA	NA	NA	NA	1	0.908491	1	0.799645
1932	Btbd2	0.861904	0.0435806	0.0340075	0.0587887	0.00171953	0.855779	0.144221	2.81135	NA	NA	NA	NA	NA	2.81135	NA	NA	NA	NA	NA	1	0.861904	1	0.855779
1933	Btbd3	0.922388	0.0256364	0.0256257	0.0256381	0.000712227	0.857124	0.142876	1.00273	NA	NA	NA	NA	NA	1.00273	NA	NA	NA	NA	NA	1	0.922388	1	0.857124
1934	Btbd6	0.91992	0.0268338	0.0268611	0.0256019	0.00078353	0.793695	0.206305	2.70979	NA	NA	NA	NA	NA	2.70979	NA	NA	NA	NA	NA	1	0.91992	1	0.793695
1935	Btbd7	0.921494	0.0256321	0.0262593	0.0258846	0.000730423	0.822408	0.177592	2.34056	NA	NA	NA	NA	NA	2.34056	NA	NA	NA	NA	NA	1	0.921494	1	0.822408
1936	Btbd8	0.907292	0.0318774	0.0292292	0.0305744	0.00102696	0.841403	0.158597	-0.119148	NA	NA	NA	NA	NA	-0.119148	NA	NA	NA	NA	NA	1	0.907292	1	0.841403
1937	Btbd9	0.902953	0.033983	0.0274351	0.0345966	0.00103253	0.856939	0.143061	1.86608	NA	NA	NA	NA	NA	1.86608	NA	NA	NA	NA	NA	1	0.902953	1	0.856939
1938	Btc	0.904744	0.0339909	0.0264186	0.0338539	0.000992538	0.852142	0.147858	0.156683	NA	NA	NA	NA	NA	0.156683	NA	NA	NA	NA	NA	1	0.904744	1	0.852142
1939	Btd	0.145785	0.00894316	0.453447	0.364008	0.0278166	0.0745354	0.925465	5.37051	NA	NA	NA	NA	NA	5.12226	0.236299	-0.128791	0.538236	0.0525389	22.0939	3	0.453447	2	0.925465
1940	Btf3	0.0117631	0.0460843	0.00857591	0.899979	0.0335978	0.424633	0.575367	7.1613	0.050906	-0.117377	0.255881	0.0178655	19.5631	7.06813	0.050906	-0.117377	0.255881	0.018101	19.5631	4	0.899979	2	0.575367
1941	Btf3l4	0.908203	0.0253914	0.0346522	0.0307849	0.000968803	0.857018	0.142982	3.69678	NA	NA	NA	NA	NA	3.69678	NA	NA	NA	NA	NA	1	0.908203	1	0.857018
1942	Btg1	0.003693	0.000119669	0.950208	0.0151888	0.0307909	0.0344265	0.965574	3.92226	NA	NA	NA	NA	NA	3.43381	0.625516	-0.287227	1.37662	0.200451	22.3557	3	0.950208	2	0.965574
1943	Btg2	0.630189	0.0292402	0.146437	0.18734	0.00679453	0.790401	0.209599	2.52727	NA	NA	NA	NA	NA	2.52727	NA	NA	NA	NA	NA	1	0.630189	1	0.790401
1944	Btg3	0.900906	0.0329333	0.0319485	0.0330443	0.0011679	0.79689	0.20311	-0.403547	NA	NA	NA	NA	NA	-0.403547	NA	NA	NA	NA	NA	1	0.900906	1	0.79689
1945	Btk	0.869342	0.0272866	0.0516699	0.0500795	0.00162179	0.603326	0.396674	-1.57868	NA	NA	NA	NA	NA	-1.57868	NA	NA	NA	NA	NA	1	0.869342	1	0.603326
1946	Btla	0.920087	0.025558	0.0271699	0.0264309	0.00075472	0.903431	0.0965692	-4.15774	NA	NA	NA	NA	NA	-4.15774	NA	NA	NA	NA	NA	1	0.920087	1	0.903431
1947	Btnl9	0.891511	0.0273922	0.0395466	0.0403352	0.00121509	0.856841	0.143159	1.54786	NA	NA	NA	NA	NA	1.54786	NA	NA	NA	NA	NA	1	0.891511	1	0.856841
1948	Btrc	0.917455	0.0275795	0.0261703	0.0280086	0.000786702	0.851466	0.148534	1.09921	NA	NA	NA	NA	NA	1.09921	NA	NA	NA	NA	NA	1	0.917455	1	0.851466
1949	Bub1b	0.905966	0.0357282	0.0307433	0.0263499	0.00121241	0.858297	0.141703	-1.69906	NA	NA	NA	NA	NA	-1.69906	NA	NA	NA	NA	NA	1	0.905966	1	0.858297
1950	Bub3	0.904877	0.0306337	0.0305357	0.0329196	0.00103375	0.828556	0.171444	3.64561	NA	NA	NA	NA	NA	3.64561	NA	NA	NA	NA	NA	1	0.904877	1	0.828556
1951	Bud13	0.901336	0.0250512	0.0405069	0.0319796	0.00112582	0.856607	0.143393	0.983114	NA	NA	NA	NA	NA	0.983114	NA	NA	NA	NA	NA	1	0.901336	1	0.856607
1952	Bud31	0.907793	0.0286943	0.0329496	0.0295219	0.0010415	0.855614	0.144386	4.88162	NA	NA	NA	NA	NA	4.88162	NA	NA	NA	NA	NA	1	0.907793	1	0.855614
1953	Bvht	0.901923	0.0262184	0.0357533	0.0350658	0.00103933	0.844263	0.155737	0.19144	NA	NA	NA	NA	NA	0.19144	NA	NA	NA	NA	NA	1	0.901923	1	0.844263
1954	Bysl	0.813602	0.0480079	0.0448584	0.0908851	0.00264695	0.78913	0.21087	2.61314	NA	NA	NA	NA	NA	2.61314	NA	NA	NA	NA	NA	1	0.813602	1	0.78913
1955	Bzw1	0.83999	0.0299729	0.0596756	0.0682318	0.00212937	0.83293	0.16707	5.89551	NA	NA	NA	NA	NA	5.89551	NA	NA	NA	NA	NA	1	0.83999	1	0.83293
1956	Bzw2	0.900155	0.0327462	0.0322469	0.0336789	0.00117309	0.791165	0.208835	2.29162	NA	NA	NA	NA	NA	2.29162	NA	NA	NA	NA	NA	1	0.900155	1	0.791165
1957	C030006K11Rik	0.877027	0.0266055	0.0499884	0.0448624	0.00151645	0.289167	0.710833	4.12868	NA	NA	NA	NA	NA	3.82441	NA	NA	NA	NA	NA	1	0.877027	2	0.710833
1958	C030013G03Rik	0.922419	0.0256235	0.0256227	0.0256234	0.000711765	0.902924	0.0970759	-4.13599	NA	NA	NA	NA	NA	-4.13599	NA	NA	NA	NA	NA	1	0.922419	1	0.902924
1959	C030016D13Rik	0.911656	0.0287126	0.0284135	0.0303232	0.000894883	0.867539	0.132461	-2.57902	NA	NA	NA	NA	NA	-2.57902	NA	NA	NA	NA	NA	1	0.911656	1	0.867539
1960	C030034I22Rik	0.917259	0.0268621	0.0268194	0.0282739	0.000785411	0.857134	0.142866	-0.0796148	NA	NA	NA	NA	NA	-0.0796148	NA	NA	NA	NA	NA	1	0.917259	1	0.857134
1961	C030037D09Rik	0.7749	0.026666	0.157492	0.0355222	0.00541965	0.459107	0.540893	-0.170704	NA	NA	NA	NA	NA	-1.47515	NA	NA	NA	NA	NA	1	0.7749	2	0.540893
1962	C130046K22Rik	0.910836	0.0267795	0.0322311	0.0292057	0.000947626	0.822984	0.177016	-0.465459	NA	NA	NA	NA	NA	-0.465459	NA	NA	NA	NA	NA	1	0.910836	1	0.822984
1963	C130050O18Rik	0.877713	0.0586199	0.0259886	0.0359433	0.0017357	0.863631	0.136369	-1.98975	NA	NA	NA	NA	NA	-1.98975	NA	NA	NA	NA	NA	1	0.877713	1	0.863631
1964	C130074G19Rik	0.355912	0.0534778	0.112956	0.460682	0.0169723	0.00570035	0.9943	6.08953	0.138045	0.0379071	0.28631	0.0235083	1.02366	5.81777	0.138045	0.0379071	0.28631	0.0246065	1.02366	4	0.460682	2	0.9943
1965	C130080G10Rik	0.919525	0.0274922	0.0255424	0.0266772	0.000763672	0.838271	0.161729	-2.59099	NA	NA	NA	NA	NA	-2.59099	NA	NA	NA	NA	NA	1	0.919525	1	0.838271
1966	C130083M11Rik	0.920129	0.0270552	0.0255601	0.0265039	0.000751562	0.723243	0.276757	-0.524021	NA	NA	NA	NA	NA	-0.524021	NA	NA	NA	NA	NA	1	0.920129	1	0.723243
1967	C1d	0.899148	0.0279334	0.034404	0.0374461	0.00106881	0.814556	0.185444	3.64942	NA	NA	NA	NA	NA	3.64942	NA	NA	NA	NA	NA	1	0.899148	1	0.814556
1968	C1galt1	0.897712	0.0254636	0.0413236	0.0343287	0.00117215	0.619853	0.380147	4.04916	NA	NA	NA	NA	NA	4.04916	NA	NA	NA	NA	NA	1	0.897712	1	0.619853
1969	C1galt1c1	0.716833	0.0443693	0.0757517	0.158357	0.00468875	0.85422	0.14578	3.68963	NA	NA	NA	NA	NA	3.68963	NA	NA	NA	NA	NA	1	0.716833	1	0.85422
1970	C1qa	0.587018	0.0434022	0.112422	0.248846	0.00831213	0.0263354	0.973665	5.30518	NA	NA	NA	NA	NA	5.59242	NA	NA	NA	NA	NA	1	0.587018	2	0.973665
1971	C1qb	0.807341	0.05152	0.0514375	0.0864187	0.00328246	0.236798	0.763202	4.8955	NA	NA	NA	NA	NA	5.13045	NA	NA	NA	NA	NA	1	0.807341	2	0.763202
1972	C1qbp	0.0675033	0.00448385	0.502619	0.392008	0.033386	0.628999	0.371001	5.40817	NA	NA	NA	NA	NA	5.40817	-0.155944	-0.218236	0.536453	0.0495966	15.6301	3	0.502619	1	0.628999
1973	C1qc	0.818275	0.0342087	0.0710201	0.0735274	0.00296906	0.246738	0.753262	5.44603	NA	NA	NA	NA	NA	5.64959	NA	NA	NA	NA	NA	1	0.818275	2	0.753262
1974	C1ql3	0.873787	0.0261506	0.064515	0.0336166	0.00193079	0.856876	0.143124	1.65266	NA	NA	NA	NA	NA	1.65266	NA	NA	NA	NA	NA	1	0.873787	1	0.856876
1975	C1qtnf1	0.898735	0.0249795	0.0422637	0.0328473	0.00117468	0.854701	0.145299	1.04283	NA	NA	NA	NA	NA	1.04283	NA	NA	NA	NA	NA	1	0.898735	1	0.854701
1976	C1qtnf2	0.914409	0.0269351	0.0294439	0.0283445	0.000867307	0.855352	0.144648	-0.036922	NA	NA	NA	NA	NA	-0.036922	NA	NA	NA	NA	NA	1	0.914409	1	0.855352
1977	C1qtnf4	0.903999	0.0251169	0.0404415	0.0293187	0.00112363	0.571192	0.428808	-0.644264	NA	NA	NA	NA	NA	-0.644264	NA	NA	NA	NA	NA	1	0.903999	1	0.571192
1978	C1qtnf5	0.920458	0.0269308	0.0255718	0.0262915	0.000748178	0.796161	0.203839	1.1376	NA	NA	NA	NA	NA	1.1376	NA	NA	NA	NA	NA	1	0.920458	1	0.796161
1979	C1qtnf6	0.921524	0.0262208	0.0255979	0.0259292	0.000728356	0.93168	0.0683201	-5.16993	NA	NA	NA	NA	NA	-5.16993	NA	NA	NA	NA	NA	1	0.921524	1	0.93168
1980	C1qtnf7	0.912906	0.025364	0.0325371	0.0282891	0.000904004	0.823074	0.176926	-0.463931	NA	NA	NA	NA	NA	-0.463931	NA	NA	NA	NA	NA	1	0.912906	1	0.823074
1981	C1ra	0.815634	0.107222	0.0228791	0.051257	0.00300767	0.0399805	0.96002	6.47564	NA	NA	NA	NA	NA	6.67372	NA	NA	NA	NA	NA	1	0.815634	2	0.96002
1982	C1rl	0.530648	0.0252383	0.303803	0.125861	0.0144493	0.727089	0.272911	5.4896	NA	NA	NA	NA	NA	5.4896	NA	NA	NA	NA	NA	1	0.530648	1	0.727089
1983	C1s1	0.706856	0.128405	0.0303995	0.128817	0.00552228	1.47e-11	1	6.86451	NA	NA	NA	NA	NA	7.30025	NA	NA	NA	NA	NA	1	0.706856	2	1
1984	C2	0.819424	0.0454746	0.0752379	0.0556884	0.00417539	9.69e-08	1	5.30293	NA	NA	NA	NA	NA	5.79399	NA	NA	NA	NA	NA	1	0.819424	2	1
1985	C230035I16Rik	0.918036	0.0286695	0.0260905	0.0263895	0.000814787	0.875939	0.124061	-3.17515	NA	NA	NA	NA	NA	-3.17515	NA	NA	NA	NA	NA	1	0.918036	1	0.875939
1986	C230072F16Rik	0.916276	0.0268619	0.0278513	0.0281942	0.000816499	0.738333	0.261667	-0.406821	NA	NA	NA	NA	NA	-0.406821	NA	NA	NA	NA	NA	1	0.916276	1	0.738333
1987	C230091D08Rik	0.907761	0.0284936	0.0295621	0.0332557	0.000927921	0.8571	0.1429	2.09924	NA	NA	NA	NA	NA	2.09924	NA	NA	NA	NA	NA	1	0.907761	1	0.8571
1988	C2cd2	0.769734	0.0377924	0.0912148	0.0967808	0.00447847	0.000807818	0.999192	5.08449	NA	NA	NA	NA	NA	4.67804	NA	NA	NA	NA	NA	1	0.769734	2	0.999192
1989	C2cd2l	0.733462	0.0512813	0.0795197	0.130178	0.00555976	0.736459	0.263541	3.01226	NA	NA	NA	NA	NA	3.01226	NA	NA	NA	NA	NA	1	0.733462	1	0.736459
1990	C2cd3	0.913666	0.0282661	0.0272864	0.0299376	0.000844158	0.84217	0.15783	0.831782	NA	NA	NA	NA	NA	0.831782	NA	NA	NA	NA	NA	1	0.913666	1	0.84217
1991	C2cd4b	0.920118	0.0271565	0.0255588	0.0264124	0.000754349	0.903987	0.0960134	-4.17517	NA	NA	NA	NA	NA	-4.17517	NA	NA	NA	NA	NA	1	0.920118	1	0.903987
1992	C2cd4d	0.901175	0.0281544	0.0355323	0.0340284	0.0011101	0.468777	0.531223	1.58439	NA	NA	NA	NA	NA	0.923312	NA	NA	NA	NA	NA	1	0.901175	2	0.531223
1993	C2cd5	0.899628	0.0368486	0.0359299	0.026122	0.00147168	0.839485	0.160515	0.417492	NA	NA	NA	NA	NA	0.417492	NA	NA	NA	NA	NA	1	0.899628	1	0.839485
1994	C3	0.702922	0.0301318	0.129317	0.132085	0.00554339	1.2e-13	1	10.8902	NA	NA	NA	NA	NA	10.2026	NA	NA	NA	NA	NA	1	0.702922	2	1
1995	C330006A16Rik	0.808053	0.0256415	0.103506	0.0595151	0.0032845	0.153094	0.846906	5.21742	NA	NA	NA	NA	NA	4.98031	NA	NA	NA	NA	NA	1	0.808053	2	0.846906
1996	C330007P06Rik	0.917585	0.0260054	0.0282626	0.0273461	0.000800994	0.767657	0.232343	3.78346	NA	NA	NA	NA	NA	3.78346	NA	NA	NA	NA	NA	1	0.917585	1	0.767657
1997	C330013E15Rik	0.880415	0.0271241	0.0536088	0.0372001	0.0016516	0.853968	0.146032	1.11849	NA	NA	NA	NA	NA	1.11849	NA	NA	NA	NA	NA	1	0.880415	1	0.853968
1998	C330013J21Rik	0.26188	0.0112983	0.515175	0.18942	0.0222261	0.850821	0.149179	3.24654	NA	NA	NA	NA	NA	3.24654	-0.554789	-0.268418	1.23262	0.189836	13.7212	3	0.515175	1	0.850821
1999	C330018D20Rik	0.908801	0.0283592	0.0327634	0.0290541	0.00102239	0.829254	0.170746	2.10887	NA	NA	NA	NA	NA	2.10887	NA	NA	NA	NA	NA	1	0.908801	1	0.829254
[truncated: 11,771 more rows]

## Sheet: Muscle
	Row.names	Model1	Model2	Model3	Model4	Model5	Mean_Model1	Mean_Model2	mean_KO_ZT	a_KO_ZT	b_KO_ZT	amp_KO_ZT	relamp_KO_ZT	phase_KO_ZT	mean_WT_ZT	a_WT_ZT	b_WT_ZT	amp_WT_ZT	relamp_WT_ZT	phase_WT_ZT	chosen_model	chosen_model_BICW	chosen_model_mean	chosen_model_mean_BICW
1	0610007P14Rik	0.911819	0.0301999	0.0263725	0.0307355	0.000873469	0.855578	0.144422	0.190495	NA	NA	NA	NA	NA	0.190495	NA	NA	NA	NA	NA	1	0.911819	1	0.855578
2	0610009B22Rik	0.913685	0.0261545	0.0313013	0.0279631	0.00089601	0.100799	0.899201	4.42938	NA	NA	NA	NA	NA	4.10764	NA	NA	NA	NA	NA	1	0.913685	2	0.899201
3	0610009L18Rik	0.907495	0.0256727	0.0342681	0.031595	0.00096943	8.7749e-06	0.999991	3.34481	NA	NA	NA	NA	NA	4.06514	NA	NA	NA	NA	NA	1	0.907495	2	0.999991
4	0610009O20Rik	0.914198	0.0302004	0.0264671	0.0282598	0.000874338	0.778963	0.221037	4.37707	NA	NA	NA	NA	NA	4.37707	NA	NA	NA	NA	NA	1	0.914198	1	0.778963
5	0610010B08Rik	0.906304	0.0267143	0.0329669	0.0330427	0.000971734	0.833574	0.166426	1.26097	NA	NA	NA	NA	NA	1.26097	NA	NA	NA	NA	NA	1	0.906304	1	0.833574
6	0610010F05Rik	0.919897	0.0267596	0.0258161	0.0267759	0.000750983	0.854323	0.145677	2.05312	NA	NA	NA	NA	NA	2.05312	NA	NA	NA	NA	NA	1	0.919897	1	0.854323
7	0610010K14Rik	0.918154	0.0275803	0.0271708	0.0262786	0.000816179	0.829864	0.170136	2.78229	NA	NA	NA	NA	NA	2.78229	NA	NA	NA	NA	NA	1	0.918154	1	0.829864
8	0610011F06Rik	0.901914	0.0382835	0.0258353	0.0328701	0.00109663	0.812157	0.187843	3.80631	NA	NA	NA	NA	NA	3.80631	NA	NA	NA	NA	NA	1	0.901914	1	0.812157
9	0610012G03Rik	0.914582	0.0263238	0.0290538	0.0292044	0.000836237	0.857043	0.142957	3.92716	NA	NA	NA	NA	NA	3.92716	NA	NA	NA	NA	NA	1	0.914582	1	0.857043
10	0610030E20Rik	0.911753	0.0262003	0.0306065	0.030561	0.000879514	0.786856	0.213144	0.690656	NA	NA	NA	NA	NA	0.690656	NA	NA	NA	NA	NA	1	0.911753	1	0.786856
11	0610037L13Rik	0.916517	0.0301497	0.0259376	0.0265427	0.000853243	0.833702	0.166298	2.99533	NA	NA	NA	NA	NA	2.99533	NA	NA	NA	NA	NA	1	0.916517	1	0.833702
12	0610038B21Rik	0.827016	0.0253876	0.0868147	0.0581169	0.00266503	0.804809	0.195191	0.766067	NA	NA	NA	NA	NA	0.766067	NA	NA	NA	NA	NA	1	0.827016	1	0.804809
13	0610039H22Rik	0.92159	0.0261907	0.0255998	0.0258921	0.00072752	0.903051	0.0969485	-4.14188	NA	NA	NA	NA	NA	-4.14188	NA	NA	NA	NA	NA	1	0.92159	1	0.903051
14	0610039K10Rik	0.903996	0.0296793	0.0302227	0.0351097	0.000992248	0.862242	0.137758	-1.99427	NA	NA	NA	NA	NA	-1.99427	NA	NA	NA	NA	NA	1	0.903996	1	0.862242
15	0610040B10Rik	0.895144	0.0382251	0.0269457	0.0385342	0.00115065	0.856886	0.143114	1.79885	NA	NA	NA	NA	NA	1.79885	NA	NA	NA	NA	NA	1	0.895144	1	0.856886
16	0610040J01Rik	0.904365	0.0265328	0.038253	0.0297267	0.00112229	0.0321753	0.967825	0.0848373	NA	NA	NA	NA	NA	1.35535	NA	NA	NA	NA	NA	1	0.904365	2	0.967825
17	0610043K17Rik	0.904706	0.0359315	0.0296822	0.0285014	0.00117886	0.677117	0.322883	-0.923988	NA	NA	NA	NA	NA	-0.923988	NA	NA	NA	NA	NA	1	0.904706	1	0.677117
18	1110001J03Rik	0.617062	0.0848035	0.0566423	0.233708	0.00778441	2.03484e-06	0.999998	6.90698	NA	NA	NA	NA	NA	6.63571	NA	NA	NA	NA	NA	1	0.617062	2	0.999998
19	1110002L01Rik	0.915289	0.0281864	0.0298821	0.0257221	0.000920221	0.847603	0.152397	1.29416	NA	NA	NA	NA	NA	1.29416	NA	NA	NA	NA	NA	1	0.915289	1	0.847603
20	1110004E09Rik	0.918738	0.0266159	0.0274378	0.0264133	0.000794872	0.852085	0.147915	3.35302	NA	NA	NA	NA	NA	3.35302	NA	NA	NA	NA	NA	1	0.918738	1	0.852085
21	1110004F10Rik	0.916535	0.0272977	0.0267571	0.028613	0.00079692	0.737992	0.262008	4.14918	NA	NA	NA	NA	NA	4.14918	NA	NA	NA	NA	NA	1	0.916535	1	0.737992
22	1110007C09Rik	0.751726	0.0699506	0.0433372	0.130954	0.00403268	0.0414046	0.958595	4.71334	NA	NA	NA	NA	NA	5.00645	NA	NA	NA	NA	NA	1	0.751726	2	0.958595
23	1110008F13Rik	0.903002	0.033318	0.0273882	0.0352815	0.00101054	0.85563	0.14437	2.74769	NA	NA	NA	NA	NA	2.74769	NA	NA	NA	NA	NA	1	0.903002	1	0.85563
24	1110008L16Rik	0.919239	0.0261174	0.0266825	0.0272026	0.000758101	0.847419	0.152581	1.5341	NA	NA	NA	NA	NA	1.5341	NA	NA	NA	NA	NA	1	0.919239	1	0.847419
25	1110008P14Rik	0.917314	0.0266161	0.0275521	0.0277183	0.000799432	1.49979e-10	1	4.76487	NA	NA	NA	NA	NA	3.99143	NA	NA	NA	NA	NA	1	0.917314	2	1
26	1110012L19Rik	0.910331	0.0304759	0.0283627	0.0298809	0.00094952	0.0107732	0.989227	3.79704	NA	NA	NA	NA	NA	3.27447	NA	NA	NA	NA	NA	1	0.910331	2	0.989227
27	1110019D14Rik	0.914027	0.0291708	0.0267966	0.0291502	0.000855201	0.759644	0.240356	0.359456	NA	NA	NA	NA	NA	0.359456	NA	NA	NA	NA	NA	1	0.914027	1	0.759644
28	1110020A21Rik	0.918266	0.0269384	0.02727	0.0267252	0.000799994	0.461242	0.538758	2.06553	NA	NA	NA	NA	NA	1.532	NA	NA	NA	NA	NA	1	0.918266	2	0.538758
29	1110032A03Rik	0.920387	0.0270678	0.0255987	0.026194	0.000752837	0.748763	0.251237	1.57478	NA	NA	NA	NA	NA	1.57478	NA	NA	NA	NA	NA	1	0.920387	1	0.748763
30	1110034G24Rik	0.918437	0.0260452	0.0277196	0.0270121	0.000786077	0.856503	0.143497	0.899887	NA	NA	NA	NA	NA	0.899887	NA	NA	NA	NA	NA	1	0.918437	1	0.856503
31	1110037F02Rik	0.920707	0.026659	0.0256048	0.0262882	0.000741386	0.857122	0.142878	1.5884	NA	NA	NA	NA	NA	1.5884	NA	NA	NA	NA	NA	1	0.920707	1	0.857122
32	1110038B12Rik	0.904997	0.0322022	0.0276868	0.0341283	0.00098517	0.531261	0.468739	2.54684	NA	NA	NA	NA	NA	2.54684	NA	NA	NA	NA	NA	1	0.904997	1	0.531261
33	1110038F14Rik	0.920632	0.0260529	0.0260449	0.0265329	0.000737043	0.836006	0.163994	2.5409	NA	NA	NA	NA	NA	2.5409	NA	NA	NA	NA	NA	1	0.920632	1	0.836006
34	1110046J04Rik	0.910473	0.0324142	0.02635	0.0298247	0.000938101	0.741057	0.258943	0.0829375	NA	NA	NA	NA	NA	0.0829375	NA	NA	NA	NA	NA	1	0.910473	1	0.741057
35	1110051M20Rik	0.921395	0.0256757	0.0261019	0.0260999	0.000727359	0.844915	0.155085	2.54106	NA	NA	NA	NA	NA	2.54106	NA	NA	NA	NA	NA	1	0.921395	1	0.844915
36	1110058D11Rik	0.921576	0.0255994	0.0261825	0.0259148	0.000727293	0.931556	0.0684442	-5.161	NA	NA	NA	NA	NA	-5.161	NA	NA	NA	NA	NA	1	0.921576	1	0.931556
37	1110059E24Rik	0.920497	0.0260054	0.0264529	0.026297	0.000747333	0.825262	0.174738	1.85673	NA	NA	NA	NA	NA	1.85673	NA	NA	NA	NA	NA	1	0.920497	1	0.825262
38	1110059G10Rik	0.920802	0.0266881	0.0255876	0.0261807	0.00074162	0.85543	0.14457	0.0436437	NA	NA	NA	NA	NA	0.0436437	NA	NA	NA	NA	NA	1	0.920802	1	0.85543
39	1110065P20Rik	0.914284	0.0286524	0.0283021	0.0278741	0.000886949	0.723439	0.276561	2.96855	NA	NA	NA	NA	NA	2.96855	NA	NA	NA	NA	NA	1	0.914284	1	0.723439
40	1190002F15Rik	0.921543	0.0262147	0.0255985	0.0259153	0.000728187	0.931677	0.0683227	-5.16993	NA	NA	NA	NA	NA	-5.16993	NA	NA	NA	NA	NA	1	0.921543	1	0.931677
41	1190002N15Rik	0.914208	0.0264438	0.0289325	0.0295787	0.000836883	0.857132	0.142868	0.22517	NA	NA	NA	NA	NA	0.22517	NA	NA	NA	NA	NA	1	0.914208	1	0.857132
42	1190003K10Rik	0.91947	0.0255409	0.0275869	0.0266358	0.000766302	0.903862	0.0961382	-4.16909	NA	NA	NA	NA	NA	-4.16909	NA	NA	NA	NA	NA	1	0.91947	1	0.903862
43	1190005I06Rik	0.919323	0.0260968	0.0271816	0.0266274	0.000771605	0.877633	0.122367	-3.15421	NA	NA	NA	NA	NA	-3.15421	NA	NA	NA	NA	NA	1	0.919323	1	0.877633
44	1190007I07Rik	0.868315	0.0257887	0.0594812	0.0446482	0.00176657	0.844103	0.155897	3.90599	NA	NA	NA	NA	NA	3.90599	NA	NA	NA	NA	NA	1	0.868315	1	0.844103
45	1200014J11Rik	0.916001	0.0290612	0.0264756	0.0276218	0.000839968	0.855626	0.144374	0.258456	NA	NA	NA	NA	NA	0.258456	NA	NA	NA	NA	NA	1	0.916001	1	0.855626
46	1300002E11Rik	0.918929	0.026232	0.0276576	0.0263914	0.000789522	0.846577	0.153423	1.15403	NA	NA	NA	NA	NA	1.15403	NA	NA	NA	NA	NA	1	0.918929	1	0.846577
47	1500004A13Rik	0.917545	0.0272112	0.026697	0.0277547	0.000791741	0.850196	0.149804	-0.259256	NA	NA	NA	NA	NA	-0.259256	NA	NA	NA	NA	NA	1	0.917545	1	0.850196
48	1500009L16Rik	0.919734	0.0261484	0.0275664	0.0257671	0.000783723	0.888282	0.111718	-3.57411	NA	NA	NA	NA	NA	-3.57411	NA	NA	NA	NA	NA	1	0.919734	1	0.888282
49	1500011B03Rik	0.920229	0.0271772	0.0255715	0.026267	0.000755206	0.85097	0.14903	-0.0776949	NA	NA	NA	NA	NA	-0.0776949	NA	NA	NA	NA	NA	1	0.920229	1	0.85097
50	1500011K16Rik	0.904861	0.0376756	0.0251364	0.0312802	0.0010466	0.00101797	0.998982	6.1967	NA	NA	NA	NA	NA	5.93876	NA	NA	NA	NA	NA	1	0.904861	2	0.998982
51	1500012F01Rik	0.916728	0.0274654	0.0287351	0.026211	0.000860909	0.00188655	0.998113	2.71935	NA	NA	NA	NA	NA	3.41652	NA	NA	NA	NA	NA	1	0.916728	2	0.998113
52	1500015A07Rik	0.920518	0.0255773	0.0268927	0.0262649	0.000747233	0.855343	0.144657	-0.0360668	NA	NA	NA	NA	NA	-0.0360668	NA	NA	NA	NA	NA	1	0.920518	1	0.855343
53	1500015O10Rik	0.890024	0.0278485	0.0483747	0.0322395	0.00151363	0.249618	0.750382	2.57984	NA	NA	NA	NA	NA	1.82946	NA	NA	NA	NA	NA	1	0.890024	2	0.750382
54	1500017E21Rik	0.91837	0.0272191	0.0278293	0.0257572	0.000824818	0.0460986	0.953901	2.02667	NA	NA	NA	NA	NA	1.1168	NA	NA	NA	NA	NA	1	0.91837	2	0.953901
55	1500026H17Rik	0.921709	0.0256031	0.0261008	0.0258621	0.000725024	0.883856	0.116144	-3.57909	NA	NA	NA	NA	NA	-3.57909	NA	NA	NA	NA	NA	1	0.921709	1	0.883856
56	1600002H07Rik	0.920449	0.0255737	0.0268679	0.026363	0.000746497	0.83909	0.16091	-0.412088	NA	NA	NA	NA	NA	-0.412088	NA	NA	NA	NA	NA	1	0.920449	1	0.83909
57	1600002K03Rik	0.918896	0.026321	0.0268106	0.0272041	0.000767968	0.854856	0.145144	2.3021	NA	NA	NA	NA	NA	2.3021	NA	NA	NA	NA	NA	1	0.918896	1	0.854856
58	1600012H06Rik	0.904933	0.0263209	0.0343252	0.0334227	0.000998383	0.839631	0.160369	1.31058	NA	NA	NA	NA	NA	1.31058	NA	NA	NA	NA	NA	1	0.904933	1	0.839631
59	1600014C10Rik	0.92028	0.0267558	0.0266233	0.0255672	0.000774034	0.842219	0.157781	2.65458	NA	NA	NA	NA	NA	2.65458	NA	NA	NA	NA	NA	1	0.92028	1	0.842219
60	1600020E01Rik	0.907712	0.0260718	0.0331296	0.0321355	0.000951568	0.833741	0.166259	2.41098	NA	NA	NA	NA	NA	2.41098	NA	NA	NA	NA	NA	1	0.907712	1	0.833741
61	1700001K19Rik	0.921086	0.0261737	0.0261253	0.0258725	0.00074238	0.889156	0.110844	-3.60443	NA	NA	NA	NA	NA	-3.60443	NA	NA	NA	NA	NA	1	0.921086	1	0.889156
62	1700001O22Rik	0.893983	0.0372379	0.04051	0.0265818	0.0016874	0.0055781	0.994422	-0.0750527	NA	NA	NA	NA	NA	1.44679	NA	NA	NA	NA	NA	1	0.893983	2	0.994422
63	1700007L15Rik	0.920827	0.0266277	0.0255883	0.0262171	0.00073994	0.855428	0.144572	0.0439097	NA	NA	NA	NA	NA	0.0439097	NA	NA	NA	NA	NA	1	0.920827	1	0.855428
64	1700008J07Rik	0.920812	0.0255798	0.0265452	0.0263255	0.000737416	0.0621648	0.937835	-2.11505	NA	NA	NA	NA	NA	-0.169171	NA	NA	NA	NA	NA	1	0.920812	2	0.937835
65	1700011I03Rik	0.921545	0.0255985	0.0262177	0.0259109	0.000728271	0.932103	0.0678966	-5.19376	NA	NA	NA	NA	NA	-5.19376	NA	NA	NA	NA	NA	1	0.921545	1	0.932103
66	1700012D01Rik	0.914453	0.0292106	0.0271754	0.0282928	0.00086807	0.753157	0.246843	-0.119958	NA	NA	NA	NA	NA	-0.119958	NA	NA	NA	NA	NA	1	0.914453	1	0.753157
67	1700012D14Rik	0.913996	0.0268855	0.030048	0.0281869	0.000883871	0.85018	0.14982	-0.0786429	NA	NA	NA	NA	NA	-0.0786429	NA	NA	NA	NA	NA	1	0.913996	1	0.85018
68	1700012D16Rik	0.919709	0.0274238	0.0255475	0.0265581	0.000761772	0.8844	0.1156	-3.59925	NA	NA	NA	NA	NA	-3.59925	NA	NA	NA	NA	NA	1	0.919709	1	0.8844
69	1700016C15Rik	0.921743	0.0260774	0.025604	0.0258508	0.000724373	0.883984	0.116016	-3.58658	NA	NA	NA	NA	NA	-3.58658	NA	NA	NA	NA	NA	1	0.921743	1	0.883984
70	1700017B05Rik	0.903278	0.0368112	0.0332354	0.0253214	0.00135444	0.860354	0.139646	-2.16139	NA	NA	NA	NA	NA	-2.16139	NA	NA	NA	NA	NA	1	0.903278	1	0.860354
71	1700018L02Rik	0.894383	0.0452106	0.0312607	0.0275656	0.00158021	0.847756	0.152244	-0.580558	NA	NA	NA	NA	NA	-0.580558	NA	NA	NA	NA	NA	1	0.894383	1	0.847756
72	1700019D03Rik	0.916166	0.0292042	0.0260837	0.0277149	0.000831459	0.847294	0.152706	-2.17123	NA	NA	NA	NA	NA	-2.17123	NA	NA	NA	NA	NA	1	0.916166	1	0.847294
73	1700020D05Rik	0.906256	0.0265809	0.0325394	0.0336694	0.000954394	0.821	0.179	-2.16393	NA	NA	NA	NA	NA	-2.16393	NA	NA	NA	NA	NA	1	0.906256	1	0.821
74	1700020I14Rik	0.895918	0.0251923	0.0428955	0.0347885	0.00120618	0.710813	0.289187	6.63685	NA	NA	NA	NA	NA	6.63685	NA	NA	NA	NA	NA	1	0.895918	1	0.710813
75	1700020L24Rik	0.921292	0.0261672	0.0262058	0.025591	0.000744317	0.889116	0.110884	-3.6041	NA	NA	NA	NA	NA	-3.6041	NA	NA	NA	NA	NA	1	0.921292	1	0.889116
76	1700021F05Rik	0.888055	0.0441945	0.0261448	0.0403041	0.00130111	0.855355	0.144645	4.95095	NA	NA	NA	NA	NA	4.95095	NA	NA	NA	NA	NA	1	0.888055	1	0.855355
77	1700021K19Rik	0.899159	0.0253797	0.04405	0.0301678	0.00124336	0.844617	0.155383	2.38923	NA	NA	NA	NA	NA	2.38923	NA	NA	NA	NA	NA	1	0.899159	1	0.844617
78	1700022I11Rik	0.921594	0.0261724	0.0255999	0.0259066	0.000727011	0.932674	0.0673259	-5.23016	NA	NA	NA	NA	NA	-5.23016	NA	NA	NA	NA	NA	1	0.921594	1	0.932674
79	1700025G04Rik	0.919113	0.0262787	0.0277258	0.0260903	0.000792717	0.00651308	0.993487	2.40679	NA	NA	NA	NA	NA	3.1169	NA	NA	NA	NA	NA	1	0.919113	2	0.993487
80	1700027J07Rik	0.921574	0.0261876	0.0255993	0.0259112	0.000727434	0.931677	0.0683227	-5.16993	NA	NA	NA	NA	NA	-5.16993	NA	NA	NA	NA	NA	1	0.921574	1	0.931677
81	1700029I15Rik	0.921628	0.0256008	0.0261523	0.0258923	0.000726453	0.90379	0.0962102	-4.16643	NA	NA	NA	NA	NA	-4.16643	NA	NA	NA	NA	NA	1	0.921628	1	0.90379
82	1700029J07Rik	0.920692	0.0260607	0.0265691	0.0259265	0.000752052	0.845364	0.154636	-2.36147	NA	NA	NA	NA	NA	-2.36147	NA	NA	NA	NA	NA	1	0.920692	1	0.845364
83	1700030K09Rik	0.922403	0.0256297	0.0256321	0.0256228	0.000712207	0.857136	0.142864	0.00450286	NA	NA	NA	NA	NA	0.00450286	NA	NA	NA	NA	NA	1	0.922403	1	0.857136
84	1700030L20Rik	0.905444	0.0333004	0.0266046	0.0336724	0.000978465	0.85112	0.14888	0.154403	NA	NA	NA	NA	NA	0.154403	NA	NA	NA	NA	NA	1	0.905444	1	0.85112
85	1700034P13Rik	0.922403	0.0256297	0.0256321	0.0256228	0.000712207	0.857136	0.142864	0.00450286	NA	NA	NA	NA	NA	0.00450286	NA	NA	NA	NA	NA	1	0.922403	1	0.857136
86	1700037C18Rik	0.922403	0.0256297	0.0256321	0.0256228	0.000712207	0.857136	0.142864	0.00450286	NA	NA	NA	NA	NA	0.00450286	NA	NA	NA	NA	NA	1	0.922403	1	0.857136
87	1700037H04Rik	0.918315	0.025958	0.0279572	0.0269791	0.000790264	0.823674	0.176326	0.922643	NA	NA	NA	NA	NA	0.922643	NA	NA	NA	NA	NA	1	0.918315	1	0.823674
88	1700047I17Rik2	0.915203	0.0312223	0.0260316	0.0266553	0.000888075	0.857116	0.142884	0.637802	NA	NA	NA	NA	NA	0.637802	NA	NA	NA	NA	NA	1	0.915203	1	0.857116
89	1700048M11Rik	0.921599	0.0261737	0.0256	0.0258998	0.000727048	0.903213	0.0967867	-4.1479	NA	NA	NA	NA	NA	-4.1479	NA	NA	NA	NA	NA	1	0.921599	1	0.903213
90	1700049G17Rik	0.922403	0.0256297	0.0256321	0.0256228	0.000712207	0.857136	0.142864	0.00450286	NA	NA	NA	NA	NA	0.00450286	NA	NA	NA	NA	NA	1	0.922403	1	0.857136
91	1700052K11Rik	0.920729	0.0255832	0.0267277	0.0262173	0.000742651	0.855848	0.144152	0.0432932	NA	NA	NA	NA	NA	0.0432932	NA	NA	NA	NA	NA	1	0.920729	1	0.855848
92	1700066M21Rik	0.922403	0.0256297	0.0256321	0.0256228	0.000712207	0.857136	0.142864	0.00450286	NA	NA	NA	NA	NA	0.00450286	NA	NA	NA	NA	NA	1	0.922403	1	0.857136
93	1700071M16Rik	0.893269	0.0254175	0.0484111	0.0315246	0.00137751	0.031391	0.968609	1.36058	NA	NA	NA	NA	NA	0.0796704	NA	NA	NA	NA	NA	1	0.893269	2	0.968609
94	1700084E18Rik	0.918987	0.0270791	0.0267967	0.0263476	0.000789597	0.855458	0.144542	-0.307462	NA	NA	NA	NA	NA	-0.307462	NA	NA	NA	NA	NA	1	0.918987	1	0.855458
95	1700084J12Rik	0.921574	0.0255993	0.0261885	0.0259104	0.000727459	0.931706	0.0682941	-5.16993	NA	NA	NA	NA	NA	-5.16993	NA	NA	NA	NA	NA	1	0.921574	1	0.931706
96	1700086O06Rik	0.885102	0.0446772	0.0273501	0.04149	0.00138054	0.770876	0.229124	-1.26459	NA	NA	NA	NA	NA	-1.26459	NA	NA	NA	NA	NA	1	0.885102	1	0.770876
97	1700088E04Rik	0.920991	0.0265077	0.0255929	0.026172	0.000736608	0.843311	0.156689	0.118125	NA	NA	NA	NA	NA	0.118125	NA	NA	NA	NA	NA	1	0.920991	1	0.843311
98	1700094D03Rik	0.895075	0.042208	0.0263161	0.0351596	0.00124096	0.491764	0.508236	-1.95475	NA	NA	NA	NA	NA	-0.584091	NA	NA	NA	NA	NA	1	0.895075	2	0.508236
99	1700094J05Rik	0.911119	0.0343763	0.0253179	0.0282318	0.000955237	0.612606	0.387394	-0.413199	NA	NA	NA	NA	NA	-0.413199	NA	NA	NA	NA	NA	1	0.911119	1	0.612606
100	1700095B10Rik	0.907537	0.0288754	0.0328737	0.0296677	0.00104595	0.857133	0.142867	0.476273	NA	NA	NA	NA	NA	0.476273	NA	NA	NA	NA	NA	1	0.907537	1	0.857133
101	1700095J12Rik	0.89815	0.0260159	0.0390529	0.0356504	0.00113121	0.841016	0.158984	-0.120205	NA	NA	NA	NA	NA	-0.120205	NA	NA	NA	NA	NA	1	0.89815	1	0.841016
102	1700096K18Rik	0.920827	0.0266277	0.0255883	0.0262171	0.00073994	0.855428	0.144572	0.0439097	NA	NA	NA	NA	NA	0.0439097	NA	NA	NA	NA	NA	1	0.920827	1	0.855428
103	1700099I09Rik	0.920406	0.0260115	0.0261967	0.0266454	0.00074034	0.875925	0.124075	-3.17358	NA	NA	NA	NA	NA	-3.17358	NA	NA	NA	NA	NA	1	0.920406	1	0.875925
104	1700102H20Rik	0.913326	0.0321757	0.0281375	0.0253691	0.000991261	0.787593	0.212407	-1.84958	NA	NA	NA	NA	NA	-1.84958	NA	NA	NA	NA	NA	1	0.913326	1	0.787593
105	1700108J01Rik	0.920967	0.0261703	0.026209	0.0259093	0.000744758	0.905719	0.0942814	-4.16054	NA	NA	NA	NA	NA	-4.16054	NA	NA	NA	NA	NA	1	0.920967	1	0.905719
106	1700109H08Rik	0.897391	0.0385813	0.0263238	0.0365719	0.00113173	0.857136	0.142864	-0.260353	NA	NA	NA	NA	NA	-0.260353	NA	NA	NA	NA	NA	1	0.897391	1	0.857136
107	1700109K24Rik	0.900702	0.0388901	0.0308268	0.0282505	0.00133102	0.855043	0.144957	-0.307656	NA	NA	NA	NA	NA	-0.307656	NA	NA	NA	NA	NA	1	0.900702	1	0.855043
108	1700112E06Rik	0.909024	0.0350777	0.0252624	0.0296613	0.000974834	0.851968	0.148032	0.15522	NA	NA	NA	NA	NA	0.15522	NA	NA	NA	NA	NA	1	0.909024	1	0.851968
109	1700112J16Rik	0.921579	0.0255994	0.0261828	0.0259113	0.000727301	0.932219	0.0677811	-5.20074	NA	NA	NA	NA	NA	-5.20074	NA	NA	NA	NA	NA	1	0.921579	1	0.932219
110	1700113A16Rik	0.911309	0.030206	0.0272634	0.0303179	0.000903665	0.833561	0.166439	2.0616	NA	NA	NA	NA	NA	2.0616	NA	NA	NA	NA	NA	1	0.911309	1	0.833561
111	1700113H08Rik	0.874573	0.033813	0.0542729	0.035243	0.00209832	0.807676	0.192324	-1.35957	NA	NA	NA	NA	NA	-1.35957	NA	NA	NA	NA	NA	1	0.874573	1	0.807676
112	1700120C14Rik	0.897377	0.0304775	0.0321429	0.0389109	0.00109167	0.291159	0.708841	3.35261	NA	NA	NA	NA	NA	3.69575	NA	NA	NA	NA	NA	1	0.897377	2	0.708841
113	1700120K04Rik	0.918533	0.0271505	0.0260756	0.0274704	0.000770756	0.877844	0.122156	-3.16184	NA	NA	NA	NA	NA	-3.16184	NA	NA	NA	NA	NA	1	0.918533	1	0.877844
114	1700123M08Rik	0.904002	0.0263156	0.0391083	0.0294357	0.00113845	0.854629	0.145371	1.61581	NA	NA	NA	NA	NA	1.61581	NA	NA	NA	NA	NA	1	0.904002	1	0.854629
115	1700123O20Rik	0.917258	0.0259036	0.0295414	0.0264625	0.000834254	0.840335	0.159665	1.37242	NA	NA	NA	NA	NA	1.37242	NA	NA	NA	NA	NA	1	0.917258	1	0.840335
116	1810009A15Rik	0.882193	0.0265063	0.058293	0.0312562	0.00175147	0.77447	0.22553	3.43713	NA	NA	NA	NA	NA	3.43713	NA	NA	NA	NA	NA	1	0.882193	1	0.77447
117	1810010H24Rik	0.919563	0.0271505	0.0259981	0.0265207	0.000767607	0.870079	0.129921	-2.84405	NA	NA	NA	NA	NA	-2.84405	NA	NA	NA	NA	NA	1	0.919563	1	0.870079
118	1810011O10Rik	0.833747	0.0529166	0.0407656	0.0699836	0.00258733	0.837645	0.162355	2.92671	NA	NA	NA	NA	NA	2.92671	NA	NA	NA	NA	NA	1	0.833747	1	0.837645
119	1810012K16Rik	0.921521	0.0255978	0.0262335	0.0259184	0.00072871	0.931419	0.0685807	-5.15291	NA	NA	NA	NA	NA	-5.15291	NA	NA	NA	NA	NA	1	0.921521	1	0.931419
120	1810013A23Rik	0.921559	0.0255989	0.0261966	0.0259183	0.000727683	0.931589	0.0684114	-5.16295	NA	NA	NA	NA	NA	-5.16295	NA	NA	NA	NA	NA	1	0.921559	1	0.931589
121	1810013L24Rik	0.892323	0.0254369	0.0481957	0.0326704	0.00137388	0.614145	0.385855	2.97793	NA	NA	NA	NA	NA	2.97793	NA	NA	NA	NA	NA	1	0.892323	1	0.614145
122	1810014B01Rik	0.920862	0.0265844	0.025601	0.0262135	0.000739075	0.854597	0.145403	2.94742	NA	NA	NA	NA	NA	2.94742	NA	NA	NA	NA	NA	1	0.920862	1	0.854597
123	1810021B22Rik	0.896722	0.0459318	0.024918	0.0311523	0.00127635	0.740041	0.259959	-0.309228	NA	NA	NA	NA	NA	-0.309228	NA	NA	NA	NA	NA	1	0.896722	1	0.740041
124	1810022K09Rik	0.552176	0.0347684	0.159648	0.243355	0.0100524	4.94107e-05	0.999951	5.78821	NA	NA	NA	NA	NA	5.43699	NA	NA	NA	NA	NA	1	0.552176	2	0.999951
125	1810026B05Rik	0.90995	0.0292616	0.0304148	0.0293959	0.00097806	0.851471	0.148529	1.17271	NA	NA	NA	NA	NA	1.17271	NA	NA	NA	NA	NA	1	0.90995	1	0.851471
126	1810026J23Rik	0.913	0.0262764	0.0312123	0.0286127	0.000898299	0.83928	0.16072	3.54847	NA	NA	NA	NA	NA	3.54847	NA	NA	NA	NA	NA	1	0.913	1	0.83928
127	1810030O07Rik	0.921164	0.0264807	0.0258439	0.0257684	0.000742936	0.820049	0.179951	1.64118	NA	NA	NA	NA	NA	1.64118	NA	NA	NA	NA	NA	1	0.921164	1	0.820049
128	1810032O08Rik	0.916164	0.0264755	0.02796	0.028593	0.000807993	0.8469	0.1531	0.560205	NA	NA	NA	NA	NA	0.560205	NA	NA	NA	NA	NA	1	0.916164	1	0.8469
129	1810034E14Rik	0.885778	0.0330476	0.0422562	0.0373418	0.00157654	0.819068	0.180932	-1.59104	NA	NA	NA	NA	NA	-1.59104	NA	NA	NA	NA	NA	1	0.885778	1	0.819068
130	1810037I17Rik	0.897703	0.0428478	0.0249386	0.0333206	0.00119033	0.715087	0.284913	3.72657	NA	NA	NA	NA	NA	3.72657	NA	NA	NA	NA	NA	1	0.897703	1	0.715087
131	1810041H14Rik	0.916773	0.0289228	0.0268803	0.0265761	0.00084803	0.668341	0.331659	-1.07247	NA	NA	NA	NA	NA	-1.07247	NA	NA	NA	NA	NA	1	0.916773	1	0.668341
132	1810041L15Rik	0.921545	0.0255985	0.0262177	0.0259109	0.000728271	0.932103	0.0678966	-5.19376	NA	NA	NA	NA	NA	-5.19376	NA	NA	NA	NA	NA	1	0.921545	1	0.932103
133	1810043G02Rik	0.90756	0.0280405	0.0327169	0.0306721	0.00101084	0.848211	0.151789	0.560834	NA	NA	NA	NA	NA	0.560834	NA	NA	NA	NA	NA	1	0.90756	1	0.848211
134	1810043H04Rik	0.790648	0.0558348	0.0462088	0.104045	0.00326322	0.169621	0.830379	4.69807	NA	NA	NA	NA	NA	4.42769	NA	NA	NA	NA	NA	1	0.790648	2	0.830379
135	1810044D09Rik	0.903505	0.03245	0.0281107	0.0349244	0.00100961	0.840454	0.159546	2.39626	NA	NA	NA	NA	NA	2.39626	NA	NA	NA	NA	NA	1	0.903505	1	0.840454
136	1810055G02Rik	0.917164	0.0264145	0.0281685	0.0274417	0.000811259	0.826621	0.173379	0.387391	NA	NA	NA	NA	NA	0.387391	NA	NA	NA	NA	NA	1	0.917164	1	0.826621
137	1810058I24Rik	0.900588	0.0324856	0.0309357	0.034875	0.0011159	0.531511	0.468489	3.75493	NA	NA	NA	NA	NA	3.75493	NA	NA	NA	NA	NA	1	0.900588	1	0.531511
138	2010001A14Rik	0.919699	0.0268235	0.02655	0.026153	0.000774345	0.851349	0.148651	0.00365837	NA	NA	NA	NA	NA	0.00365837	NA	NA	NA	NA	NA	1	0.919699	1	0.851349
139	2010012O05Rik	0.905511	0.0271756	0.0323423	0.0340002	0.000970636	0.856672	0.143328	1.20896	NA	NA	NA	NA	NA	1.20896	NA	NA	NA	NA	NA	1	0.905511	1	0.856672
140	2010107E04Rik	0.581729	0.06376	0.0706205	0.27615	0.0077403	5.01432e-13	1	9.38901	NA	NA	NA	NA	NA	9.01439	NA	NA	NA	NA	NA	1	0.581729	2	1
141	2010107G23Rik	0.906006	0.0321062	0.0270203	0.0339101	0.000957522	0.819994	0.180006	-0.46664	NA	NA	NA	NA	NA	-0.46664	NA	NA	NA	NA	NA	1	0.906006	1	0.819994
142	2010111I01Rik	0.858886	0.0330192	0.0533919	0.0526504	0.00205261	0.838481	0.161519	4.08852	NA	NA	NA	NA	NA	4.08852	NA	NA	NA	NA	NA	1	0.858886	1	0.838481
143	2010204K13Rik	0.91634	0.0283276	0.028711	0.025734	0.000887568	0.727298	0.272702	-1.6999	NA	NA	NA	NA	NA	-1.6999	NA	NA	NA	NA	NA	1	0.91634	1	0.727298
144	2010315B03Rik	0.912065	0.0260491	0.0306128	0.030399	0.000874319	0.851139	0.148861	1.10096	NA	NA	NA	NA	NA	1.10096	NA	NA	NA	NA	NA	1	0.912065	1	0.851139
145	2010320M18Rik	0.905525	0.026729	0.0339493	0.0327947	0.0010021	0.856691	0.143309	3.16977	NA	NA	NA	NA	NA	3.16977	NA	NA	NA	NA	NA	1	0.905525	1	0.856691
146	2200002D01Rik	0.871021	0.0256562	0.069995	0.0312665	0.00206173	0.836289	0.163711	-0.521839	NA	NA	NA	NA	NA	-0.521839	NA	NA	NA	NA	NA	1	0.871021	1	0.836289
147	2210011C24Rik	0.913311	0.029056	0.0270564	0.0297163	0.000860771	0.735845	0.264155	0.0837747	NA	NA	NA	NA	NA	0.0837747	NA	NA	NA	NA	NA	1	0.913311	1	0.735845
148	2210013O21Rik	0.912003	0.0277931	0.0283229	0.0310181	0.000863136	0.778928	0.221072	2.72329	NA	NA	NA	NA	NA	2.72329	NA	NA	NA	NA	NA	1	0.912003	1	0.778928
149	2210015D19Rik	0.913257	0.0265656	0.0302891	0.0290076	0.000881078	0.855452	0.144548	2.35827	NA	NA	NA	NA	NA	2.35827	NA	NA	NA	NA	NA	1	0.913257	1	0.855452
150	2210016F16Rik	0.917815	0.02551	0.0290149	0.0268535	0.000806447	0.794305	0.205695	0.921568	NA	NA	NA	NA	NA	0.921568	NA	NA	NA	NA	NA	1	0.917815	1	0.794305
151	2210016L21Rik	0.913425	0.0297906	0.026338	0.0295878	0.000858993	0.654818	0.345182	2.5139	NA	NA	NA	NA	NA	2.5139	NA	NA	NA	NA	NA	1	0.913425	1	0.654818
152	2210018M11Rik	0.922386	0.0256367	0.0256416	0.0256228	0.00071268	0.857129	0.142871	1.0045	NA	NA	NA	NA	NA	1.0045	NA	NA	NA	NA	NA	1	0.922386	1	0.857129
153	2210039B01Rik	0.920585	0.0255792	0.0269066	0.0261821	0.00074762	0.85584	0.14416	0.0443903	NA	NA	NA	NA	NA	0.0443903	NA	NA	NA	NA	NA	1	0.920585	1	0.85584
154	2210406O10Rik	0.921545	0.0255985	0.0262177	0.0259109	0.000728271	0.932103	0.0678966	-5.19376	NA	NA	NA	NA	NA	-5.19376	NA	NA	NA	NA	NA	1	0.921545	1	0.932103
155	2210408F21Rik	0.89396	0.0385584	0.0331049	0.032949	0.00142789	0.181521	0.818479	5.2098	NA	NA	NA	NA	NA	4.9889	NA	NA	NA	NA	NA	1	0.89396	2	0.818479
156	2210408I21Rik	0.9208	0.0266897	0.0255875	0.0261815	0.000741663	0.855428	0.144572	0.0439097	NA	NA	NA	NA	NA	0.0439097	NA	NA	NA	NA	NA	1	0.9208	1	0.855428
157	2300009A05Rik	0.904889	0.0262251	0.0358412	0.0320055	0.00103873	0.768797	0.231203	3.05907	NA	NA	NA	NA	NA	3.05907	NA	NA	NA	NA	NA	1	0.904889	1	0.768797
158	2310001H17Rik	0.913399	0.0305432	0.0277375	0.0273924	0.000927514	0.824543	0.175457	4.10361	NA	NA	NA	NA	NA	4.10361	NA	NA	NA	NA	NA	1	0.913399	1	0.824543
159	2310001K24Rik	0.903234	0.0264689	0.0371667	0.0320416	0.00108916	0.615075	0.384925	-0.408966	NA	NA	NA	NA	NA	-0.408966	NA	NA	NA	NA	NA	1	0.903234	1	0.615075
160	2310002L09Rik	0.905663	0.0358469	0.0275485	0.0298511	0.00109039	3.50762e-07	1	5.25252	NA	NA	NA	NA	NA	5.69109	NA	NA	NA	NA	NA	1	0.905663	2	1
161	2310009A05Rik	0.908667	0.0295906	0.0333165	0.0273411	0.00108495	0.829251	0.170749	3.27671	NA	NA	NA	NA	NA	3.27671	NA	NA	NA	NA	NA	1	0.908667	1	0.829251
162	2310009B15Rik	0.917749	0.0288327	0.0267256	0.0258531	0.000839633	0.851574	0.148426	3.16101	NA	NA	NA	NA	NA	3.16101	NA	NA	NA	NA	NA	1	0.917749	1	0.851574
163	2310010J17Rik	0.88407	0.0313287	0.0389598	0.0442607	0.00138062	0.627906	0.372094	2.44071	NA	NA	NA	NA	NA	2.44071	NA	NA	NA	NA	NA	1	0.88407	1	0.627906
164	2310011J03Rik	0.912097	0.0284838	0.0293571	0.0291458	0.000916791	0.856465	0.143535	1.84645	NA	NA	NA	NA	NA	1.84645	NA	NA	NA	NA	NA	1	0.912097	1	0.856465
165	2310015A10Rik	0.920593	0.0262882	0.0259382	0.0264397	0.000740682	0.857125	0.142875	1.19067	NA	NA	NA	NA	NA	1.19067	NA	NA	NA	NA	NA	1	0.920593	1	0.857125
166	2310015D24Rik	0.904962	0.033577	0.0348894	0.0252772	0.00129451	0.452196	0.547804	2.04654	NA	NA	NA	NA	NA	1.50395	NA	NA	NA	NA	NA	1	0.904962	2	0.547804
167	2310016D03Rik	0.920395	0.0267657	0.0261391	0.0259396	0.000760144	0.694634	0.305366	0.615644	NA	NA	NA	NA	NA	0.615644	NA	NA	NA	NA	NA	1	0.920395	1	0.694634
168	2310020H05Rik	0.917003	0.026187	0.0279844	0.028027	0.000799154	0.366327	0.633673	1.32861	NA	NA	NA	NA	NA	0.53183	NA	NA	NA	NA	NA	1	0.917003	2	0.633673
169	2310022A10Rik	0.908612	0.0259915	0.0330472	0.0314042	0.00094534	0.686561	0.313439	3.49578	NA	NA	NA	NA	NA	3.49578	NA	NA	NA	NA	NA	1	0.908612	1	0.686561
170	2310022B05Rik	0.912621	0.0288575	0.0304029	0.0271569	0.000961353	0.71171	0.28829	0.534014	NA	NA	NA	NA	NA	0.534014	NA	NA	NA	NA	NA	1	0.912621	1	0.71171
171	2310030G06Rik	0.909542	0.0300025	0.0335269	0.0258227	0.00110593	0.852219	0.147781	0.224775	NA	NA	NA	NA	NA	0.224775	NA	NA	NA	NA	NA	1	0.909542	1	0.852219
172	2310033P09Rik	0.922403	0.0256297	0.0256321	0.0256228	0.000712207	0.857136	0.142864	0.00450286	NA	NA	NA	NA	NA	0.00450286	NA	NA	NA	NA	NA	1	0.922403	1	0.857136
173	2310034G01Rik	0.914044	0.0286754	0.0301453	0.0261895	0.000945721	0.727681	0.272319	-1.17242	NA	NA	NA	NA	NA	-1.17242	NA	NA	NA	NA	NA	1	0.914044	1	0.727681
174	2310035C23Rik	0.921403	0.0263585	0.0256142	0.0258919	0.000732743	0.856548	0.143452	0.983859	NA	NA	NA	NA	NA	0.983859	NA	NA	NA	NA	NA	1	0.921403	1	0.856548
175	2310036O22Rik	0.917899	0.0269477	0.0268163	0.0275496	0.000787275	0.445831	0.554169	4.35657	NA	NA	NA	NA	NA	4.12611	NA	NA	NA	NA	NA	1	0.917899	2	0.554169
176	2310039H08Rik	0.885356	0.0433427	0.0310996	0.0386791	0.00152249	0.813177	0.186823	4.01661	NA	NA	NA	NA	NA	4.01661	NA	NA	NA	NA	NA	1	0.885356	1	0.813177
177	2310039L15Rik	0.909879	0.0260675	0.0351767	0.0278691	0.00100779	0.856485	0.143515	0.856268	NA	NA	NA	NA	NA	0.856268	NA	NA	NA	NA	NA	1	0.909879	1	0.856485
178	2310040G24Rik	0.490117	0.429042	0.0316209	0.0215399	0.0276805	0.702071	0.297929	6.56342	NA	NA	NA	NA	NA	6.56342	NA	NA	NA	NA	NA	1	0.490117	1	0.702071
179	2310043L19Rik	0.92242	0.0256228	0.0256222	0.0256228	0.000711728	0.904195	0.0958047	-4.18138	NA	NA	NA	NA	NA	-4.18138	NA	NA	NA	NA	NA	1	0.92242	1	0.904195
180	2310045N01Rik	0.918892	0.0265519	0.028048	0.0256977	0.000810462	0.856832	0.143168	1.65367	NA	NA	NA	NA	NA	1.65367	NA	NA	NA	NA	NA	1	0.918892	1	0.856832
181	2310047M10Rik	0.915272	0.0259459	0.0295961	0.0283467	0.000838983	0.852494	0.147506	2.20918	NA	NA	NA	NA	NA	2.20918	NA	NA	NA	NA	NA	1	0.915272	1	0.852494
182	2310057M21Rik	0.916829	0.026901	0.0272854	0.0281836	0.000800592	0.856248	0.143752	1.20783	NA	NA	NA	NA	NA	1.20783	NA	NA	NA	NA	NA	1	0.916829	1	0.856248
183	2310061I04Rik	0.890918	0.0378694	0.0438963	0.0254504	0.00186586	0.812592	0.187408	2.84499	NA	NA	NA	NA	NA	2.84499	NA	NA	NA	NA	NA	1	0.890918	1	0.812592
184	2310065F04Rik	0.867211	0.0268584	0.0712903	0.0324326	0.00220794	0.472518	0.527482	3.79118	NA	NA	NA	NA	NA	4.04595	NA	NA	NA	NA	NA	1	0.867211	2	0.527482
185	2310067B10Rik	0.914294	0.0260173	0.0293764	0.0294766	0.00083594	0.629661	0.370339	2.83992	NA	NA	NA	NA	NA	2.83992	NA	NA	NA	NA	NA	1	0.914294	1	0.629661
186	2310069B03Rik	0.921565	0.0255991	0.0261944	0.0259134	0.000727624	0.931432	0.0685678	-5.15368	NA	NA	NA	NA	NA	-5.15368	NA	NA	NA	NA	NA	1	0.921565	1	0.931432
187	2310075C17Rik	0.822317	0.0474329	0.0735936	0.0524113	0.00424502	9.67772e-07	0.999999	3.42806	NA	NA	NA	NA	NA	2.30708	NA	NA	NA	NA	NA	1	0.822317	2	0.999999
188	2310081J21Rik	0.920665	0.0269307	0.0256372	0.0260171	0.000749922	0.803862	0.196138	2.58215	NA	NA	NA	NA	NA	2.58215	NA	NA	NA	NA	NA	1	0.920665	1	0.803862
189	2410002F23Rik	0.887641	0.0334777	0.0329634	0.0446746	0.00124323	0.85444	0.14556	1.00374	NA	NA	NA	NA	NA	1.00374	NA	NA	NA	NA	NA	1	0.887641	1	0.85444
190	2410004B18Rik	0.907157	0.0279866	0.0348194	0.0289632	0.00107421	0.827725	0.172275	2.9378	NA	NA	NA	NA	NA	2.9378	NA	NA	NA	NA	NA	1	0.907157	1	0.827725
191	2410006H16Rik	0.836236	0.0945687	0.0316385	0.0339789	0.00357796	0.699338	0.300662	3.98112	NA	NA	NA	NA	NA	3.98112	NA	NA	NA	NA	NA	1	0.836236	1	0.699338
192	2410015M20Rik	0.890537	0.0419585	0.0259967	0.0402828	0.00122486	5.93851e-12	1	6.01309	NA	NA	NA	NA	NA	5.50572	NA	NA	NA	NA	NA	1	0.890537	2	1
193	2410016O06Rik	0.922403	0.0256297	0.0256321	0.0256228	0.000712207	0.857136	0.142864	0.00450286	NA	NA	NA	NA	NA	0.00450286	NA	NA	NA	NA	NA	1	0.922403	1	0.857136
194	2410089E03Rik	0.922403	0.0256297	0.0256321	0.0256228	0.000712207	0.857136	0.142864	0.00450286	NA	NA	NA	NA	NA	0.00450286	NA	NA	NA	NA	NA	1	0.922403	1	0.857136
195	2410127L17Rik	0.847647	0.0260698	0.0631537	0.0611874	0.00194233	2.82075e-34	1	5.45167	NA	NA	NA	NA	NA	6.28781	NA	NA	NA	NA	NA	1	0.847647	2	1
196	2410131K14Rik	0.916042	0.0254604	0.0299131	0.0277527	0.000831405	0.850958	0.149042	1.06288	NA	NA	NA	NA	NA	1.06288	NA	NA	NA	NA	NA	1	0.916042	1	0.850958
197	2500002B13Rik	0.904964	0.0283555	0.0317656	0.0339195	0.000995318	0.856444	0.143556	1.67761	NA	NA	NA	NA	NA	1.67761	NA	NA	NA	NA	NA	1	0.904964	1	0.856444
198	2510002D24Rik	0.921287	0.0257872	0.0264527	0.0257327	0.000740422	0.787369	0.212631	2.30926	NA	NA	NA	NA	NA	2.30926	NA	NA	NA	NA	NA	1	0.921287	1	0.787369
199	2510003B16Rik	0.913527	0.0264662	0.029108	0.030055	0.000843299	0.865212	0.134788	-2.17289	NA	NA	NA	NA	NA	-2.17289	NA	NA	NA	NA	NA	1	0.913527	1	0.865212
200	2510009E07Rik	0.908083	0.026523	0.0347384	0.0296414	0.00101463	0.854783	0.145217	2.26868	NA	NA	NA	NA	NA	2.26868	NA	NA	NA	NA	NA	1	0.908083	1	0.854783
201	2510039O18Rik	0.911784	0.0278603	0.0285622	0.0309207	0.000872741	0.854879	0.145121	1.78792	NA	NA	NA	NA	NA	1.78792	NA	NA	NA	NA	NA	1	0.911784	1	0.854879
202	2610001J05Rik	0.915222	0.0304752	0.0255712	0.0278797	0.000851472	0.85641	0.14359	2.49245	NA	NA	NA	NA	NA	2.49245	NA	NA	NA	NA	NA	1	0.915222	1	0.85641
203	2610002M06Rik	0.920412	0.0270548	0.0255767	0.0262051	0.000751806	0.855753	0.144247	-0.0370848	NA	NA	NA	NA	NA	-0.0370848	NA	NA	NA	NA	NA	1	0.920412	1	0.855753
204	2610005L07Rik	0.920214	0.0269845	0.0256148	0.0264356	0.000751131	0.847441	0.152559	2.40457	NA	NA	NA	NA	NA	2.40457	NA	NA	NA	NA	NA	1	0.920214	1	0.847441
205	2610008E11Rik	0.920111	0.0262767	0.0271451	0.0256925	0.000775214	0.852029	0.147971	2.10036	NA	NA	NA	NA	NA	2.10036	NA	NA	NA	NA	NA	1	0.920111	1	0.852029
206	2610015P09Rik	0.920097	0.0272008	0.0255677	0.0263783	0.000755855	0.808278	0.191722	-0.213582	NA	NA	NA	NA	NA	-0.213582	NA	NA	NA	NA	NA	1	0.920097	1	0.808278
207	2610016A17Rik	0.888083	0.0315439	0.0361303	0.04296	0.00128331	0.862031	0.137969	-1.84017	NA	NA	NA	NA	NA	-1.84017	NA	NA	NA	NA	NA	1	0.888083	1	0.862031
208	2610020C07Rik	0.921565	0.0255991	0.0261944	0.0259134	0.000727624	0.931432	0.0685678	-5.15368	NA	NA	NA	NA	NA	-5.15368	NA	NA	NA	NA	NA	1	0.921565	1	0.931432
209	2610027K06Rik	0.917817	0.0260651	0.0274604	0.0278781	0.000779848	0.875944	0.124056	-3.17638	NA	NA	NA	NA	NA	-3.17638	NA	NA	NA	NA	NA	1	0.917817	1	0.875944
210	2610035D17Rik	0.890893	0.0329458	0.0387286	0.0360003	0.00143221	0.85232	0.14768	0.477986	NA	NA	NA	NA	NA	0.477986	NA	NA	NA	NA	NA	1	0.890893	1	0.85232
211	2610044O15Rik8	0.91348	0.025817	0.0314273	0.0283876	0.000888206	0.856618	0.143382	2.56862	NA	NA	NA	NA	NA	2.56862	NA	NA	NA	NA	NA	1	0.91348	1	0.856618
212	2610203C22Rik	0.915701	0.0305535	0.0266474	0.0262094	0.000889125	0.85019	0.14981	-0.260806	NA	NA	NA	NA	NA	-0.260806	NA	NA	NA	NA	NA	1	0.915701	1	0.85019
213	2610301B20Rik	0.882961	0.0331002	0.0374057	0.0451307	0.00140225	0.846465	0.153535	0.323491	NA	NA	NA	NA	NA	0.323491	NA	NA	NA	NA	NA	1	0.882961	1	0.846465
214	2610305D13Rik	0.916564	0.0262577	0.0302767	0.0260346	0.000867367	0.822598	0.177402	0.325186	NA	NA	NA	NA	NA	0.325186	NA	NA	NA	NA	NA	1	0.916564	1	0.822598
215	2610306M01Rik	0.911635	0.0288794	0.0275403	0.0310729	0.000872441	0.719869	0.280131	1.89967	NA	NA	NA	NA	NA	1.89967	NA	NA	NA	NA	NA	1	0.911635	1	0.719869
216	2610307P16Rik	0.905582	0.0339812	0.0340979	0.025059	0.00127949	0.722987	0.277013	-1.69996	NA	NA	NA	NA	NA	-1.69996	NA	NA	NA	NA	NA	1	0.905582	1	0.722987
217	2610507B11Rik	0.919932	0.0257139	0.0270011	0.0265984	0.000754735	0.176185	0.823815	5.15206	NA	NA	NA	NA	NA	5.36096	NA	NA	NA	NA	NA	1	0.919932	2	0.823815
218	2610507I01Rik	0.922385	0.0256367	0.0256428	0.025623	0.000712716	0.854512	0.145488	1.04392	NA	NA	NA	NA	NA	1.04392	NA	NA	NA	NA	NA	1	0.922385	1	0.854512
219	2610524H06Rik	0.832192	0.025602	0.0972933	0.0419196	0.00299318	0.833466	0.166534	-1.48111	NA	NA	NA	NA	NA	-1.48111	NA	NA	NA	NA	NA	1	0.832192	1	0.833466
220	2700029M09Rik	0.912448	0.0274377	0.0326123	0.0265214	0.000980666	0.851774	0.148226	1.24302	NA	NA	NA	NA	NA	1.24302	NA	NA	NA	NA	NA	1	0.912448	1	0.851774
221	2700046G09Rik	0.920487	0.0269064	0.0255788	0.0262804	0.000747684	0.855761	0.144239	-0.0360107	NA	NA	NA	NA	NA	-0.0360107	NA	NA	NA	NA	NA	1	0.920487	1	0.855761
222	2700049A03Rik	0.915582	0.0254402	0.0301886	0.0279509	0.000838813	0.851658	0.148342	0.0816521	NA	NA	NA	NA	NA	0.0816521	NA	NA	NA	NA	NA	1	0.915582	1	0.851658
223	2700060E02Rik	0.844465	0.0448663	0.0417665	0.0666833	0.00221905	0.826302	0.173698	5.43335	NA	NA	NA	NA	NA	5.43335	NA	NA	NA	NA	NA	1	0.844465	1	0.826302
224	2700062C07Rik	0.897342	0.0378705	0.0282997	0.0352937	0.00119433	0.846882	0.153118	0.562649	NA	NA	NA	NA	NA	0.562649	NA	NA	NA	NA	NA	1	0.897342	1	0.846882
225	2700081O15Rik	0.911691	0.0287293	0.0282448	0.0304444	0.000890052	0.856065	0.143935	0.257851	NA	NA	NA	NA	NA	0.257851	NA	NA	NA	NA	NA	1	0.911691	1	0.856065
226	2700094K13Rik	0.91557	0.0281502	0.0264262	0.0290416	0.000812502	0.853713	0.146287	3.35012	NA	NA	NA	NA	NA	3.35012	NA	NA	NA	NA	NA	1	0.91557	1	0.853713
227	2700097O09Rik	0.879096	0.0313179	0.0390475	0.049148	0.00139107	0.856297	0.143703	1.30942	NA	NA	NA	NA	NA	1.30942	NA	NA	NA	NA	NA	1	0.879096	1	0.856297
228	2810001G20Rik	0.9092	0.0326788	0.026294	0.0308826	0.000945069	0.856	0.144	0.714658	NA	NA	NA	NA	NA	0.714658	NA	NA	NA	NA	NA	1	0.9092	1	0.856
229	2810002D19Rik	0.920862	0.0266176	0.0255893	0.026191	0.00073966	0.843318	0.156682	0.117712	NA	NA	NA	NA	NA	0.117712	NA	NA	NA	NA	NA	1	0.920862	1	0.843318
230	2810004N23Rik	0.915834	0.0256872	0.0301714	0.0274611	0.000846244	0.822742	0.177258	3.66392	NA	NA	NA	NA	NA	3.66392	NA	NA	NA	NA	NA	1	0.915834	1	0.822742
231	2810006K23Rik	0.911924	0.0259042	0.0310036	0.0302871	0.000880689	0.856394	0.143606	1.60232	NA	NA	NA	NA	NA	1.60232	NA	NA	NA	NA	NA	1	0.911924	1	0.856394
232	2810013P06Rik	0.894304	0.0253376	0.0427065	0.0364416	0.00120997	0.841888	0.158112	1.31014	NA	NA	NA	NA	NA	1.31014	NA	NA	NA	NA	NA	1	0.894304	1	0.841888
233	2810021J22Rik	0.921565	0.0255991	0.0261944	0.0259134	0.000727624	0.931432	0.0685678	-5.15368	NA	NA	NA	NA	NA	-5.15368	NA	NA	NA	NA	NA	1	0.921565	1	0.931432
234	2810025M15Rik	0.919475	0.0260912	0.0265908	0.0270883	0.000754545	0.842975	0.157025	1.62821	NA	NA	NA	NA	NA	1.62821	NA	NA	NA	NA	NA	1	0.919475	1	0.842975
235	2810032G03Rik	0.922	0.0256111	0.025883	0.0257869	0.000718973	0.857047	0.142953	-2.86464	NA	NA	NA	NA	NA	-2.86464	NA	NA	NA	NA	NA	1	0.922	1	0.857047
236	2810047C21Rik1	0.919902	0.0261612	0.0270488	0.0261191	0.000769245	0.857372	0.142628	-2.58601	NA	NA	NA	NA	NA	-2.58601	NA	NA	NA	NA	NA	1	0.919902	1	0.857372
237	2810403A07Rik	0.868794	0.0358527	0.0380231	0.0557608	0.0015691	0.852525	0.147475	2.76415	NA	NA	NA	NA	NA	2.76415	NA	NA	NA	NA	NA	1	0.868794	1	0.852525
238	2810410L24Rik	0.914145	0.0315848	0.0254022	0.0279907	0.000877677	0.780031	0.219969	-0.257471	NA	NA	NA	NA	NA	-0.257471	NA	NA	NA	NA	NA	1	0.914145	1	0.780031
239	2810428I15Rik	0.909747	0.0346525	0.0255661	0.02906	0.000973821	0.000218838	0.999781	5.84967	NA	NA	NA	NA	NA	5.53024	NA	NA	NA	NA	NA	1	0.909747	2	0.999781
240	2810468N07Rik	0.920028	0.0255587	0.0271242	0.0265352	0.00075352	0.392345	0.607655	-1.79445	NA	NA	NA	NA	NA	-0.361137	NA	NA	NA	NA	NA	1	0.920028	2	0.607655
241	2810474O19Rik	0.90262	0.0267108	0.0373245	0.0322405	0.00110453	0.744918	0.255082	1.38862	NA	NA	NA	NA	NA	1.38862	NA	NA	NA	NA	NA	1	0.90262	1	0.744918
242	2900008C10Rik	0.913225	0.0253745	0.0321093	0.0283994	0.000892177	0.840812	0.159188	-0.120627	NA	NA	NA	NA	NA	-0.120627	NA	NA	NA	NA	NA	1	0.913225	1	0.840812
243	2900009J06Rik	0.901561	0.0334971	0.0313242	0.0324537	0.00116384	0.85713	0.14287	-0.711063	NA	NA	NA	NA	NA	-0.711063	NA	NA	NA	NA	NA	1	0.901561	1	0.85713
244	2900026A02Rik	0.907987	0.0256665	0.0338076	0.0315831	0.000955655	0.856256	0.143744	1.20809	NA	NA	NA	NA	NA	1.20809	NA	NA	NA	NA	NA	1	0.907987	1	0.856256
245	2900041M22Rik	0.919871	0.0261054	0.0268351	0.0264265	0.000761564	0.863791	0.136209	-2.58436	NA	NA	NA	NA	NA	-2.58436	NA	NA	NA	NA	NA	1	0.919871	1	0.863791
246	2900055J20Rik	0.921547	0.0262123	0.0255986	0.0259142	0.000728121	0.931783	0.0682171	-5.17622	NA	NA	NA	NA	NA	-5.17622	NA	NA	NA	NA	NA	1	0.921547	1	0.931783
247	2900060B14Rik	0.897303	0.0434216	0.0314014	0.0263547	0.00151955	0.747181	0.252819	2.37983	NA	NA	NA	NA	NA	2.37983	NA	NA	NA	NA	NA	1	0.897303	1	0.747181
248	2900076A07Rik	0.906954	0.0327211	0.0337021	0.0254067	0.0012159	0.785675	0.214325	2.82949	NA	NA	NA	NA	NA	2.82949	NA	NA	NA	NA	NA	1	0.906954	1	0.785675
249	2900097C17Rik	0.865458	0.0424968	0.0416637	0.0483354	0.00204582	0.666979	0.333021	5.89875	NA	NA	NA	NA	NA	5.89875	NA	NA	NA	NA	NA	1	0.865458	1	0.666979
250	3000002C10Rik	0.849412	0.0582391	0.0287092	0.0616716	0.00196842	0.857137	0.142863	-0.58256	NA	NA	NA	NA	NA	-0.58256	NA	NA	NA	NA	NA	1	0.849412	1	0.857137
251	3010026O09Rik	0.911704	0.0289501	0.0281176	0.0303356	0.00089284	0.85455	0.14545	1.53483	NA	NA	NA	NA	NA	1.53483	NA	NA	NA	NA	NA	1	0.911704	1	0.85455
252	3110001I22Rik	0.922403	0.0256297	0.0256321	0.0256228	0.000712207	0.857136	0.142864	0.00450286	NA	NA	NA	NA	NA	0.00450286	NA	NA	NA	NA	NA	1	0.922403	1	0.857136
253	3110002H16Rik	0.918541	0.0267197	0.0277919	0.0261393	0.000808447	0.853685	0.146315	1.80031	NA	NA	NA	NA	NA	1.80031	NA	NA	NA	NA	NA	1	0.918541	1	0.853685
254	3110009E18Rik	0.917377	0.0261629	0.0283095	0.0273435	0.000807365	0.855905	0.144095	0.563741	NA	NA	NA	NA	NA	0.563741	NA	NA	NA	NA	NA	1	0.917377	1	0.855905
255	3110021A11Rik	0.888156	0.0491673	0.0329378	0.0279159	0.0018234	0.845763	0.154237	-0.999511	NA	NA	NA	NA	NA	-0.999511	NA	NA	NA	NA	NA	1	0.888156	1	0.845763
256	3110021N24Rik	0.918061	0.0269335	0.0277825	0.0264084	0.000815066	0.630946	0.369054	1.52082	NA	NA	NA	NA	NA	1.52082	NA	NA	NA	NA	NA	1	0.918061	1	0.630946
257	3110039I08Rik	0.911655	0.025542	0.0322387	0.029661	0.000903237	0.82041	0.17959	1.64173	NA	NA	NA	NA	NA	1.64173	NA	NA	NA	NA	NA	1	0.911655	1	0.82041
258	3110040N11Rik	0.921185	0.0260375	0.0258358	0.0262112	0.000730255	0.856552	0.143448	2.18315	NA	NA	NA	NA	NA	2.18315	NA	NA	NA	NA	NA	1	0.921185	1	0.856552
259	3110043O21Rik	0.918812	0.0278749	0.0255535	0.0269842	0.000775241	0.8522	0.1478	1.72863	NA	NA	NA	NA	NA	1.72863	NA	NA	NA	NA	NA	1	0.918812	1	0.8522
260	3110045C21Rik	0.921566	0.0262091	0.0255997	0.0258975	0.00072805	0.888768	0.111232	-3.59105	NA	NA	NA	NA	NA	-3.59105	NA	NA	NA	NA	NA	1	0.921566	1	0.888768
261	3110056K07Rik	0.899963	0.0271165	0.0354207	0.0364323	0.00106725	0.85334	0.14666	0.877405	NA	NA	NA	NA	NA	0.877405	NA	NA	NA	NA	NA	1	0.899963	1	0.85334
262	3110057O12Rik	0.907238	0.0316359	0.0275677	0.0325975	0.000961301	0.428111	0.571889	1.71912	NA	NA	NA	NA	NA	1.07943	NA	NA	NA	NA	NA	1	0.907238	2	0.571889
263	3110062M04Rik	0.817478	0.0320033	0.0702257	0.0775433	0.00274925	0.847083	0.152917	2.35758	NA	NA	NA	NA	NA	2.35758	NA	NA	NA	NA	NA	1	0.817478	1	0.847083
264	3110082I17Rik	0.899498	0.0376824	0.0267636	0.034935	0.0011212	0.742136	0.257864	1.02416	NA	NA	NA	NA	NA	1.02416	NA	NA	NA	NA	NA	1	0.899498	1	0.742136
265	3300002I08Rik	0.819344	0.0242528	0.105995	0.0472698	0.00313749	0.672239	0.327761	-0.913914	NA	NA	NA	NA	NA	-0.913914	NA	NA	NA	NA	NA	1	0.819344	1	0.672239
266	3300002P13Rik	0.907705	0.0357402	0.0252313	0.0303299	0.000993465	0.845443	0.154557	2.95417	NA	NA	NA	NA	NA	2.95417	NA	NA	NA	NA	NA	1	0.907705	1	0.845443
267	3425401B19Rik	0.780546	0.0373069	0.0938851	0.0837748	0.00448732	1.76477e-12	1	4.8396	NA	NA	NA	NA	NA	5.48612	NA	NA	NA	NA	NA	1	0.780546	2	1
268	3632451O06Rik	0.920679	0.0255817	0.0267566	0.0262396	0.000743453	0.855339	0.144661	-0.0364981	NA	NA	NA	NA	NA	-0.0364981	NA	NA	NA	NA	NA	1	0.920679	1	0.855339
269	37135	0.903357	0.0264222	0.0357024	0.0334746	0.00104425	0.799881	0.200119	-1.70728	NA	NA	NA	NA	NA	-1.70728	NA	NA	NA	NA	NA	1	0.903357	1	0.799881
270	37316	0.917001	0.0275192	0.026412	0.0282747	0.000792625	0.856735	0.143265	3.91415	NA	NA	NA	NA	NA	3.91415	NA	NA	NA	NA	NA	1	0.917001	1	0.856735
271	37500	0.917762	0.0274551	0.0264578	0.0275332	0.000791491	0.763172	0.236828	4.45429	NA	NA	NA	NA	NA	4.45429	NA	NA	NA	NA	NA	1	0.917762	1	0.763172
272	37681	0.909749	0.0261599	0.0328265	0.0303204	0.000943926	0.859004	0.140996	-2.36382	NA	NA	NA	NA	NA	-2.36382	NA	NA	NA	NA	NA	1	0.909749	1	0.859004
273	38047	0.921749	0.0260658	0.0256042	0.0258571	0.000724051	0.884578	0.115422	-3.60476	NA	NA	NA	NA	NA	-3.60476	NA	NA	NA	NA	NA	1	0.921749	1	0.884578
274	38231	0.903565	0.0314913	0.0369749	0.0266798	0.00128866	0.408564	0.591436	2.56475	NA	NA	NA	NA	NA	2.09839	NA	NA	NA	NA	NA	1	0.903565	2	0.591436
275	3830406C13Rik	0.912233	0.0285431	0.0277197	0.0306371	0.00086733	0.857124	0.142876	1.38794	NA	NA	NA	NA	NA	1.38794	NA	NA	NA	NA	NA	1	0.912233	1	0.857124
276	38412	0.915299	0.0299202	0.0255473	0.0283982	0.000835114	0.854819	0.145181	3.59217	NA	NA	NA	NA	NA	3.59217	NA	NA	NA	NA	NA	1	0.915299	1	0.854819
277	38596	0.922403	0.0256297	0.0256321	0.0256228	0.000712207	0.857136	0.142864	0.00450286	NA	NA	NA	NA	NA	0.00450286	NA	NA	NA	NA	NA	1	0.922403	1	0.857136
278	38777	0.915021	0.0303568	0.0262951	0.0274545	0.000872367	0.85579	0.14421	4.73022	NA	NA	NA	NA	NA	4.73022	NA	NA	NA	NA	NA	1	0.915021	1	0.85579
279	38961	0.919558	0.0270009	0.027101	0.025544	0.000795765	0.857132	0.142868	-0.0764451	NA	NA	NA	NA	NA	-0.0764451	NA	NA	NA	NA	NA	1	0.919558	1	0.857132
280	39142	0.921689	0.0257366	0.0260126	0.0258355	0.000726358	0.856038	0.143962	3.3729	NA	NA	NA	NA	NA	3.3729	NA	NA	NA	NA	NA	1	0.921689	1	0.856038
281	39326	0.901236	0.0294574	0.0320528	0.0362059	0.00104766	0.0564509	0.943549	4.91101	NA	NA	NA	NA	NA	4.61939	NA	NA	NA	NA	NA	1	0.901236	2	0.943549
282	39508	0.914723	0.0279048	0.0293796	0.0270964	0.000896262	0.772302	0.227698	2.63459	NA	NA	NA	NA	NA	2.63459	NA	NA	NA	NA	NA	1	0.914723	1	0.772302
283	39692	0.922384	0.0256391	0.0256416	0.0256226	0.000712748	0.827988	0.172012	1.12006	NA	NA	NA	NA	NA	1.12006	NA	NA	NA	NA	NA	1	0.922384	1	0.827988
284	39873	0.921556	0.0262083	0.0255988	0.0259088	0.000728008	0.931677	0.0683227	-5.16993	NA	NA	NA	NA	NA	-5.16993	NA	NA	NA	NA	NA	1	0.921556	1	0.931677
285	40057	0.916253	0.0274667	0.027396	0.0280631	0.000821258	0.853049	0.146951	1.57519	NA	NA	NA	NA	NA	1.57519	NA	NA	NA	NA	NA	1	0.916253	1	0.853049
286	40422	0.917504	0.0281469	0.0261243	0.027423	0.000801431	0.840682	0.159318	1.20869	NA	NA	NA	NA	NA	1.20869	NA	NA	NA	NA	NA	1	0.917504	1	0.840682
287	40787	0.904107	0.0254017	0.0365987	0.0328643	0.00102827	0.807008	0.192992	2.90524	NA	NA	NA	NA	NA	2.90524	NA	NA	NA	NA	NA	1	0.904107	1	0.807008
288	42248	0.916963	0.0289123	0.0255401	0.0277794	0.000805295	0.195184	0.804816	5.32483	NA	NA	NA	NA	NA	5.11689	NA	NA	NA	NA	NA	1	0.916963	2	0.804816
289	4632404H12Rik	0.883494	0.0381349	0.0309237	0.0461123	0.00133478	0.857135	0.142865	-0.257552	NA	NA	NA	NA	NA	-0.257552	NA	NA	NA	NA	NA	1	0.883494	1	0.857135
290	4632415L05Rik	0.922403	0.0256297	0.0256321	0.0256228	0.000712207	0.857136	0.142864	0.00450286	NA	NA	NA	NA	NA	0.00450286	NA	NA	NA	NA	NA	1	0.922403	1	0.857136
291	4632427E13Rik	0.918907	0.0258018	0.0277361	0.0267759	0.000778794	0.65346	0.34654	1.78833	NA	NA	NA	NA	NA	1.78833	NA	NA	NA	NA	NA	1	0.918907	1	0.65346
292	4632428C04Rik	0.872475	0.0300196	0.0438404	0.0521564	0.00150844	0.729654	0.270346	0.324925	NA	NA	NA	NA	NA	0.324925	NA	NA	NA	NA	NA	1	0.872475	1	0.729654
293	4632428N05Rik	0.891611	0.0272457	0.0395825	0.0403511	0.00120956	0.825508	0.174492	1.30807	NA	NA	NA	NA	NA	1.30807	NA	NA	NA	NA	NA	1	0.891611	1	0.825508
294	4732416N19Rik	0.921528	0.0262254	0.025598	0.0259205	0.000728483	0.931208	0.0687925	-5.14215	NA	NA	NA	NA	NA	-5.14215	NA	NA	NA	NA	NA	1	0.921528	1	0.931208
295	4732471J01Rik	0.914633	0.0288933	0.0267031	0.0289272	0.000843553	0.492393	0.507607	-1.95475	NA	NA	NA	NA	NA	-0.58189	NA	NA	NA	NA	NA	1	0.914633	2	0.507607
296	4732491K20Rik	0.922403	0.0256297	0.0256321	0.0256228	0.000712207	0.857136	0.142864	0.00450286	NA	NA	NA	NA	NA	0.00450286	NA	NA	NA	NA	NA	1	0.922403	1	0.857136
297	4831440E17Rik	0.920486	0.0269067	0.0255788	0.0262805	0.000747691	0.855761	0.144239	-0.0360511	NA	NA	NA	NA	NA	-0.0360511	NA	NA	NA	NA	NA	1	0.920486	1	0.855761
298	4833418N02Rik	0.915459	0.0305069	0.0254389	0.0277477	0.000847728	0.828367	0.171633	-0.166983	NA	NA	NA	NA	NA	-0.166983	NA	NA	NA	NA	NA	1	0.915459	1	0.828367
299	4833419F23Rik	0.91166	0.0273094	0.0335124	0.026514	0.00100389	0.854584	0.145416	-1.08261	NA	NA	NA	NA	NA	-1.08261	NA	NA	NA	NA	NA	1	0.91166	1	0.854584
300	4833420G17Rik	0.920946	0.0260897	0.0260901	0.0261347	0.000739112	0.853394	0.146606	1.70369	NA	NA	NA	NA	NA	1.70369	NA	NA	NA	NA	NA	1	0.920946	1	0.853394
301	4833422C13Rik	0.911802	0.0333723	0.0253372	0.0285612	0.000927349	0.808176	0.191824	-0.21444	NA	NA	NA	NA	NA	-0.21444	NA	NA	NA	NA	NA	1	0.911802	1	0.808176
302	4833439L19Rik	0.920523	0.02611	0.0266113	0.0260007	0.000754812	3.90982e-06	0.999996	5.17454	NA	NA	NA	NA	NA	5.58805	NA	NA	NA	NA	NA	1	0.920523	2	0.999996
303	4921524J17Rik	0.916828	0.0275238	0.0264233	0.0284313	0.000793245	0.857111	0.142889	2.20901	NA	NA	NA	NA	NA	2.20901	NA	NA	NA	NA	NA	1	0.916828	1	0.857111
304	4921531C22Rik	0.911381	0.0303542	0.0295628	0.0277174	0.000984611	0.850152	0.149848	-0.261658	NA	NA	NA	NA	NA	-0.261658	NA	NA	NA	NA	NA	1	0.911381	1	0.850152
305	4930402H24Rik	0.922403	0.0256297	0.0256321	0.0256228	0.000712207	0.857136	0.142864	0.00450286	NA	NA	NA	NA	NA	0.00450286	NA	NA	NA	NA	NA	1	0.922403	1	0.857136
306	4930404N11Rik	0.920147	0.0255597	0.0271434	0.0263957	0.000753985	0.903858	0.0961422	-4.16894	NA	NA	NA	NA	NA	-4.16894	NA	NA	NA	NA	NA	1	0.920147	1	0.903858
307	4930405O22Rik	0.920019	0.0273687	0.0255642	0.0262874	0.000760482	0.855565	0.144435	-0.212866	NA	NA	NA	NA	NA	-0.212866	NA	NA	NA	NA	NA	1	0.920019	1	0.855565
308	4930413G21Rik	0.914685	0.0265709	0.0305096	0.0273487	0.00088628	0.855424	0.144576	0.0445718	NA	NA	NA	NA	NA	0.0445718	NA	NA	NA	NA	NA	1	0.914685	1	0.855424
309	4930429F24Rik	0.916191	0.0279224	0.0265191	0.0285596	0.000808211	0.857097	0.142903	2.50527	NA	NA	NA	NA	NA	2.50527	NA	NA	NA	NA	NA	1	0.916191	1	0.857097
310	4930430F08Rik	0.915734	0.0254519	0.0303174	0.027654	0.000842641	0.839187	0.160813	1.10149	NA	NA	NA	NA	NA	1.10149	NA	NA	NA	NA	NA	1	0.915734	1	0.839187
311	4930431F12Rik	0.921714	0.0256032	0.0260976	0.0258607	0.000724934	0.88354	0.11646	-3.56942	NA	NA	NA	NA	NA	-3.56942	NA	NA	NA	NA	NA	1	0.921714	1	0.88354
312	4930449E18Rik	0.921577	0.0261804	0.0255994	0.0259156	0.000727234	0.931677	0.0683227	-5.16993	NA	NA	NA	NA	NA	-5.16993	NA	NA	NA	NA	NA	1	0.921577	1	0.931677
313	4930453N24Rik	0.898088	0.032739	0.0298652	0.0382194	0.00108871	0.850246	0.149754	4.83596	NA	NA	NA	NA	NA	4.83596	NA	NA	NA	NA	NA	1	0.898088	1	0.850246
314	4930455C13Rik	0.918038	0.025958	0.0275472	0.0276776	0.000778913	0.839775	0.160225	1.13849	NA	NA	NA	NA	NA	1.13849	NA	NA	NA	NA	NA	1	0.918038	1	0.839775
315	4930465K10Rik	0.882596	0.0262843	0.047378	0.0423307	0.00141095	0.855419	0.144581	-1.4605	NA	NA	NA	NA	NA	-1.4605	NA	NA	NA	NA	NA	1	0.882596	1	0.855419
316	4930470H14Rik	0.91186	0.0333708	0.0269604	0.0268221	0.000986652	0.683594	0.316406	4.74067	NA	NA	NA	NA	NA	4.74067	NA	NA	NA	NA	NA	1	0.91186	1	0.683594
317	4930471C04Rik	0.922004	0.025886	0.0256113	0.0257798	0.000719056	0.846121	0.153879	-2.5973	NA	NA	NA	NA	NA	-2.5973	NA	NA	NA	NA	NA	1	0.922004	1	0.846121
318	4930474M22Rik	0.920095	0.0271344	0.0261842	0.0258143	0.000772193	0.888382	0.111618	-3.5787	NA	NA	NA	NA	NA	-3.5787	NA	NA	NA	NA	NA	1	0.920095	1	0.888382
319	4930480K23Rik	0.909665	0.0281442	0.0292635	0.0320222	0.000905388	0.7198	0.2802	-0.523637	NA	NA	NA	NA	NA	-0.523637	NA	NA	NA	NA	NA	1	0.909665	1	0.7198
320	4930481A15Rik	0.92041	0.0255743	0.0270466	0.0262174	0.000751512	0.855838	0.144162	0.0446652	NA	NA	NA	NA	NA	0.0446652	NA	NA	NA	NA	NA	1	0.92041	1	0.855838
321	4930503L19Rik	0.92027	0.0271859	0.0255727	0.0262161	0.000755451	0.855761	0.144239	-0.0360107	NA	NA	NA	NA	NA	-0.0360107	NA	NA	NA	NA	NA	1	0.92027	1	0.855761
322	4930506C21Rik	0.90948	0.0288766	0.0324938	0.0281179	0.0010317	0.668902	0.331098	-1.07713	NA	NA	NA	NA	NA	-1.07713	NA	NA	NA	NA	NA	1	0.90948	1	0.668902
323	4930511A08Rik	0.921574	0.0255993	0.0261885	0.0259104	0.000727459	0.931706	0.0682941	-5.16993	NA	NA	NA	NA	NA	-5.16993	NA	NA	NA	NA	NA	1	0.921574	1	0.931706
324	4930511M06Rik	0.920477	0.0255762	0.0269624	0.0262351	0.000749171	0.85584	0.14416	0.0444171	NA	NA	NA	NA	NA	0.0444171	NA	NA	NA	NA	NA	1	0.920477	1	0.85584
325	4930512M02Rik	0.919962	0.02702	0.0266794	0.0255555	0.000783593	0.830286	0.169714	-0.079737	NA	NA	NA	NA	NA	-0.079737	NA	NA	NA	NA	NA	1	0.919962	1	0.830286
326	4930513N10Rik	0.92158	0.0255995	0.0261796	0.0259133	0.000727212	0.931692	0.068308	-5.1691	NA	NA	NA	NA	NA	-5.1691	NA	NA	NA	NA	NA	1	0.92158	1	0.931692
327	4930519F09Rik	0.921571	0.0255992	0.0262054	0.0258966	0.000727929	0.903389	0.096611	-4.1517	NA	NA	NA	NA	NA	-4.1517	NA	NA	NA	NA	NA	1	0.921571	1	0.903389
328	4930519G04Rik	0.817975	0.112193	0.0357832	0.0291407	0.00490801	0.855176	0.144824	-0.5274	NA	NA	NA	NA	NA	-0.5274	NA	NA	NA	NA	NA	1	0.817975	1	0.855176
329	4930523C07Rik	0.922403	0.0256297	0.0256321	0.0256228	0.000712207	0.857136	0.142864	0.00450286	NA	NA	NA	NA	NA	0.00450286	NA	NA	NA	NA	NA	1	0.922403	1	0.857136
330	4930526I15Rik	0.89225	0.042386	0.0387341	0.0247902	0.00184005	0.848608	0.151392	-0.581249	NA	NA	NA	NA	NA	-0.581249	NA	NA	NA	NA	NA	1	0.89225	1	0.848608
331	4930533N22Rik	0.918012	0.026577	0.0286216	0.0259611	0.000828612	0.856252	0.143748	0.507724	NA	NA	NA	NA	NA	0.507724	NA	NA	NA	NA	NA	1	0.918012	1	0.856252
332	4930538K18Rik	0.921555	0.0262088	0.0255988	0.025909	0.000728023	0.931653	0.0683465	-5.16851	NA	NA	NA	NA	NA	-5.16851	NA	NA	NA	NA	NA	1	0.921555	1	0.931653
333	4930539J05Rik	0.827427	0.025218	0.0846871	0.0600869	0.00258107	0.854086	0.145914	1.26092	NA	NA	NA	NA	NA	1.26092	NA	NA	NA	NA	NA	1	0.827427	1	0.854086
334	4930544D05Rik	0.899729	0.0347398	0.0289019	0.0355133	0.00111594	0.643249	0.356751	-1.58991	NA	NA	NA	NA	NA	-1.58991	NA	NA	NA	NA	NA	1	0.899729	1	0.643249
335	4930549G23Rik	0.919543	0.0255429	0.0275224	0.0266268	0.000764513	0.904612	0.0953878	-4.19686	NA	NA	NA	NA	NA	-4.19686	NA	NA	NA	NA	NA	1	0.919543	1	0.904612
336	4930557K07Rik	0.918186	0.0275425	0.0260995	0.0273892	0.000782898	0.877867	0.122133	-3.16275	NA	NA	NA	NA	NA	-3.16275	NA	NA	NA	NA	NA	1	0.918186	1	0.877867
337	4930562F07Rik	0.92033	0.0270289	0.0255647	0.0263258	0.000750804	0.883696	0.116304	-3.57773	NA	NA	NA	NA	NA	-3.57773	NA	NA	NA	NA	NA	1	0.92033	1	0.883696
338	4930563F08Rik	0.921706	0.025603	0.0261027	0.025863	0.000725077	0.883798	0.116202	-3.57731	NA	NA	NA	NA	NA	-3.57731	NA	NA	NA	NA	NA	1	0.921706	1	0.883798
339	4930565N06Rik	0.903724	0.0260675	0.0390122	0.0300705	0.00112529	0.862604	0.137396	-2.00577	NA	NA	NA	NA	NA	-2.00577	NA	NA	NA	NA	NA	1	0.903724	1	0.862604
340	4930573O16Rik	0.877076	0.0260405	0.065389	0.0295534	0.00194141	0.812017	0.187983	-0.986986	NA	NA	NA	NA	NA	-0.986986	NA	NA	NA	NA	NA	1	0.877076	1	0.812017
341	4930577N17Rik	0.920596	0.0268496	0.0255818	0.0262266	0.000746105	0.855761	0.144239	-0.0360107	NA	NA	NA	NA	NA	-0.0360107	NA	NA	NA	NA	NA	1	0.920596	1	0.855761
342	4930578C19Rik	0.922403	0.0256297	0.0256321	0.0256228	0.000712207	0.857136	0.142864	0.00450286	NA	NA	NA	NA	NA	0.00450286	NA	NA	NA	NA	NA	1	0.922403	1	0.857136
343	4930579G18Rik	0.920479	0.026011	0.0261625	0.0266079	0.000739303	0.87037	0.12963	-2.85499	NA	NA	NA	NA	NA	-2.85499	NA	NA	NA	NA	NA	1	0.920479	1	0.87037
344	4930579G24Rik	0.922404	0.0256284	0.025632	0.025623	0.000712169	0.850945	0.149055	-0.0793562	NA	NA	NA	NA	NA	-0.0793562	NA	NA	NA	NA	NA	1	0.922404	1	0.850945
345	4930581F22Rik	0.921527	0.025598	0.0262249	0.0259216	0.000728471	0.931391	0.0686094	-5.15121	NA	NA	NA	NA	NA	-5.15121	NA	NA	NA	NA	NA	1	0.921527	1	0.931391
346	4930592A05Rik	0.890533	0.0365822	0.0336923	0.0378087	0.00138405	0.84102	0.15898	-1.71353	NA	NA	NA	NA	NA	-1.71353	NA	NA	NA	NA	NA	1	0.890533	1	0.84102
347	4930592I03Rik	0.863945	0.0295163	0.0702105	0.0339298	0.00239871	0.834974	0.165026	-0.64283	NA	NA	NA	NA	NA	-0.64283	NA	NA	NA	NA	NA	1	0.863945	1	0.834974
348	4930596I21Rik	0.921611	0.0261658	0.0256003	0.0258959	0.000726829	0.903814	0.0961861	-4.16993	NA	NA	NA	NA	NA	-4.16993	NA	NA	NA	NA	NA	1	0.921611	1	0.903814
349	4931403G20Rik	0.921565	0.0255991	0.0261944	0.0259134	0.000727624	0.931432	0.0685678	-5.15368	NA	NA	NA	NA	NA	-5.15368	NA	NA	NA	NA	NA	1	0.921565	1	0.931432
350	4931406C07Rik	0.917614	0.0269548	0.0265814	0.0280689	0.000780823	0.851368	0.148632	0.00537428	NA	NA	NA	NA	NA	0.00537428	NA	NA	NA	NA	NA	1	0.917614	1	0.851368
351	4931406H21Rik	0.917337	0.0266293	0.0270379	0.0282113	0.000784879	0.850516	0.149484	0.00363092	NA	NA	NA	NA	NA	0.00363092	NA	NA	NA	NA	NA	1	0.917337	1	0.850516
352	4931406P16Rik	0.921433	0.0261034	0.0256674	0.026069	0.000727135	0.8431	0.1569	2.36463	NA	NA	NA	NA	NA	2.36463	NA	NA	NA	NA	NA	1	0.921433	1	0.8431
353	4931414P19Rik	0.915682	0.0254403	0.0301097	0.0279318	0.000836534	0.822026	0.177974	-0.466583	NA	NA	NA	NA	NA	-0.466583	NA	NA	NA	NA	NA	1	0.915682	1	0.822026
354	4931428F04Rik	0.919289	0.0267762	0.0270091	0.0261389	0.000786695	0.851137	0.148863	0.153838	NA	NA	NA	NA	NA	0.153838	NA	NA	NA	NA	NA	1	0.919289	1	0.851137
355	4931440F15Rik	0.913139	0.0323039	0.0253723	0.0282873	0.00089759	0.855093	0.144907	-0.643401	NA	NA	NA	NA	NA	-0.643401	NA	NA	NA	NA	NA	1	0.913139	1	0.855093
356	4932416H05Rik	0.920202	0.0255612	0.0270963	0.0263874	0.000752675	0.904387	0.0956135	-4.18843	NA	NA	NA	NA	NA	-4.18843	NA	NA	NA	NA	NA	1	0.920202	1	0.904387
357	4932438A13Rik	0.919042	0.0260299	0.0270215	0.0271416	0.000765327	0.857004	0.142996	2.33359	NA	NA	NA	NA	NA	2.33359	NA	NA	NA	NA	NA	1	0.919042	1	0.857004
358	4933400F21Rik	0.919626	0.0255452	0.027504	0.0265606	0.000764001	0.884001	0.115999	-3.58359	NA	NA	NA	NA	NA	-3.58359	NA	NA	NA	NA	NA	1	0.919626	1	0.884001
359	4933409K07Rik	0.869935	0.0284912	0.051114	0.0487856	0.00167403	0.856693	0.143307	1.28875	NA	NA	NA	NA	NA	1.28875	NA	NA	NA	NA	NA	1	0.869935	1	0.856693
360	4933415F23Rik	0.881826	0.040803	0.0286534	0.0473914	0.00132582	0.0363845	0.963615	0.0790142	NA	NA	NA	NA	NA	-2.1205	NA	NA	NA	NA	NA	1	0.881826	2	0.963615
361	4933421O10Rik	0.910347	0.0308852	0.0266915	0.0311708	0.000905558	0.855462	0.144538	-0.310453	NA	NA	NA	NA	NA	-0.310453	NA	NA	NA	NA	NA	1	0.910347	1	0.855462
362	4933424G06Rik	0.920175	0.0271125	0.0255605	0.0263985	0.000753125	0.903814	0.0961861	-4.16993	NA	NA	NA	NA	NA	-4.16993	NA	NA	NA	NA	NA	1	0.920175	1	0.903814
363	4933427D14Rik	0.912907	0.0253599	0.0320513	0.0287911	0.00089036	0.808284	0.191716	-1.17599	NA	NA	NA	NA	NA	-1.17599	NA	NA	NA	NA	NA	1	0.912907	1	0.808284
364	4933431E20Rik	0.860053	0.0619523	0.0281792	0.0477859	0.00202983	0.377276	0.622724	-1.95475	NA	NA	NA	NA	NA	-0.468476	NA	NA	NA	NA	NA	1	0.860053	2	0.622724
365	4933431G14Rik	0.921527	0.025598	0.0262249	0.0259216	0.000728471	0.931391	0.0686094	-5.15121	NA	NA	NA	NA	NA	-5.15121	NA	NA	NA	NA	NA	1	0.921527	1	0.931391
366	4933434E20Rik	0.913843	0.0314492	0.0256865	0.0281375	0.000883979	0.855792	0.144208	4.83595	NA	NA	NA	NA	NA	4.83595	NA	NA	NA	NA	NA	1	0.913843	1	0.855792
367	4933439C10Rik	0.922403	0.0256297	0.0256321	0.0256228	0.000712207	0.857136	0.142864	0.00450286	NA	NA	NA	NA	NA	0.00450286	NA	NA	NA	NA	NA	1	0.922403	1	0.857136
368	5031425E22Rik	0.905652	0.0279413	0.0312623	0.0341804	0.00096451	0.36585	0.63415	2.90297	NA	NA	NA	NA	NA	3.27447	NA	NA	NA	NA	NA	1	0.905652	2	0.63415
369	5031426D15Rik	0.8399	0.0902602	0.023335	0.0439971	0.00250771	0.807288	0.192712	-1.17644	NA	NA	NA	NA	NA	-1.17644	NA	NA	NA	NA	NA	1	0.8399	1	0.807288
370	5031434C07Rik	0.90081	0.0290306	0.0323617	0.0367551	0.00104293	0.767637	0.232363	0.0409186	NA	NA	NA	NA	NA	0.0409186	NA	NA	NA	NA	NA	1	0.90081	1	0.767637
371	5031434O11Rik	0.915862	0.0260463	0.0285368	0.0287431	0.000811562	0.875978	0.124022	-3.17457	NA	NA	NA	NA	NA	-3.17457	NA	NA	NA	NA	NA	1	0.915862	1	0.875978
372	5031439G07Rik	0.863761	0.0353468	0.0480136	0.0509135	0.00196481	0.000311732	0.999688	4.79127	NA	NA	NA	NA	NA	4.32736	NA	NA	NA	NA	NA	1	0.863761	2	0.999688
373	5330426P16Rik	0.919069	0.0269974	0.0269156	0.0262271	0.000790638	0.85526	0.14474	-0.122606	NA	NA	NA	NA	NA	-0.122606	NA	NA	NA	NA	NA	1	0.919069	1	0.85526
374	5330439B14Rik	0.90037	0.0323706	0.0291206	0.0370918	0.00104696	0.855209	0.144791	-1.84192	NA	NA	NA	NA	NA	-1.84192	NA	NA	NA	NA	NA	1	0.90037	1	0.855209
375	5430405H02Rik	0.911202	0.0301938	0.0268414	0.0308729	0.000889422	0.855582	0.144418	-0.212917	NA	NA	NA	NA	NA	-0.212917	NA	NA	NA	NA	NA	1	0.911202	1	0.855582
376	5430416N02Rik	0.91244	0.026745	0.0298744	0.0300652	0.000875662	0.817429	0.182571	0.0408014	NA	NA	NA	NA	NA	0.0408014	NA	NA	NA	NA	NA	1	0.91244	1	0.817429
377	5430416O09Rik	0.517093	0.0150012	0.413069	0.0428533	0.0119834	0.580877	0.419123	-0.523113	NA	NA	NA	NA	NA	-0.523113	NA	NA	NA	NA	NA	1	0.517093	1	0.580877
378	5430431A17Rik	0.821006	0.0821757	0.0339605	0.0594585	0.00339915	0.773494	0.226506	3.42416	NA	NA	NA	NA	NA	3.42416	NA	NA	NA	NA	NA	1	0.821006	1	0.773494
379	5730405O15Rik	0.91133	0.0283148	0.0323429	0.0270078	0.00100489	0.855886	0.144114	0.564543	NA	NA	NA	NA	NA	0.564543	NA	NA	NA	NA	NA	1	0.91133	1	0.855886
380	5730408K05Rik	0.572717	0.211516	0.0589989	0.134979	0.0217895	0.846391	0.153609	3.24321	NA	NA	NA	NA	NA	3.24321	NA	NA	NA	NA	NA	1	0.572717	1	0.846391
381	5730409E04Rik	0.920201	0.0261996	0.0262271	0.0266258	0.000746728	0.544202	0.455798	2.79938	NA	NA	NA	NA	NA	2.79938	NA	NA	NA	NA	NA	1	0.920201	1	0.544202
382	5730455P16Rik	0.920947	0.0257214	0.0267273	0.0258582	0.000746474	0.794099	0.205901	3.44171	NA	NA	NA	NA	NA	3.44171	NA	NA	NA	NA	NA	1	0.920947	1	0.794099
383	5730480H06Rik	0.92242	0.0256228	0.0256222	0.0256228	0.000711728	0.904195	0.0958047	-4.18138	NA	NA	NA	NA	NA	-4.18138	NA	NA	NA	NA	NA	1	0.92242	1	0.904195
384	5730507C01Rik	0.921578	0.0255994	0.0261959	0.0258992	0.000727666	0.903411	0.0965886	-4.15251	NA	NA	NA	NA	NA	-4.15251	NA	NA	NA	NA	NA	1	0.921578	1	0.903411
385	5730508B09Rik	0.922403	0.0256297	0.0256321	0.0256228	0.000712207	0.857136	0.142864	0.00450286	NA	NA	NA	NA	NA	0.00450286	NA	NA	NA	NA	NA	1	0.922403	1	0.857136
386	5830415F09Rik	0.922403	0.0256297	0.0256321	0.0256228	0.000712207	0.857136	0.142864	0.00450286	NA	NA	NA	NA	NA	0.00450286	NA	NA	NA	NA	NA	1	0.922403	1	0.857136
387	5830417I10Rik	0.919281	0.0255504	0.0278429	0.0265521	0.000773865	0.854511	0.145489	1.04384	NA	NA	NA	NA	NA	1.04384	NA	NA	NA	NA	NA	1	0.919281	1	0.854511
388	5830444B04Rik	0.920389	0.0261819	0.0260309	0.0266576	0.000740488	0.875848	0.124152	-3.17035	NA	NA	NA	NA	NA	-3.17035	NA	NA	NA	NA	NA	1	0.920389	1	0.875848
389	5830454E08Rik	0.919139	0.0277623	0.0255485	0.0267784	0.000771684	0.853798	0.146202	0.742005	NA	NA	NA	NA	NA	0.742005	NA	NA	NA	NA	NA	1	0.919139	1	0.853798
390	5930412G12Rik	0.921521	0.0255978	0.0262335	0.0259184	0.00072871	0.931419	0.0685807	-5.15291	NA	NA	NA	NA	NA	-5.15291	NA	NA	NA	NA	NA	1	0.921521	1	0.931419
391	5930430L01Rik	0.918222	0.0255075	0.0279956	0.0274978	0.000777695	0.00088368	0.999116	-2.43565	NA	NA	NA	NA	NA	0.153629	NA	NA	NA	NA	NA	1	0.918222	2	0.999116
392	6030419C18Rik	0.92028	0.0264835	0.0267279	0.0257392	0.000769164	0.127344	0.872656	0.791061	NA	NA	NA	NA	NA	1.68936	NA	NA	NA	NA	NA	1	0.92028	2	0.872656
393	6030458C11Rik	0.915544	0.0276952	0.026979	0.0289659	0.000816114	0.834125	0.165875	2.69896	NA	NA	NA	NA	NA	2.69896	NA	NA	NA	NA	NA	1	0.915544	1	0.834125
394	6230400D17Rik	0.907615	0.0309844	0.0280763	0.0323657	0.000958478	0.646536	0.353464	-0.579227	NA	NA	NA	NA	NA	-0.579227	NA	NA	NA	NA	NA	1	0.907615	1	0.646536
395	6330408A02Rik	0.917807	0.0292539	0.0262616	0.0258403	0.000837052	0.215251	0.784749	0.296092	NA	NA	NA	NA	NA	1.25769	NA	NA	NA	NA	NA	1	0.917807	2	0.784749
396	6330409D20Rik	0.921556	0.0262083	0.0255988	0.0259088	0.000728008	0.931677	0.0683227	-5.16993	NA	NA	NA	NA	NA	-5.16993	NA	NA	NA	NA	NA	1	0.921556	1	0.931677
397	6330410L21Rik	0.915606	0.0278374	0.0267906	0.0289511	0.000814522	0.299015	0.700985	0.924473	NA	NA	NA	NA	NA	-0.0810003	NA	NA	NA	NA	NA	1	0.915606	2	0.700985
398	6330416G13Rik	0.919776	0.0262251	0.0267018	0.0265362	0.000761334	0.800931	0.199069	1.31008	NA	NA	NA	NA	NA	1.31008	NA	NA	NA	NA	NA	1	0.919776	1	0.800931
399	6330418K02Rik	0.914911	0.0272761	0.0274899	0.0295035	0.000819551	0.870264	0.129736	-2.85042	NA	NA	NA	NA	NA	-2.85042	NA	NA	NA	NA	NA	1	0.914911	1	0.870264
400	6430411K18Rik	0.906363	0.0298639	0.0318239	0.0309008	0.00104857	0.830717	0.169283	-1.82662	NA	NA	NA	NA	NA	-1.82662	NA	NA	NA	NA	NA	1	0.906363	1	0.830717
401	6430548M08Rik	0.898347	0.0329427	0.0299812	0.0376292	0.00109942	0.842896	0.157104	1.5998	NA	NA	NA	NA	NA	1.5998	NA	NA	NA	NA	NA	1	0.898347	1	0.842896
402	6430562O15Rik	0.921555	0.0262088	0.0255988	0.025909	0.000728023	0.931653	0.0683465	-5.16851	NA	NA	NA	NA	NA	-5.16851	NA	NA	NA	NA	NA	1	0.921555	1	0.931653
403	6430571L13Rik	0.881715	0.0590052	0.0255822	0.0319857	0.00171199	0.814007	0.185993	3.97771	NA	NA	NA	NA	NA	3.97771	NA	NA	NA	NA	NA	1	0.881715	1	0.814007
404	6430706D22Rik	0.920336	0.0264221	0.0260499	0.026444	0.00074787	0.854612	0.145388	1.08235	NA	NA	NA	NA	NA	1.08235	NA	NA	NA	NA	NA	1	0.920336	1	0.854612
405	6530402F18Rik	0.922407	0.0256295	0.0256285	0.0256229	0.000712099	0.776455	0.223545	-0.259643	NA	NA	NA	NA	NA	-0.259643	NA	NA	NA	NA	NA	1	0.922407	1	0.776455
406	6530403H02Rik	0.91855	0.0255245	0.0282114	0.0269302	0.000783934	0.826596	0.173404	0.387652	NA	NA	NA	NA	NA	0.387652	NA	NA	NA	NA	NA	1	0.91855	1	0.826596
407	6820431F20Rik	0.915153	0.0305431	0.0255666	0.0278837	0.000853283	0.849813	0.150187	3.16933	NA	NA	NA	NA	NA	3.16933	NA	NA	NA	NA	NA	1	0.915153	1	0.849813
408	8030462N17Rik	0.885656	0.0256895	0.0470357	0.040254	0.00136433	0.725917	0.274083	3.13346	NA	NA	NA	NA	NA	3.13346	NA	NA	NA	NA	NA	1	0.885656	1	0.725917
409	8430408G22Rik	0.723866	0.181745	0.0316988	0.0547309	0.00795881	0.00891512	0.991085	2.2755	NA	NA	NA	NA	NA	0.737528	NA	NA	NA	NA	NA	1	0.723866	2	0.991085
410	8430419L09Rik	0.919421	0.0268851	0.0267077	0.0262049	0.000780968	0.855665	0.144335	-0.12346	NA	NA	NA	NA	NA	-0.12346	NA	NA	NA	NA	NA	1	0.919421	1	0.855665
411	8430426J06Rik	0.886779	0.034002	0.0341979	0.04371	0.00131126	0.115212	0.884788	-0.578234	NA	NA	NA	NA	NA	0.78612	NA	NA	NA	NA	NA	1	0.886779	2	0.884788
412	8430429K09Rik	0.92041	0.0255743	0.0270466	0.0262174	0.000751512	0.855838	0.144162	0.0446652	NA	NA	NA	NA	NA	0.0446652	NA	NA	NA	NA	NA	1	0.92041	1	0.855838
413	8430431K14Rik	0.921594	0.0261724	0.0255999	0.0259066	0.000727011	0.932674	0.0673259	-5.23016	NA	NA	NA	NA	NA	-5.23016	NA	NA	NA	NA	NA	1	0.921594	1	0.932674
414	9030025P20Rik	0.921201	0.0255964	0.0263999	0.0260693	0.000733543	0.78418	0.21582	0.258717	NA	NA	NA	NA	NA	0.258717	NA	NA	NA	NA	NA	1	0.921201	1	0.78418
415	9030612E09Rik	0.918711	0.0273054	0.0269858	0.0261956	0.000802056	0.850618	0.149382	-0.162313	NA	NA	NA	NA	NA	-0.162313	NA	NA	NA	NA	NA	1	0.918711	1	0.850618
416	9030617O03Rik	0.912332	0.0313305	0.0297342	0.025582	0.00102111	0.00649286	0.993507	0.743508	NA	NA	NA	NA	NA	1.919	NA	NA	NA	NA	NA	1	0.912332	2	0.993507
417	9030619P08Rik	0.920102	0.0271697	0.0255584	0.0264151	0.000754715	0.903213	0.0967867	-4.1479	NA	NA	NA	NA	NA	-4.1479	NA	NA	NA	NA	NA	1	0.920102	1	0.903213
418	9030624G23Rik	0.921718	0.0256033	0.0260896	0.025864	0.000724712	0.883432	0.116568	-3.56611	NA	NA	NA	NA	NA	-3.56611	NA	NA	NA	NA	NA	1	0.921718	1	0.883432
419	9030624J02Rik	0.920123	0.025744	0.0268367	0.0265451	0.000750861	0.842955	0.157045	2.19179	NA	NA	NA	NA	NA	2.19179	NA	NA	NA	NA	NA	1	0.920123	1	0.842955
420	9130011E15Rik	0.919811	0.0273601	0.0262253	0.0258235	0.000780081	0.823708	0.176292	1.24246	NA	NA	NA	NA	NA	1.24246	NA	NA	NA	NA	NA	1	0.919811	1	0.823708
421	9130019O22Rik	0.920605	0.0267958	0.0255821	0.0262722	0.000744609	0.855749	0.144251	-0.0376247	NA	NA	NA	NA	NA	-0.0376247	NA	NA	NA	NA	NA	1	0.920605	1	0.855749
422	9130023H24Rik	0.890418	0.0534182	0.026258	0.0283309	0.00157527	0.773886	0.226114	-0.356286	NA	NA	NA	NA	NA	-0.356286	NA	NA	NA	NA	NA	1	0.890418	1	0.773886
423	9130221H12Rik	0.921578	0.0259347	0.0259323	0.0258252	0.000729777	0.828957	0.171043	1.46343	NA	NA	NA	NA	NA	1.46343	NA	NA	NA	NA	NA	1	0.921578	1	0.828957
424	9130401M01Rik	0.919283	0.0259396	0.0268677	0.0271521	0.000758129	0.856607	0.143393	2.48525	NA	NA	NA	NA	NA	2.48525	NA	NA	NA	NA	NA	1	0.919283	1	0.856607
425	9230114K14Rik	0.920477	0.0255762	0.0269624	0.0262351	0.000749171	0.85584	0.14416	0.0444171	NA	NA	NA	NA	NA	0.0444171	NA	NA	NA	NA	NA	1	0.920477	1	0.85584
426	9330133O14Rik	0.816383	0.0359577	0.0695891	0.0750057	0.00306506	0.773606	0.226394	-1.08661	NA	NA	NA	NA	NA	-1.08661	NA	NA	NA	NA	NA	1	0.816383	1	0.773606
427	9330136K24Rik	0.921594	0.0261724	0.0255999	0.0259066	0.000727011	0.932674	0.0673259	-5.23016	NA	NA	NA	NA	NA	-5.23016	NA	NA	NA	NA	NA	1	0.921594	1	0.932674
428	9330151L19Rik	0.922403	0.0256297	0.0256321	0.0256228	0.000712207	0.857136	0.142864	0.00450286	NA	NA	NA	NA	NA	0.00450286	NA	NA	NA	NA	NA	1	0.922403	1	0.857136
429	9330159F19Rik	0.87553	0.0266525	0.0511817	0.0450773	0.00155805	0.856356	0.143644	2.43407	NA	NA	NA	NA	NA	2.43407	NA	NA	NA	NA	NA	1	0.87553	1	0.856356
430	9330159M07Rik	0.918505	0.0265663	0.0267813	0.0273729	0.000774607	0.851975	0.148025	0.156395	NA	NA	NA	NA	NA	0.156395	NA	NA	NA	NA	NA	1	0.918505	1	0.851975
431	9330162B11Rik	0.921594	0.0261724	0.0255999	0.0259066	0.000727011	0.932674	0.0673259	-5.23016	NA	NA	NA	NA	NA	-5.23016	NA	NA	NA	NA	NA	1	0.921594	1	0.932674
432	9430015G10Rik	0.920514	0.0255772	0.0268955	0.0262663	0.000747311	0.855339	0.144661	-0.0365188	NA	NA	NA	NA	NA	-0.0365188	NA	NA	NA	NA	NA	1	0.920514	1	0.855339
433	9430016H08Rik	0.917743	0.0275823	0.0267965	0.0270725	0.000805353	0.819442	0.180558	2.58216	NA	NA	NA	NA	NA	2.58216	NA	NA	NA	NA	NA	1	0.917743	1	0.819442
434	9430020K01Rik	0.911099	0.0277852	0.0296893	0.0305213	0.000905416	0.781724	0.218276	2.12904	NA	NA	NA	NA	NA	2.12904	NA	NA	NA	NA	NA	1	0.911099	1	0.781724
435	9430037G07Rik	0.921262	0.0264862	0.0256102	0.0259055	0.000736292	0.856551	0.143449	0.984388	NA	NA	NA	NA	NA	0.984388	NA	NA	NA	NA	NA	1	0.921262	1	0.856551
436	9430038I01Rik	0.912813	0.0299602	0.0305451	0.0256793	0.00100255	0.825737	0.174263	1.00337	NA	NA	NA	NA	NA	1.00337	NA	NA	NA	NA	NA	1	0.912813	1	0.825737
437	9430065F17Rik	0.702785	0.200631	0.0241918	0.0654857	0.00690629	0.846997	0.153003	-0.987541	NA	NA	NA	NA	NA	-0.987541	NA	NA	NA	NA	NA	1	0.702785	1	0.846997
438	9430091E24Rik	0.905099	0.0389635	0.0264103	0.0283903	0.00113693	0.841162	0.158838	-0.213087	NA	NA	NA	NA	NA	-0.213087	NA	NA	NA	NA	NA	1	0.905099	1	0.841162
439	9530020I12Rik	0.894262	0.0275425	0.0421139	0.0347846	0.00129707	0.813267	0.186733	0.535668	NA	NA	NA	NA	NA	0.535668	NA	NA	NA	NA	NA	1	0.894262	1	0.813267
440	9530026P05Rik	0.905137	0.0341067	0.0297262	0.0299098	0.00112012	0.842089	0.157911	-0.0401959	NA	NA	NA	NA	NA	-0.0401959	NA	NA	NA	NA	NA	1	0.905137	1	0.842089
441	9530027J09Rik	0.890134	0.0450169	0.0381789	0.0247397	0.00193083	0.836001	0.163999	-0.646686	NA	NA	NA	NA	NA	-0.646686	NA	NA	NA	NA	NA	1	0.890134	1	0.836001
442	9530062K07Rik	0.831775	0.0874162	0.0362821	0.0407132	0.00381311	0.738944	0.261056	-0.848748	NA	NA	NA	NA	NA	-0.848748	NA	NA	NA	NA	NA	1	0.831775	1	0.738944
443	9530068E07Rik	0.915328	0.0304329	0.0264851	0.0268729	0.000880579	0.851499	0.148501	3.76385	NA	NA	NA	NA	NA	3.76385	NA	NA	NA	NA	NA	1	0.915328	1	0.851499
444	9530082P21Rik	0.918823	0.0259016	0.0283769	0.0260988	0.000799945	0.855525	0.144475	1.64102	NA	NA	NA	NA	NA	1.64102	NA	NA	NA	NA	NA	1	0.918823	1	0.855525
445	9530091C08Rik	0.917641	0.0286943	0.0267073	0.0261221	0.000835129	0.0666663	0.933334	1.61826	NA	NA	NA	NA	NA	2.37073	NA	NA	NA	NA	NA	1	0.917641	2	0.933334
446	9930021J03Rik	0.922386	0.0256367	0.0256416	0.0256228	0.00071268	0.857129	0.142871	1.0045	NA	NA	NA	NA	NA	1.0045	NA	NA	NA	NA	NA	1	0.922386	1	0.857129
447	9930104L06Rik	0.921602	0.026099	0.0256197	0.0259535	0.000725529	0.856547	0.143453	0.983692	NA	NA	NA	NA	NA	0.983692	NA	NA	NA	NA	NA	1	0.921602	1	0.856547
448	9930111J21Rik1	0.914444	0.0284258	0.0267294	0.0295698	0.00083089	0.851403	0.148597	0.223564	NA	NA	NA	NA	NA	0.223564	NA	NA	NA	NA	NA	1	0.914444	1	0.851403
449	9930111J21Rik2	0.912305	0.0281493	0.0321547	0.0263984	0.00099214	0.846444	0.153556	-0.996038	NA	NA	NA	NA	NA	-0.996038	NA	NA	NA	NA	NA	1	0.912305	1	0.846444
450	A130010J15Rik	0.920424	0.0255747	0.0270372	0.0262132	0.000751249	0.855848	0.144152	0.0432725	NA	NA	NA	NA	NA	0.0432725	NA	NA	NA	NA	NA	1	0.920424	1	0.855848
451	A130077B15Rik	0.921527	0.0261263	0.0260048	0.0256049	0.000737266	0.768003	0.231997	3.42257	NA	NA	NA	NA	NA	3.42257	NA	NA	NA	NA	NA	1	0.921527	1	0.768003
452	A1bg	0.921522	0.0255979	0.0262284	0.0259233	0.000728568	0.931237	0.0687633	-5.14215	NA	NA	NA	NA	NA	-5.14215	NA	NA	NA	NA	NA	1	0.921522	1	0.931237
453	A230020J21Rik	0.784958	0.023947	0.125966	0.0612857	0.0038429	0.816839	0.183161	-0.704684	NA	NA	NA	NA	NA	-0.704684	NA	NA	NA	NA	NA	1	0.784958	1	0.816839
454	A230046K03Rik	0.921851	0.0256428	0.026052	0.0257291	0.00072468	0.807002	0.192998	2.18264	NA	NA	NA	NA	NA	2.18264	NA	NA	NA	NA	NA	1	0.921851	1	0.807002
455	A230050P20Rik	0.878054	0.0517118	0.0319637	0.0363883	0.00188246	0.80944	0.19056	-1.00869	NA	NA	NA	NA	NA	-1.00869	NA	NA	NA	NA	NA	1	0.878054	1	0.80944
456	A230072C01Rik	0.922403	0.0256297	0.0256321	0.0256228	0.000712207	0.857136	0.142864	0.00450286	NA	NA	NA	NA	NA	0.00450286	NA	NA	NA	NA	NA	1	0.922403	1	0.857136
457	A230103J11Rik	0.920696	0.0260396	0.0261535	0.0263715	0.000739687	0.870259	0.129741	-2.85245	NA	NA	NA	NA	NA	-2.85245	NA	NA	NA	NA	NA	1	0.920696	1	0.870259
458	A330009N23Rik	0.91406	0.0293697	0.0301841	0.0254166	0.000969846	0.847306	0.152694	-2.16632	NA	NA	NA	NA	NA	-2.16632	NA	NA	NA	NA	NA	1	0.91406	1	0.847306
459	A330023F24Rik	0.862918	0.0255445	0.0591634	0.0506228	0.00175139	0.804054	0.195946	1.95252	NA	NA	NA	NA	NA	1.95252	NA	NA	NA	NA	NA	1	0.862918	1	0.804054
460	A330032B11Rik	0.92242	0.0256228	0.025623	0.0256228	0.000711751	0.903495	0.0965052	-4.15556	NA	NA	NA	NA	NA	-4.15556	NA	NA	NA	NA	NA	1	0.92242	1	0.903495
461	A330041J22Rik	0.920382	0.026988	0.0255662	0.0263139	0.000749667	0.883504	0.116496	-3.57179	NA	NA	NA	NA	NA	-3.57179	NA	NA	NA	NA	NA	1	0.920382	1	0.883504
462	A330069E16Rik	0.920903	0.0255904	0.0267055	0.0260584	0.000742105	0.853125	0.146875	0.480739	NA	NA	NA	NA	NA	0.480739	NA	NA	NA	NA	NA	1	0.920903	1	0.853125
463	A330074K22Rik	0.91756	0.0254943	0.029606	0.0265166	0.0008226	0.170776	0.829224	0.00691535	NA	NA	NA	NA	NA	-1.6396	NA	NA	NA	NA	NA	1	0.91756	2	0.829224
464	A330076H08Rik	0.92014	0.0271342	0.0255595	0.0264124	0.00075373	0.903371	0.0966289	-4.15368	NA	NA	NA	NA	NA	-4.15368	NA	NA	NA	NA	NA	1	0.92014	1	0.903371
465	A330102I10Rik	0.92037	0.0269925	0.0255659	0.0263214	0.000749792	0.883634	0.116366	-3.57556	NA	NA	NA	NA	NA	-3.57556	NA	NA	NA	NA	NA	1	0.92037	1	0.883634
466	A430005L14Rik	0.920762	0.025995	0.0260478	0.0264602	0.000735381	0.844293	0.155707	3.16955	NA	NA	NA	NA	NA	3.16955	NA	NA	NA	NA	NA	1	0.920762	1	0.844293
467	A430033K04Rik	0.922386	0.0256367	0.0256416	0.0256228	0.00071268	0.857129	0.142871	1.0045	NA	NA	NA	NA	NA	1.0045	NA	NA	NA	NA	NA	1	0.922386	1	0.857129
468	A430046D13Rik	0.91943	0.0267445	0.0261615	0.026903	0.000760988	0.843067	0.156933	3.0575	NA	NA	NA	NA	NA	3.0575	NA	NA	NA	NA	NA	1	0.91943	1	0.843067
469	A430078G23Rik	0.922403	0.0256297	0.0256321	0.0256228	0.000712207	0.857136	0.142864	0.00450286	NA	NA	NA	NA	NA	0.00450286	NA	NA	NA	NA	NA	1	0.922403	1	0.857136
470	A430105I19Rik	0.913407	0.0275659	0.030777	0.0273212	0.000928823	0.388143	0.611857	2.27978	NA	NA	NA	NA	NA	2.72629	NA	NA	NA	NA	NA	1	0.913407	2	0.611857
471	A4galt	0.897045	0.0249252	0.0425694	0.0342778	0.00118283	0.78388	0.21612	0.25847	NA	NA	NA	NA	NA	0.25847	NA	NA	NA	NA	NA	1	0.897045	1	0.78388
472	A530013C23Rik	0.840959	0.0247973	0.0714758	0.0606606	0.0021076	0.642915	0.357085	0.325263	NA	NA	NA	NA	NA	0.325263	NA	NA	NA	NA	NA	1	0.840959	1	0.642915
473	A530016L24Rik	0.903787	0.0346616	0.0289393	0.0315025	0.00110987	0.261606	0.738394	-0.462551	NA	NA	NA	NA	NA	-2.1205	NA	NA	NA	NA	NA	1	0.903787	2	0.738394
474	A630019I02Rik	0.758966	0.0894712	0.0327521	0.114949	0.003861	1.49528e-18	1	7.1981	NA	NA	NA	NA	NA	7.66895	NA	NA	NA	NA	NA	1	0.758966	2	1
475	A630066F11Rik	0.907216	0.0265801	0.0323786	0.0328769	0.000948643	0.845907	0.154093	0.259393	NA	NA	NA	NA	NA	0.259393	NA	NA	NA	NA	NA	1	0.907216	1	0.845907
476	A630072M18Rik	0.913232	0.0313912	0.0268343	0.0276202	0.000922394	0.85517	0.14483	-0.21543	NA	NA	NA	NA	NA	-0.21543	NA	NA	NA	NA	NA	1	0.913232	1	0.85517
477	A630089N07Rik	0.91852	0.0257296	0.0278277	0.027143	0.000779511	0.847762	0.152238	2.44818	NA	NA	NA	NA	NA	2.44818	NA	NA	NA	NA	NA	1	0.91852	1	0.847762
478	A730008H23Rik	0.900572	0.0368686	0.0262541	0.0352308	0.00107482	0.857134	0.142866	-0.0801033	NA	NA	NA	NA	NA	-0.0801033	NA	NA	NA	NA	NA	1	0.900572	1	0.857134
479	A730017L22Rik	0.922403	0.0256297	0.0256321	0.0256228	0.000712207	0.857136	0.142864	0.00450286	NA	NA	NA	NA	NA	0.00450286	NA	NA	NA	NA	NA	1	0.922403	1	0.857136
480	A830010M20Rik	0.915957	0.0304958	0.0266455	0.0260141	0.000887134	0.857134	0.142866	0.226812	NA	NA	NA	NA	NA	0.226812	NA	NA	NA	NA	NA	1	0.915957	1	0.857134
481	A830052D11Rik	0.90737	0.0357142	0.0257146	0.0301889	0.00101213	0.820741	0.179259	1.84551	NA	NA	NA	NA	NA	1.84551	NA	NA	NA	NA	NA	1	0.90737	1	0.820741
482	A830080D01Rik	0.870197	0.0259439	0.059153	0.0429423	0.00176358	0.848526	0.151474	-0.584392	NA	NA	NA	NA	NA	-0.584392	NA	NA	NA	NA	NA	1	0.870197	1	0.848526
483	A830082N09Rik	0.920424	0.0255747	0.0270372	0.0262132	0.000751249	0.855848	0.144152	0.0432725	NA	NA	NA	NA	NA	0.0432725	NA	NA	NA	NA	NA	1	0.920424	1	0.855848
484	A930003A15Rik	0.913249	0.0256167	0.0321132	0.0281206	0.00090078	0.00163992	0.99836	2.04604	NA	NA	NA	NA	NA	0.785855	NA	NA	NA	NA	NA	1	0.913249	2	0.99836
485	A930005H10Rik	0.918981	0.0259686	0.0279171	0.0263449	0.000788883	0.505889	0.494111	2.66679	NA	NA	NA	NA	NA	2.66679	NA	NA	NA	NA	NA	1	0.918981	1	0.505889
486	A930006K02Rik	0.921568	0.0255991	0.0262072	0.0258974	0.000727977	0.903265	0.0967349	-4.14716	NA	NA	NA	NA	NA	-4.14716	NA	NA	NA	NA	NA	1	0.921568	1	0.903265
487	A930012L18Rik	0.910416	0.0268656	0.0349126	0.0267759	0.00103024	0.753268	0.246732	-1.57943	NA	NA	NA	NA	NA	-1.57943	NA	NA	NA	NA	NA	1	0.910416	1	0.753268
488	A930013F10Rik	0.911389	0.0303532	0.0295607	0.0277122	0.000984498	0.850158	0.149842	-0.261118	NA	NA	NA	NA	NA	-0.261118	NA	NA	NA	NA	NA	1	0.911389	1	0.850158
489	A930015D03Rik	0.919939	0.0260937	0.0270681	0.0261315	0.000767774	0.864136	0.135864	-2.60158	NA	NA	NA	NA	NA	-2.60158	NA	NA	NA	NA	NA	1	0.919939	1	0.864136
490	A930016O22Rik	0.25096	0.600156	0.0179574	0.0879822	0.042944	0.000243355	0.999757	8.40265	-0.154677	0.0592811	0.331295	0.0197137	10.602	8.14928	NA	NA	NA	NA	NA	2	0.600156	2	0.999757
491	AA388235	0.921556	0.0262083	0.0255988	0.0259088	0.000728008	0.931677	0.0683227	-5.16993	NA	NA	NA	NA	NA	-5.16993	NA	NA	NA	NA	NA	1	0.921556	1	0.931677
492	AA413626	0.921521	0.0255978	0.0262335	0.0259184	0.00072871	0.931419	0.0685807	-5.15291	NA	NA	NA	NA	NA	-5.15291	NA	NA	NA	NA	NA	1	0.921521	1	0.931419
493	AA415398	0.88126	0.0292063	0.0597453	0.0278086	0.00198005	0.849261	0.150739	-0.255602	NA	NA	NA	NA	NA	-0.255602	NA	NA	NA	NA	NA	1	0.88126	1	0.849261
494	AA465934	0.904392	0.033577	0.0351243	0.025603	0.00130405	0.852508	0.147492	0.293357	NA	NA	NA	NA	NA	0.293357	NA	NA	NA	NA	NA	1	0.904392	1	0.852508
495	AA474331	0.917858	0.027109	0.0267188	0.0275254	0.000789143	0.855769	0.144231	-0.0369182	NA	NA	NA	NA	NA	-0.0369182	NA	NA	NA	NA	NA	1	0.917858	1	0.855769
496	Aaas	0.921572	0.0261663	0.0256188	0.025915	0.000727398	0.856539	0.143461	0.982636	NA	NA	NA	NA	NA	0.982636	NA	NA	NA	NA	NA	1	0.921572	1	0.856539
497	Aacs	0.906224	0.0305094	0.0335686	0.0285679	0.00113014	0.74224	0.25776	0.504523	NA	NA	NA	NA	NA	0.504523	NA	NA	NA	NA	NA	1	0.906224	1	0.74224
498	Aaed1	0.918438	0.0275552	0.0258437	0.0273877	0.000775367	0.381195	0.618805	3.56478	NA	NA	NA	NA	NA	3.85946	NA	NA	NA	NA	NA	1	0.918438	2	0.618805
499	Aagab	0.921921	0.0259879	0.025657	0.025711	0.000723243	0.856995	0.143005	2.26891	NA	NA	NA	NA	NA	2.26891	NA	NA	NA	NA	NA	1	0.921921	1	0.856995
500	Aak1	0.89957	0.0262999	0.0365586	0.036503	0.00106883	0.742485	0.257515	0.448117	NA	NA	NA	NA	NA	0.448117	NA	NA	NA	NA	NA	1	0.89957	1	0.742485
501	Aamdc	0.885596	0.0504696	0.0328145	0.02925	0.00187008	0.00627795	0.993722	6.01822	NA	NA	NA	NA	NA	6.24521	NA	NA	NA	NA	NA	1	0.885596	2	0.993722
502	Aamp	0.908154	0.025865	0.033338	0.0316936	0.000949496	0.825835	0.174165	4.85228	NA	NA	NA	NA	NA	4.85228	NA	NA	NA	NA	NA	1	0.908154	1	0.825835
503	Aar2	0.914741	0.0277672	0.0289252	0.0276888	0.000878032	0.847526	0.152474	2.41935	NA	NA	NA	NA	NA	2.41935	NA	NA	NA	NA	NA	1	0.914741	1	0.847526
504	Aars	0.915045	0.025495	0.0301358	0.0284841	0.000839644	0.314906	0.685094	4.03653	NA	NA	NA	NA	NA	4.30318	NA	NA	NA	NA	NA	1	0.915045	2	0.685094
505	Aars2	0.914874	0.0289283	0.0261753	0.0291947	0.000827664	0.852624	0.147376	1.88984	NA	NA	NA	NA	NA	1.88984	NA	NA	NA	NA	NA	1	0.914874	1	0.852624
506	Aarsd1	0.917255	0.0285683	0.0256393	0.0277392	0.000798547	0.796477	0.203523	4.14518	NA	NA	NA	NA	NA	4.14518	NA	NA	NA	NA	NA	1	0.917255	1	0.796477
507	Aasdh	0.916842	0.0265465	0.0288558	0.0269206	0.000835499	0.67572	0.32428	0.505234	NA	NA	NA	NA	NA	0.505234	NA	NA	NA	NA	NA	1	0.916842	1	0.67572
508	Aasdhppt	0.920206	0.0260742	0.0264428	0.0265274	0.000749261	0.855496	0.144504	2.41907	NA	NA	NA	NA	NA	2.41907	NA	NA	NA	NA	NA	1	0.920206	1	0.855496
509	Aatf	0.914452	0.0278592	0.0303567	0.0264077	0.00092483	0.856555	0.143445	2.19933	NA	NA	NA	NA	NA	2.19933	NA	NA	NA	NA	NA	1	0.914452	1	0.856555
510	Aatk	0.913418	0.0253785	0.0319195	0.0283973	0.000886856	0.855176	0.144824	-0.212689	NA	NA	NA	NA	NA	-0.212689	NA	NA	NA	NA	NA	1	0.913418	1	0.855176
511	AB124611	0.921783	0.0256051	0.0260475	0.0258404	0.000723543	0.869101	0.130899	-3.17783	NA	NA	NA	NA	NA	-3.17783	NA	NA	NA	NA	NA	1	0.921783	1	0.869101
512	Abat	0.922403	0.0256297	0.0256321	0.0256228	0.000712207	0.857136	0.142864	0.00450286	NA	NA	NA	NA	NA	0.00450286	NA	NA	NA	NA	NA	1	0.922403	1	0.857136
513	Abca1	0.9009	0.0425147	0.0283377	0.0269106	0.0013373	0.783849	0.216151	2.24158	NA	NA	NA	NA	NA	2.24158	NA	NA	NA	NA	NA	1	0.9009	1	0.783849
514	Abca2	0.921659	0.0260586	0.0256213	0.0259366	0.000724408	0.856153	0.143847	1.02434	NA	NA	NA	NA	NA	1.02434	NA	NA	NA	NA	NA	1	0.921659	1	0.856153
515	Abca3	0.890459	0.0333877	0.0319288	0.0430276	0.00119717	0.856131	0.143869	0.325732	NA	NA	NA	NA	NA	0.325732	NA	NA	NA	NA	NA	1	0.890459	1	0.856131
516	Abca4	0.921577	0.0261804	0.0255994	0.0259156	0.000727234	0.931677	0.0683227	-5.16993	NA	NA	NA	NA	NA	-5.16993	NA	NA	NA	NA	NA	1	0.921577	1	0.931677
517	Abca5	0.916723	0.0259673	0.0289493	0.0275402	0.000820025	0.678593	0.321407	1.22593	NA	NA	NA	NA	NA	1.22593	NA	NA	NA	NA	NA	1	0.916723	1	0.678593
518	Abca6	0.89798	0.0333231	0.0372319	0.0300834	0.00138164	0.822214	0.177786	0.738288	NA	NA	NA	NA	NA	0.738288	NA	NA	NA	NA	NA	1	0.89798	1	0.822214
519	Abca7	0.921116	0.0265727	0.0256058	0.0259669	0.000738688	0.794304	0.205696	0.833553	NA	NA	NA	NA	NA	0.833553	NA	NA	NA	NA	NA	1	0.921116	1	0.794304
520	Abca8a	0.899015	0.0408	0.0327489	0.0259502	0.00148624	0.000711425	0.999289	3.29625	NA	NA	NA	NA	NA	3.90831	NA	NA	NA	NA	NA	1	0.899015	2	0.999289
521	Abca8b	0.917495	0.0257047	0.0288373	0.0271551	0.000807911	0.0439631	0.956037	2.08471	NA	NA	NA	NA	NA	2.76226	NA	NA	NA	NA	NA	1	0.917495	2	0.956037
522	Abca9	0.907374	0.0331923	0.0317136	0.0265604	0.0011601	0.554332	0.445668	1.94105	NA	NA	NA	NA	NA	1.94105	NA	NA	NA	NA	NA	1	0.907374	1	0.554332
523	Abcb10	0.917971	0.026967	0.028101	0.0261353	0.000825516	0.853936	0.146064	1.88971	NA	NA	NA	NA	NA	1.88971	NA	NA	NA	NA	NA	1	0.917971	1	0.853936
524	Abcb1a	0.918252	0.0274532	0.0270769	0.0264087	0.000809525	0.854497	0.145503	1.04154	NA	NA	NA	NA	NA	1.04154	NA	NA	NA	NA	NA	1	0.918252	1	0.854497
525	Abcb1b	0.921201	0.0264057	0.025608	0.0260513	0.000734039	0.672534	0.327466	0.737959	NA	NA	NA	NA	NA	0.737959	NA	NA	NA	NA	NA	1	0.921201	1	0.672534
526	Abcb4	0.915569	0.0269262	0.0293796	0.0272608	0.000864032	0.2109	0.7891	4.45888	NA	NA	NA	NA	NA	4.7142	NA	NA	NA	NA	NA	1	0.915569	2	0.7891
527	Abcb6	0.91533	0.0257076	0.0307048	0.0273953	0.000862363	0.810975	0.189025	2.1285	NA	NA	NA	NA	NA	2.1285	NA	NA	NA	NA	NA	1	0.91533	1	0.810975
528	Abcb7	0.905442	0.0291788	0.0298797	0.034537	0.000962906	0.648498	0.351502	3.65172	NA	NA	NA	NA	NA	3.65172	NA	NA	NA	NA	NA	1	0.905442	1	0.648498
529	Abcb8	0.911229	0.0272716	0.0315919	0.028962	0.000945494	0.764259	0.235741	3.14712	NA	NA	NA	NA	NA	3.14712	NA	NA	NA	NA	NA	1	0.911229	1	0.764259
530	Abcb9	0.916848	0.0295075	0.0254777	0.0273466	0.000819967	0.850779	0.149221	0.0835894	NA	NA	NA	NA	NA	0.0835894	NA	NA	NA	NA	NA	1	0.916848	1	0.850779
531	Abcc1	0.896611	0.0254127	0.045071	0.0316278	0.00127745	0.327269	0.672731	2.63123	NA	NA	NA	NA	NA	3.05066	NA	NA	NA	NA	NA	1	0.896611	2	0.672731
532	Abcc4	0.921302	0.0264111	0.0256113	0.0259414	0.000734204	0.856552	0.143448	0.984297	NA	NA	NA	NA	NA	0.984297	NA	NA	NA	NA	NA	1	0.921302	1	0.856552
533	Abcc5	0.921137	0.0265188	0.0256769	0.0259279	0.000739218	0.856794	0.143206	3.15618	NA	NA	NA	NA	NA	3.15618	NA	NA	NA	NA	NA	1	0.921137	1	0.856794
534	Abcc8	0.920449	0.0261398	0.0261865	0.0264813	0.000743672	0.907013	0.0929874	-4.21185	NA	NA	NA	NA	NA	-4.21185	NA	NA	NA	NA	NA	1	0.920449	1	0.907013
535	Abcc9	0.919125	0.0277469	0.0257706	0.0265792	0.000777972	0.312382	0.687618	4.8949	NA	NA	NA	NA	NA	5.096	NA	NA	NA	NA	NA	1	0.919125	2	0.687618
536	Abcd1	0.918593	0.0281216	0.0268008	0.0256642	0.000820476	0.847033	0.152967	1.84503	NA	NA	NA	NA	NA	1.84503	NA	NA	NA	NA	NA	1	0.918593	1	0.847033
537	Abcd2	0.919829	0.026832	0.0267338	0.0258251	0.000779842	0.856679	0.143321	3.22358	NA	NA	NA	NA	NA	3.22358	NA	NA	NA	NA	NA	1	0.919829	1	0.856679
538	Abcd3	0.91317	0.0254957	0.0316016	0.0288506	0.000882317	0.857045	0.142955	3.75277	NA	NA	NA	NA	NA	3.75277	NA	NA	NA	NA	NA	1	0.91317	1	0.857045
539	Abcd4	0.920622	0.0268816	0.0255826	0.0261665	0.000746997	0.855428	0.144572	0.0439097	NA	NA	NA	NA	NA	0.0439097	NA	NA	NA	NA	NA	1	0.920622	1	0.855428
540	Abce1	0.913968	0.0299992	0.0262043	0.0289684	0.000860106	0.800174	0.199826	3.95531	NA	NA	NA	NA	NA	3.95531	NA	NA	NA	NA	NA	1	0.913968	1	0.800174
541	Abcf1	0.901064	0.0411607	0.0252308	0.0313922	0.00115254	0.814883	0.185117	4.04509	NA	NA	NA	NA	NA	4.04509	NA	NA	NA	NA	NA	1	0.901064	1	0.814883
542	Abcf2	0.920696	0.0265997	0.0263473	0.0255956	0.000761197	0.747159	0.252841	5.1196	NA	NA	NA	NA	NA	5.1196	NA	NA	NA	NA	NA	1	0.920696	1	0.747159
543	Abcf3	0.916908	0.0295359	0.0255997	0.0271313	0.000824631	0.848566	0.151434	3.50242	NA	NA	NA	NA	NA	3.50242	NA	NA	NA	NA	NA	1	0.916908	1	0.848566
544	Abcg1	0.918117	0.0264179	0.0283682	0.0262803	0.000816268	0.846594	0.153406	-2.38278	NA	NA	NA	NA	NA	-2.38278	NA	NA	NA	NA	NA	1	0.918117	1	0.846594
545	Abcg2	0.895859	0.0265432	0.0479837	0.0281929	0.0014217	0.562264	0.437736	2.64706	NA	NA	NA	NA	NA	2.64706	NA	NA	NA	NA	NA	1	0.895859	1	0.562264
546	Abcg3	0.921545	0.0255985	0.0262177	0.0259109	0.000728271	0.932103	0.0678966	-5.19376	NA	NA	NA	NA	NA	-5.19376	NA	NA	NA	NA	NA	1	0.921545	1	0.932103
547	Abhd1	0.915683	0.0279587	0.027464	0.0280554	0.000838562	0.706954	0.293046	-1.84661	NA	NA	NA	NA	NA	-1.84661	NA	NA	NA	NA	NA	1	0.915683	1	0.706954
548	Abhd10	0.908756	0.0310875	0.0274384	0.0317795	0.000938635	0.853554	0.146446	1.75306	NA	NA	NA	NA	NA	1.75306	NA	NA	NA	NA	NA	1	0.908756	1	0.853554
549	Abhd11	0.894848	0.0357144	0.0291239	0.0391512	0.00116237	0.0223544	0.977646	3.80852	NA	NA	NA	NA	NA	4.22389	NA	NA	NA	NA	NA	1	0.894848	2	0.977646
550	Abhd11os	0.920209	0.0255614	0.0270896	0.0263874	0.000752488	0.904698	0.0953015	-4.20006	NA	NA	NA	NA	NA	-4.20006	NA	NA	NA	NA	NA	1	0.920209	1	0.904698
551	Abhd12	0.918466	0.0259432	0.0279083	0.0268941	0.000788304	0.848334	0.151666	2.52016	NA	NA	NA	NA	NA	2.52016	NA	NA	NA	NA	NA	1	0.918466	1	0.848334
552	Abhd13	0.916113	0.0268923	0.0294855	0.0266434	0.000865539	0.85487	0.14513	1.22536	NA	NA	NA	NA	NA	1.22536	NA	NA	NA	NA	NA	1	0.916113	1	0.85487
553	Abhd14a	0.918837	0.0259308	0.0282906	0.0261435	0.000798397	0.705704	0.294296	2.28555	NA	NA	NA	NA	NA	2.28555	NA	NA	NA	NA	NA	1	0.918837	1	0.705704
554	Abhd14b	0.914308	0.0288886	0.0269299	0.0290226	0.000850881	0.842577	0.157423	1.37226	NA	NA	NA	NA	NA	1.37226	NA	NA	NA	NA	NA	1	0.914308	1	0.842577
555	Abhd16a	0.90527	0.0255735	0.0371374	0.0309701	0.00104912	0.342087	0.657913	4.5512	NA	NA	NA	NA	NA	4.7711	NA	NA	NA	NA	NA	1	0.90527	2	0.657913
556	Abhd17a	0.912511	0.0273285	0.0286045	0.0306995	0.000856666	0.839934	0.160066	3.79148	NA	NA	NA	NA	NA	3.79148	NA	NA	NA	NA	NA	1	0.912511	1	0.839934
557	Abhd17b	0.921453	0.0261985	0.0258529	0.0257606	0.000735044	0.85526	0.14474	2.13719	NA	NA	NA	NA	NA	2.13719	NA	NA	NA	NA	NA	1	0.921453	1	0.85526
558	Abhd17c	0.917999	0.028585	0.0255098	0.0271113	0.000794335	0.754254	0.245746	0.293614	NA	NA	NA	NA	NA	0.293614	NA	NA	NA	NA	NA	1	0.917999	1	0.754254
559	Abhd2	0.920967	0.0265769	0.0255931	0.0261248	0.000738554	0.855572	0.144428	0.190111	NA	NA	NA	NA	NA	0.190111	NA	NA	NA	NA	NA	1	0.920967	1	0.855572
560	Abhd4	0.892761	0.036102	0.0324724	0.037351	0.00131314	0.856156	0.143844	2.20781	NA	NA	NA	NA	NA	2.20781	NA	NA	NA	NA	NA	1	0.892761	1	0.856156
561	Abhd5	0.921086	0.025919	0.0264724	0.0257776	0.000744922	0.655055	0.344945	2.86747	NA	NA	NA	NA	NA	2.86747	NA	NA	NA	NA	NA	1	0.921086	1	0.655055
562	Abhd6	0.917429	0.0297429	0.0254926	0.0265089	0.000826465	0.0961241	0.903876	-1.79445	NA	NA	NA	NA	NA	0.00150794	NA	NA	NA	NA	NA	1	0.917429	2	0.903876
563	Abhd8	0.921072	0.0266966	0.0256884	0.0257988	0.00074456	0.715792	0.284208	2.03276	NA	NA	NA	NA	NA	2.03276	NA	NA	NA	NA	NA	1	0.921072	1	0.715792
564	Abi1	0.920763	0.0266041	0.0258024	0.0260853	0.000745523	0.851535	0.148465	1.98303	NA	NA	NA	NA	NA	1.98303	NA	NA	NA	NA	NA	1	0.920763	1	0.851535
565	Abi2	0.920878	0.0263439	0.026144	0.0258863	0.000747911	0.854427	0.145573	1.00356	NA	NA	NA	NA	NA	1.00356	NA	NA	NA	NA	NA	1	0.920878	1	0.854427
566	Abi3	0.909978	0.0336669	0.0257971	0.0296039	0.000954426	0.666244	0.333756	2.69131	NA	NA	NA	NA	NA	2.69131	NA	NA	NA	NA	NA	1	0.909978	1	0.666244
567	Abi3bp	0.908645	0.0259188	0.0368805	0.0275036	0.00105201	0.308188	0.691812	2.9139	NA	NA	NA	NA	NA	2.44587	NA	NA	NA	NA	NA	1	0.908645	2	0.691812
568	Abl1	0.909687	0.0287031	0.0287085	0.031996	0.000905831	0.0520712	0.947929	1.69494	NA	NA	NA	NA	NA	2.44617	NA	NA	NA	NA	NA	1	0.909687	2	0.947929
569	Abl2	0.918324	0.0274329	0.0262066	0.0272537	0.000782863	0.818545	0.181455	1.44783	NA	NA	NA	NA	NA	1.44783	NA	NA	NA	NA	NA	1	0.918324	1	0.818545
570	Ablim1	0.920256	0.0271849	0.0258082	0.0259887	0.00076239	0.856562	0.143438	2.199	NA	NA	NA	NA	NA	2.199	NA	NA	NA	NA	NA	1	0.920256	1	0.856562
571	Ablim2	0.910432	0.0311177	0.0261895	0.0313653	0.000895132	0.320864	0.679136	2.7196	NA	NA	NA	NA	NA	2.24085	NA	NA	NA	NA	NA	1	0.910432	2	0.679136
572	Ablim3	0.904245	0.0320353	0.0300265	0.0326295	0.00106377	0.855434	0.144566	1.56153	NA	NA	NA	NA	NA	1.56153	NA	NA	NA	NA	NA	1	0.904245	1	0.855434
573	Abr	0.919693	0.0264834	0.0263147	0.0267511	0.000757754	0.840933	0.159067	0.740955	NA	NA	NA	NA	NA	0.740955	NA	NA	NA	NA	NA	1	0.919693	1	0.840933
574	Abra	3.13076e-05	0.00183752	0.000461517	0.970582	0.0270876	2.03307e-08	1	6.42804	0.0469868	-0.36136	0.728804	0.0566894	18.4939	5.81244	0.0469868	-0.36136	0.728804	0.0626935	18.4939	4	0.970582	2	1
575	Abracl	0.892567	0.0396824	0.0266925	0.0398717	0.00118672	0.762117	0.237883	1.04316	NA	NA	NA	NA	NA	1.04316	NA	NA	NA	NA	NA	1	0.892567	1	0.762117
576	Abt1	0.916836	0.0283701	0.0260166	0.0279719	0.000805044	0.844015	0.155985	0.877766	NA	NA	NA	NA	NA	0.877766	NA	NA	NA	NA	NA	1	0.916836	1	0.844015
577	Abtb1	0.901555	0.0301263	0.0306514	0.0366426	0.00102424	0.80719	0.19281	3.1244	NA	NA	NA	NA	NA	3.1244	NA	NA	NA	NA	NA	1	0.901555	1	0.80719
578	Abtb2	0.880373	0.0489517	0.0322813	0.0365989	0.00179495	0.843121	0.156879	0.963748	NA	NA	NA	NA	NA	0.963748	NA	NA	NA	NA	NA	1	0.880373	1	0.843121
579	Acaa1a	0.908795	0.0255208	0.0342726	0.0304496	0.000962444	0.854088	0.145912	3.29742	NA	NA	NA	NA	NA	3.29742	NA	NA	NA	NA	NA	1	0.908795	1	0.854088
580	Acaa1b	0.915515	0.0266598	0.0298813	0.0270739	0.000870142	0.857134	0.142866	0.226332	NA	NA	NA	NA	NA	0.226332	NA	NA	NA	NA	NA	1	0.915515	1	0.857134
581	Acaa2	0.835583	0.0567037	0.0394485	0.0655881	0.00267703	0.846161	0.153839	5.97487	NA	NA	NA	NA	NA	5.97487	NA	NA	NA	NA	NA	1	0.835583	1	0.846161
582	Acaca	0.707564	0.158259	0.0227114	0.106386	0.0050798	0.415535	0.584465	2.04612	NA	NA	NA	NA	NA	1.47533	NA	NA	NA	NA	NA	1	0.707564	2	0.584465
583	Acacb	0.907812	0.0337327	0.0303016	0.0270275	0.00112596	0.823058	0.176942	4.20109	NA	NA	NA	NA	NA	4.20109	NA	NA	NA	NA	NA	1	0.907812	1	0.823058
584	Acad10	0.922403	0.0256297	0.0256321	0.0256228	0.000712207	0.857136	0.142864	0.00450286	NA	NA	NA	NA	NA	0.00450286	NA	NA	NA	NA	NA	1	0.922403	1	0.857136
585	Acad11	0.917203	0.0270486	0.0274163	0.0275233	0.000808514	0.837666	0.162334	3.66364	NA	NA	NA	NA	NA	3.66364	NA	NA	NA	NA	NA	1	0.917203	1	0.837666
586	Acad12	0.917164	0.0285663	0.0258142	0.0276512	0.00080402	0.790913	0.209087	2.72226	NA	NA	NA	NA	NA	2.72226	NA	NA	NA	NA	NA	1	0.917164	1	0.790913
[truncated: 12,329 more rows]
